# Supplementary material for: Crystal structure and Hirshfeld surface analysis of (E)-1-(2,6-di­chloro­phen­yl)-2-(2-nitro­benzyl­idene)hydrazine
Source: Acta Crystallogr E Crystallogr Commun. 2020 Jul 3;76(Pt 8):1173–8. doi: 10.1107/S2056989020008567 (PMC7405556; doi:10.1107/S2056989020008567)
Supplement: Supplementary file 1 [file e-76-01173-sup1.cif]

##############################################################################
#                                                                            #
# This CIF contains the data in a paper accepted for publication in          #
# Acta Crystallographica Section E. It conforms to the requirements of       #
# Notes for Authors for Acta Crystallographica Section E, and has been       #
# peer reviewed under the auspices of the IUCr Commission on Journals.       #
#                                                                            #
# Full details of the Crystallographic Information File format               #
# are given in the paper "The Crystallographic Information File (CIF):       #
# a New Standard Archive File for Crystallography" by S. R. Hall, F. H.      #
# Allen and I. D. Brown [Acta Cryst. (1991), A47, 655-685].                  #
#                                                                            #
# The current version of the core CIF dictionary is obtainable from          #
# ftp://ftp.iucr.org/pub/cif_core.dic.                                       #
#                                                                            #
# Software is freely available for graphical display of the structure(s)     #
# in this CIF. For information consult the CIF software page                 #
# http://www.iucr.org/resources/cif/software.                                #
#                                                                            #
# This file may be used for bona fide research purposes within the           #
# scientific community so long as proper attribution is given to the journal # 
# article from which it was obtained.                                        #
#                                                                            #
##############################################################################
data_I
_audit_creation_method     'SHELXL-2016/6'
_journal_date_recd_electronic     2020-06-22
_journal_date_accepted     2020-06-25
_journal_name_full     'Acta Crystallographica, Section E'
_journal_year     2020
_journal_volume     76
_journal_issue      8
_journal_page_first     1173
_journal_page_last     1178
_journal_paper_category     GO
_journal_paper_doi     10.1107/S2056989020008567
_journal_coeditor_code     VM2235
_publ_contact_author_name     'Ajaya Bhattarai'
_publ_contact_author_address
;
Department of Chemistry,
M.M.A.M.C (Tribhuvan University)
Biratnagar,
Nepal
;
_publ_contact_author_email     'bkajaya@yahoo.com'
_publ_contact_author_fax     ?
_publ_contact_author_phone     ?
_publ_section_title
;
Crystal structure and Hirshfeld surface analysis of
(<i>E</i>)-1-(2,6-dichlorophenyl)-2-(2-nitrobenzylidene)hydrazine
;
loop_
    _publ_author_name
    _publ_author_address
    'Sevim T\"urktekin \,Celikesir'
;
Department of Physics,
Faculty of Sciences,
Erciyes University,
38039 Kayseri,
Turkey
;
    'Akkurt, Mehmet'
;
Department of Physics,
Faculty of Sciences,
Erciyes University,
38039 Kayseri,
Turkey
;
    'Namiq Q. Shikhaliyev'
;
Organic Chemistry Department,
Baku State University,
Z. Khalilov str. 23, AZ
1148 Baku, Azerbaijan
;
    'Gulnar T. Suleymanova'
;
Organic Chemistry Department,
Baku State University,
Z. Khalilov str. 23, AZ
1148 Baku, Azerbaijan
;
    'Gulnare V. Babayeva'
;
Organic Chemistry Department,
Baku State University,
Z. Khalilov str. 23, AZ,
1148 Baku, Azerbaijan
;
    'Nurana V. Gurbanova'
;
Organic Chemistry Department,
Baku State University,
Z. Khalilov str. 23, AZ,
1148 Baku, Azerbaijan
;
    'Gunay Z. Mammadova'
;
Organic Chemistry Department,
Baku State University,
Z. Khalilov str. 23, AZ
1148 Baku, Azerbaijan
;
    'Ajaya Bhattarai'
;
Department of Chemistry,
M.M.A.M.C (Tribhuvan University)
Biratnagar,
Nepal
;
_publ_section_synopsis
;
In the crystal, face-to-face \p-\p stacking interactions occur along the
<i>a-</i>axis direction between the centroids of the 2,6-dichlorophenyl ring
and the nitro-substituted benzene ring. In addition, these molecules show
intramolecular N---H...Cl and C---H...O contacts and are linked by
intermolecular N---H...O and C---H...Cl hydrogen bonds, forming pairs of
hydrogen-bonded molecular layers parallel to (20\=2).
;
_chemical_name_systematic
;
(<i>E</i>)-1-(2,6-Dichlorophenyl)-2-(2-nitrobenzylidene)hydrazine
;
_chemical_name_common     ?
_chemical_formula_moiety     'C13 H9 Cl2 N3 O2'
_chemical_formula_sum     'C13 H9 Cl2 N3 O2'
_chemical_formula_iupac     'C13 H9 Cl2 N3 O2'
_chemical_formula_weight     310.13
_chemical_melting_point     ?
_space_group_crystal_system     monoclinic
_space_group_name_H-M_alt     'P 21/n'
_space_group_name_Hall     '-P 2yn'
loop_
    _space_group_symop_operation_xyz
    'x, y, z'
    '-x+1/2, y+1/2, -z+1/2'
    '-x, -y, -z'
    'x-1/2, -y-1/2, z-1/2'
_cell_length_a     7.1138(4)
_cell_length_b     12.6827(6)
_cell_length_c     15.1613(8)
_cell_angle_alpha     90
_cell_angle_beta     100.571(2)
_cell_angle_gamma     90
_cell_volume     1344.67(12)
_cell_formula_units_Z     4
_cell_measurement_reflns_used     9979
_cell_measurement_theta_min     2.73
_cell_measurement_theta_max     27.87
_cell_measurement_temperature     296(2)
_exptl_crystal_description     'plate'
_exptl_crystal_colour     'orange'
_exptl_crystal_size_max     0.260
_exptl_crystal_size_mid     0.220
_exptl_crystal_size_min     0.180
_exptl_crystal_density_diffrn     1.532
_exptl_crystal_density_meas     ?
_exptl_crystal_density_method     ?
_exptl_crystal_F_000     632
_exptl_absorpt_coefficient_mu     0.486
_exptl_absorpt_correction_type     multi-scan
_exptl_absorpt_process_details
;
(SADABS; Bruker, 2003)
;
_exptl_absorpt_correction_T_min     0.868
_exptl_absorpt_correction_T_max     0.906
_diffrn_ambient_temperature     296(2)
_diffrn_source     ?
_diffrn_radiation_type     MoK\a
_diffrn_radiation_wavelength     0.71073
_diffrn_measurement_device_type     'Bruker APEXII CCD'
_diffrn_measurement_method     '\f and \w scans'
_diffrn_detector_area_resol_mean     ?
_diffrn_reflns_number     22007
_diffrn_reflns_av_R_equivalents     0.0567
_diffrn_reflns_av_unetI/netI     0.0270
_diffrn_reflns_theta_min     2.733
_diffrn_reflns_theta_max     26.000
_diffrn_reflns_theta_full     25.242
_diffrn_measured_fraction_theta_max     0.954
_diffrn_measured_fraction_theta_full     0.953
_diffrn_reflns_limit_h_min     -8
_diffrn_reflns_limit_h_max     8
_diffrn_reflns_limit_k_min     -15
_diffrn_reflns_limit_k_max     15
_diffrn_reflns_limit_l_min     -18
_diffrn_reflns_limit_l_max     18
_refine_special_details     ?
_reflns_number_total     2521
_reflns_number_gt     2184
_reflns_threshold_expression     'I > 2\s(I)'
_refine_ls_structure_factor_coef     Fsqd
_refine_ls_matrix_type     full
_refine_ls_R_factor_all     0.0609
_refine_ls_R_factor_gt     0.0517
_refine_ls_wR_factor_gt     0.1125
_refine_ls_wR_factor_ref     0.1182
_refine_ls_goodness_of_fit_ref     1.065
_refine_ls_restrained_S_all     1.065
_refine_ls_number_reflns     2521
_refine_ls_number_parameters     181
_refine_ls_number_restraints     0
_refine_ls_hydrogen_treatment     constr
_refine_ls_weighting_scheme     calc
_refine_ls_weighting_details
              'w=1/[\s^2^(Fo^2^)+(0.0260P)^2^+1.7039P] where P=(Fo^2^+2Fc^2^)/3'
_atom_sites_solution_hydrogens     mixed
_atom_sites_solution_primary     direct
_atom_sites_solution_secondary     difmap
_refine_ls_shift/su_max     0.000
_refine_ls_shift/su_mean     0.000
_refine_diff_density_max     0.318
_refine_diff_density_min     -0.404
_refine_ls_extinction_method     none
_refine_ls_extinction_coef     .
loop_
    _atom_type_symbol
    _atom_type_description
    _atom_type_scat_dispersion_real
    _atom_type_scat_dispersion_imag
    _atom_type_scat_source
    'C' 'C' 0.0033 0.0016
                         'International Tables Vol C Tables 4.2.6.8 and 6.1.1.4'
    'H' 'H' 0.0000 0.0000
                         'International Tables Vol C Tables 4.2.6.8 and 6.1.1.4'
    'Cl' 'Cl' 0.1484 0.1585
                         'International Tables Vol C Tables 4.2.6.8 and 6.1.1.4'
    'N' 'N' 0.0061 0.0033
                         'International Tables Vol C Tables 4.2.6.8 and 6.1.1.4'
    'O' 'O' 0.0106 0.0060
                         'International Tables Vol C Tables 4.2.6.8 and 6.1.1.4'
_computing_data_collection
;
APEX3 (Bruker, 2007)
;
_computing_cell_refinement
;
SAINT (Bruker, 2007)
;
_computing_data_reduction
;
SAINT (Bruker, 2007)
;
_computing_structure_solution
;
<i>SHELXT2016/6</i> (Sheldrick, 2015a)
;
_computing_structure_refinement
;
<i>SHELXL2016/6</i> (Sheldrick, 2015b)
;
_computing_molecular_graphics
;
ORTEP-3 for Windows (Farrugia, 2012)
;
_computing_publication_material
;
PLATON (Spek, 2020)
;
loop_
    _atom_site_type_symbol
    _atom_site_label
    _atom_site_fract_x
    _atom_site_fract_y
    _atom_site_fract_z
    _atom_site_U_iso_or_equiv
    _atom_site_adp_type
    _atom_site_calc_flag
    _atom_site_occupancy
    _atom_site_disorder_assembly
    _atom_site_disorder_group
    Cl Cl1 0.48623(11) 0.84495(6) 0.29065(5) 0.0562(2) Uani d 1 . .
    Cl Cl2 0.26473(16) 0.52094(7) 0.06054(6) 0.0807(3) Uani d 1 . .
    O O1 0.7013(4) 0.44141(18) 0.49042(15) 0.0702(7) Uani d 1 . .
    O O2 0.6516(4) 0.2943(2) 0.55110(15) 0.0863(8) Uani d 1 . .
    N N1 0.4068(4) 0.62149(17) 0.24789(15) 0.0473(6) Uani d 1 . .
    H H1N 0.396165 0.657432 0.301808 0.057 Uiso d 1 . .
    N N2 0.4727(3) 0.52096(16) 0.24606(15) 0.0419(5) Uani d 1 . .
    N N3 0.6564(3) 0.3486(2) 0.48539(15) 0.0509(6) Uani d 1 . .
    C C1 0.3930(4) 0.6850(2) 0.17229(17) 0.0405(6) Uani d 1 . .
    C C2 0.4275(4) 0.7938(2) 0.18315(18) 0.0410(6) Uani d 1 . .
    C C3 0.4131(4) 0.8620(2) 0.1116(2) 0.0530(7) Uani d 1 . .
    H H3A 0.435083 0.933692 0.121363 0.064 Uiso calc 1 . .
    C C4 0.3661(5) 0.8234(3) 0.0258(2) 0.0623(9) Uani d 1 . .
    H H4A 0.359130 0.868645 -0.023006 0.075 Uiso calc 1 . .
    C C5 0.3296(4) 0.7177(3) 0.0122(2) 0.0594(8) Uani d 1 . .
    H H5A 0.298464 0.691722 -0.046044 0.071 Uiso calc 1 . .
    C C6 0.3384(4) 0.6497(2) 0.08380(19) 0.0487(7) Uani d 1 . .
    C C7 0.4904(4) 0.4688(2) 0.31903(18) 0.0414(6) Uani d 1 . .
    H H7A 0.467933 0.500896 0.371280 0.050 Uiso calc 1 . .
    C C8 0.5469(4) 0.35755(19) 0.31939(17) 0.0377(5) Uani d 1 . .
    C C9 0.5193(4) 0.3022(2) 0.23815(19) 0.0468(6) Uani d 1 . .
    H H9A 0.473272 0.337842 0.184977 0.056 Uiso calc 1 . .
    C C10 0.5589(4) 0.1961(2) 0.2353(2) 0.0565(8) Uani d 1 . .
    H H10A 0.541762 0.161493 0.180264 0.068 Uiso calc 1 . .
    C C11 0.6239(4) 0.1405(2) 0.3132(2) 0.0586(8) Uani d 1 . .
    H H11A 0.649659 0.068772 0.310822 0.070 Uiso calc 1 . .
    C C12 0.6501(4) 0.1916(2) 0.3942(2) 0.0515(7) Uani d 1 . .
    H H12A 0.691729 0.154697 0.447219 0.062 Uiso calc 1 . .
    C C13 0.6139(4) 0.2987(2) 0.39640(17) 0.0396(6) Uani d 1 . .
loop_
    _atom_site_aniso_label
    _atom_site_aniso_U_11
    _atom_site_aniso_U_22
    _atom_site_aniso_U_33
    _atom_site_aniso_U_12
    _atom_site_aniso_U_13
    _atom_site_aniso_U_23
    Cl1 0.0685(5) 0.0450(4) 0.0534(4) -0.0010(3) 0.0064(3) -0.0065(3)
    Cl2 0.1061(8) 0.0636(5) 0.0648(5) -0.0150(5) -0.0046(5) -0.0194(4)
    O1 0.0956(18) 0.0501(13) 0.0590(14) -0.0025(12) -0.0014(12) -0.0147(11)
    O2 0.130(2) 0.0877(18) 0.0400(12) -0.0075(17) 0.0109(13) 0.0151(12)
    N1 0.0694(16) 0.0337(11) 0.0405(12) 0.0096(10) 0.0143(11) 0.0029(9)
    N2 0.0482(13) 0.0343(11) 0.0444(12) 0.0006(9) 0.0112(10) 0.0012(9)
    N3 0.0540(14) 0.0554(15) 0.0415(13) 0.0043(11) 0.0042(11) 0.0005(11)
    C1 0.0391(13) 0.0418(14) 0.0398(13) 0.0053(11) 0.0053(11) 0.0044(11)
    C2 0.0384(13) 0.0408(13) 0.0440(14) 0.0039(11) 0.0077(11) 0.0041(11)
    C3 0.0544(17) 0.0450(16) 0.0610(18) 0.0080(13) 0.0140(14) 0.0148(14)
    C4 0.064(2) 0.071(2) 0.0523(18) 0.0132(16) 0.0128(15) 0.0224(16)
    C5 0.0589(19) 0.079(2) 0.0383(15) 0.0090(16) 0.0042(13) 0.0023(15)
    C6 0.0492(16) 0.0520(16) 0.0427(15) 0.0016(13) 0.0023(12) -0.0015(13)
    C7 0.0481(15) 0.0363(13) 0.0414(14) 0.0031(11) 0.0120(11) -0.0008(11)
    C8 0.0381(13) 0.0366(13) 0.0398(13) -0.0018(10) 0.0110(10) -0.0004(10)
    C9 0.0527(16) 0.0465(15) 0.0421(14) 0.0006(12) 0.0111(12) -0.0035(12)
    C10 0.0641(19) 0.0477(16) 0.0602(19) -0.0038(14) 0.0178(15) -0.0190(15)
    C11 0.0602(19) 0.0317(14) 0.085(2) -0.0011(13) 0.0175(17) -0.0048(15)
    C12 0.0545(17) 0.0377(14) 0.0615(18) 0.0005(12) 0.0089(14) 0.0091(13)
    C13 0.0401(13) 0.0374(13) 0.0415(14) -0.0018(10) 0.0078(11) -0.0008(11)
_geom_special_details
;
 All esds (except the esd in the dihedral angle between two l.s. planes)
 are estimated using the full covariance matrix.  The cell esds are taken
 into account individually in the estimation of esds in distances, angles
 and torsion angles; correlations between esds in cell parameters are only
 used when they are defined by crystal symmetry.  An approximate (isotropic)
 treatment of cell esds is used for estimating esds involving l.s. planes.
;
loop_
    _geom_bond_atom_site_label_1
    _geom_bond_atom_site_label_2
    _geom_bond_site_symmetry_2
    _geom_bond_distance
    _geom_bond_publ_flag
    Cl1 C2 . 1.732(3) ?
    Cl2 C6 . 1.731(3) ?
    O1 N3 . 1.218(3) ?
    O2 N3 . 1.217(3) ?
    N1 N2 . 1.361(3) ?
    N1 C1 . 1.390(3) ?
    N1 H1N . 0.9510 ?
    N2 C7 . 1.275(3) ?
    N3 C13 . 1.471(3) ?
    C1 C6 . 1.400(4) ?
    C1 C2 . 1.406(4) ?
    C2 C3 . 1.376(4) ?
    C3 C4 . 1.374(4) ?
    C3 H3A . 0.9300 ?
    C4 C5 . 1.374(5) ?
    C4 H4A . 0.9300 ?
    C5 C6 . 1.380(4) ?
    C5 H5A . 0.9300 ?
    C7 C8 . 1.467(3) ?
    C7 H7A . 0.9300 ?
    C8 C13 . 1.394(4) ?
    C8 C9 . 1.400(4) ?
    C9 C10 . 1.377(4) ?
    C9 H9A . 0.9300 ?
    C10 C11 . 1.381(5) ?
    C10 H10A . 0.9300 ?
    C11 C12 . 1.371(4) ?
    C11 H11A . 0.9300 ?
    C12 C13 . 1.384(4) ?
    C12 H12A . 0.9300 ?
loop_
    _geom_angle_atom_site_label_1
    _geom_angle_atom_site_label_2
    _geom_angle_atom_site_label_3
    _geom_angle_site_symmetry_1
    _geom_angle_site_symmetry_3
    _geom_angle
    _geom_angle_publ_flag
    N2 N1 C1 . . 119.9(2) ?
    N2 N1 H1N . . 123.3 ?
    C1 N1 H1N . . 115.2 ?
    C7 N2 N1 . . 116.6(2) ?
    O2 N3 O1 . . 122.8(3) ?
    O2 N3 C13 . . 118.4(3) ?
    O1 N3 C13 . . 118.7(2) ?
    N1 C1 C6 . . 124.7(2) ?
    N1 C1 C2 . . 119.2(2) ?
    C6 C1 C2 . . 116.0(2) ?
    C3 C2 C1 . . 122.6(3) ?
    C3 C2 Cl1 . . 118.5(2) ?
    C1 C2 Cl1 . . 119.0(2) ?
    C4 C3 C2 . . 119.6(3) ?
    C4 C3 H3A . . 120.2 ?
    C2 C3 H3A . . 120.2 ?
    C5 C4 C3 . . 119.8(3) ?
    C5 C4 H4A . . 120.1 ?
    C3 C4 H4A . . 120.1 ?
    C4 C5 C6 . . 120.8(3) ?
    C4 C5 H5A . . 119.6 ?
    C6 C5 H5A . . 119.6 ?
    C5 C6 C1 . . 121.2(3) ?
    C5 C6 Cl2 . . 117.5(2) ?
    C1 C6 Cl2 . . 121.2(2) ?
    N2 C7 C8 . . 119.0(2) ?
    N2 C7 H7A . . 120.5 ?
    C8 C7 H7A . . 120.5 ?
    C13 C8 C9 . . 116.1(2) ?
    C13 C8 C7 . . 124.7(2) ?
    C9 C8 C7 . . 119.0(2) ?
    C10 C9 C8 . . 121.4(3) ?
    C10 C9 H9A . . 119.3 ?
    C8 C9 H9A . . 119.3 ?
    C9 C10 C11 . . 120.6(3) ?
    C9 C10 H10A . . 119.7 ?
    C11 C10 H10A . . 119.7 ?
    C12 C11 C10 . . 119.7(3) ?
    C12 C11 H11A . . 120.2 ?
    C10 C11 H11A . . 120.2 ?
    C11 C12 C13 . . 119.3(3) ?
    C11 C12 H12A . . 120.3 ?
    C13 C12 H12A . . 120.3 ?
    C12 C13 C8 . . 122.8(3) ?
    C12 C13 N3 . . 115.9(3) ?
    C8 C13 N3 . . 121.3(2) ?
loop_
    _geom_torsion_atom_site_label_1
    _geom_torsion_atom_site_label_2
    _geom_torsion_atom_site_label_3
    _geom_torsion_atom_site_label_4
    _geom_torsion_site_symmetry_1
    _geom_torsion_site_symmetry_2
    _geom_torsion_site_symmetry_3
    _geom_torsion_site_symmetry_4
    _geom_torsion
    _geom_torsion_publ_flag
    C1 N1 N2 C7 . . . . 176.7(2) ?
    N2 N1 C1 C6 . . . . 37.1(4) ?
    N2 N1 C1 C2 . . . . -145.8(2) ?
    N1 C1 C2 C3 . . . . -178.8(2) ?
    C6 C1 C2 C3 . . . . -1.4(4) ?
    N1 C1 C2 Cl1 . . . . 0.1(3) ?
    C6 C1 C2 Cl1 . . . . 177.4(2) ?
    C1 C2 C3 C4 . . . . -1.0(4) ?
    Cl1 C2 C3 C4 . . . . -179.8(2) ?
    C2 C3 C4 C5 . . . . 1.5(5) ?
    C3 C4 C5 C6 . . . . 0.3(5) ?
    C4 C5 C6 C1 . . . . -2.9(5) ?
    C4 C5 C6 Cl2 . . . . 173.1(3) ?
    N1 C1 C6 C5 . . . . -179.5(3) ?
    C2 C1 C6 C5 . . . . 3.3(4) ?
    N1 C1 C6 Cl2 . . . . 4.7(4) ?
    C2 C1 C6 Cl2 . . . . -172.5(2) ?
    N1 N2 C7 C8 . . . . 175.4(2) ?
    N2 C7 C8 C13 . . . . 164.3(3) ?
    N2 C7 C8 C9 . . . . -20.8(4) ?
    C13 C8 C9 C10 . . . . -0.8(4) ?
    C7 C8 C9 C10 . . . . -176.0(3) ?
    C8 C9 C10 C11 . . . . 1.3(5) ?
    C9 C10 C11 C12 . . . . -0.3(5) ?
    C10 C11 C12 C13 . . . . -1.1(5) ?
    C11 C12 C13 C8 . . . . 1.6(4) ?
    C11 C12 C13 N3 . . . . -176.6(3) ?
    C9 C8 C13 C12 . . . . -0.7(4) ?
    C7 C8 C13 C12 . . . . 174.3(3) ?
    C9 C8 C13 N3 . . . . 177.4(2) ?
    C7 C8 C13 N3 . . . . -7.7(4) ?
    O2 N3 C13 C12 . . . . -26.1(4) ?
    O1 N3 C13 C12 . . . . 151.3(3) ?
    O2 N3 C13 C8 . . . . 155.7(3) ?
    O1 N3 C13 C8 . . . . -26.9(4) ?
loop_
    _geom_hbond_atom_site_label_D
    _geom_hbond_atom_site_label_H
    _geom_hbond_atom_site_label_A
    _geom_hbond_site_symmetry_A
    _geom_hbond_distance_DH
    _geom_hbond_distance_HA
    _geom_hbond_distance_DA
    _geom_hbond_angle_DHA
    _geom_hbond_publ_flag
    N1 H1N Cl1 . 0.95 2.48 2.939(2) 110 yes
    N1 H1N O2 3_666 0.95 2.40 3.327(3) 166 yes
    C7 H7A O1 . 0.93 2.34 2.774(4) 108 yes
    C12 H12A Cl2 4_666 0.93 2.80 3.679(3) 157 yes
    C2 Cl1 Cg2 2_655 1.732(3) 3.9026(14) 3.511(3) 64.12(10) yes
_shelx_space_group_comment
;
The symmetry employed for this shelxl refinement is uniquely defined
by the following loop, which should always be used as a source of
symmetry information in preference to the above space-group names.
They are only intended as comments.
;
_shelx_estimated_absorpt_T_min     0.884
_shelx_estimated_absorpt_T_max     0.918
_shelx_hkl_file
;
  -1   0   0    1.70    1.70
  -1   0   0    3.00    0.90
  -1   0   0    1.30    1.40
   1   0   0    1.80    1.60
   1   0   0    2.10    1.60
   1   0   0    1.40    0.90
   1   0   0    1.60    1.40
  -1   0   0    0.80    1.50
  -2   0   0 3491.35  213.68
   2   0   0 3605.74  212.88
   2   0   0 3788.52  213.78
  -2   0   0 3980.60  213.28
  -2   0   0 3439.86  213.08
   3   0   0   -0.40    2.40
   3   0   0    0.10    2.80
   3   0   0   -1.30    1.80
  -3   0   0    2.00    2.60
  -3   0   0    0.50    2.90
  -3   0   0    0.30    2.70
  -3   0   0    0.10    1.60
  -4   0   0   11.30    3.40
   4   0   0   10.70    3.70
  -4   0   0   10.40    2.00
  -4   0   0    5.80    3.40
   6   0   0  138.79   13.10
  -6   0   0  136.19   12.40
  -6   0   0  127.59   11.30
  -6   0   0  136.89   12.20
  -7   0   0    2.30    3.70
  -7   0   0   -0.90    3.20
  -7   0   0   -6.20    5.40
   7   0   0    0.60    3.40
  -8   0   0   55.29    9.50
  -8   0   0   53.39   10.90
   8   0   0   70.39   11.70
  -9   0   0    5.20    7.30
  -9   0   0   -2.40   15.00
  -1  -1   0 2022.20  125.29
  -1  -1   0 2032.20  125.39
   1   1   0 2101.09  125.29
  -1   1   0 2085.89  125.39
   1   1   0 2347.67  125.39
   1   1   0 2306.67  125.49
  -3  -1   0  436.16   29.50
  -3  -1   0  475.65   27.30
   3  -1   0  470.95   29.40
  -3  -1   0  498.15   29.40
  -3  -1   0  412.96   28.70
   3   1   0  421.36   27.10
  -3   1   0  467.45   27.20
  -3   1   0  447.26   29.30
  -3   1   0  500.95   28.30
  -3   1   0  437.16   28.00
   3   1   0  470.05   28.80
   3   1   0  460.15   29.50
   3   1   0  434.46   28.40
  -4  -1   0  236.18   14.30
   4  -1   0  238.88   17.50
  -4  -1   0  236.08   17.40
  -4  -1   0  198.08   16.30
  -4   1   0  206.98   15.70
  -4   1   0  230.08   17.20
   4   1   0  210.78   15.40
   4   1   0  230.58   16.60
   4   1   0  239.48   17.70
  -4   1   0  236.88   14.30
  -4   1   0  251.07   16.10
  -5  -1   0  212.18   16.50
  -5  -1   0  198.18   15.50
   5  -1   0  217.58   17.00
  -5  -1   0  220.48   13.30
  -5   1   0  215.78   16.40
   5   1   0  209.98   14.30
  -5   1   0  208.78   16.30
  -5   1   0  188.88   15.00
  -5   1   0  222.08   13.30
   5   1   0  227.98   17.20
  -6  -1   0    4.20    2.30
  -6  -1   0    0.40    2.60
   6  -1   0    1.30    2.90
   6   1   0   -0.40    2.50
  -6   1   0    4.90    2.50
   6   1   0   -0.90    1.90
  -6   1   0   -3.50    2.60
  -7  -1   0    6.10    4.10
  -7  -1   0   -3.10    5.90
  -7  -1   0   -1.70    3.40
   7  -1   0   -0.60    3.20
  -7  -1   0    3.80    3.20
  -7   1   0    0.20    3.00
  -7   1   0   -0.30    3.10
  -7   1   0   -1.70    3.70
   7   1   0   -1.60    3.30
  -8  -1   0   27.90    5.40
   8  -1   0   29.90    5.30
  -8  -1   0   32.70    5.90
  -8  -1   0   47.70    9.30
  -8   1   0   32.20    7.60
   8   1   0   23.70    5.50
  -8   1   0   31.10    5.00
  -9  -1   0   -6.60    8.10
  -9  -1   0   -0.20    7.60
  -9   1   0   -3.80   14.70
  -9   1   0   -5.20    8.10
  -1  -2   0 2827.92  176.38
  -1  -2   0 3337.87  176.58
  -1  -2   0 2947.10  176.28
   1   2   0 2992.00  175.98
   2  -2   0 2718.13  150.98
  -2  -2   0 2764.62  151.28
  -2  -2   0 2381.16  151.08
  -2  -2   0 2423.26  151.08
  -2  -2   0 2763.42  150.18
  -2   2   0 2558.44  150.88
   2   2   0 2699.53  151.38
   2   2   0 2639.84  151.08
  -2   2   0 2461.25  151.18
   2   2   0 2487.25  150.08
   2   2   0 2462.85  150.98
   3  -2   0  391.76   24.40
  -3  -2   0  379.66   22.50
  -3  -2   0  412.66   25.00
  -3  -2   0  327.87   24.10
  -3   2   0  343.17   24.50
  -3   2   0  356.36   22.60
   3   2   0  378.06   24.30
   3   2   0  380.86   24.80
  -3   2   0  367.46   24.20
  -3   2   0  396.46   22.80
   3   2   0  349.87   22.40
   3   2   0  347.67   23.70
   4  -2   0 2917.41  165.18
  -4  -2   0 2862.71  162.78
  -4  -2   0 2695.73  165.38
  -4  -2   0 2620.84  164.78
  -4   2   0 2876.61  162.78
   4   2   0 2897.81  165.58
  -4   2   0 3038.60  163.68
  -4   2   0 2646.34  163.48
  -4   2   0 2703.63  165.48
   4   2   0 2940.41  164.48
  -4   2   0 2710.03  164.98
   4   2   0 2686.93  162.68
   4   2   0 2700.83  164.18
   5  -2   0   62.99    8.40
  -5  -2   0   67.79    8.10
  -5  -2   0   66.39    4.90
  -5  -2   0   56.29    6.90
  -5   2   0   65.59    4.80
   5   2   0   59.29    5.80
  -5   2   0   66.89    7.40
   5   2   0   58.59    4.40
   5   2   0   69.29    8.60
  -5   2   0   62.49    7.20
  -5   2   0   52.79    6.00
  -6  -2   0   36.20    6.30
  -6  -2   0   52.89    7.10
   6  -2   0   40.40    8.80
  -6   2   0   42.90    6.60
  -6   2   0   49.60    6.80
   6   2   0   58.89    7.70
   6   2   0   42.30    5.80
  -6   2   0   53.29    4.00
  -7  -2   0   -1.20    4.10
  -7  -2   0    1.00    3.20
   7  -2   0   -2.20    3.50
  -7  -2   0   -2.00    3.50
  -7  -2   0    0.70    6.30
   7   2   0   -4.30    2.80
   7   2   0    1.10    3.30
  -7   2   0    0.70    3.00
  -7   2   0    9.00    4.80
  -7   2   0    2.70    3.80
  -8  -2   0    0.60    5.10
   8  -2   0    2.90    4.80
  -8  -2   0    0.00    7.70
  -8  -2   0   -1.20    5.40
   8   2   0    3.90    5.00
  -8   2   0   -3.40    7.00
  -8   2   0   -4.80    5.70
  -9  -2   0   -9.80    8.70
  -9  -2   0   12.60    7.90
  -9   2   0  -10.10    8.50
  -9   2   0   -3.00    7.20
  -9   2   0   11.30   13.10
   0  -3   0    5.20    2.30
   0  -3   0   10.50    2.50
   0  -3   0   11.10    2.30
   0   3   0    6.20    2.60
   0   3   0    7.00    1.80
   0   3   0    8.00    2.20
   0   3   0    7.10    2.40
  -1  -3   0 3873.41  232.58
   1   3   0 4319.97  232.78
  -1   3   0 3855.71  232.28
   1   3   0 3926.11  232.28
   1   3   0 3987.00  232.78
   2  -3   0    0.30    1.90
  -2  -3   0   -0.80    2.90
  -2  -3   0    0.90    3.20
  -2  -3   0    0.00    2.40
   2   3   0    0.50    2.00
   2   3   0    0.30    2.50
  -2   3   0    1.40    2.70
   2   3   0    0.20    2.70
   2   3   0   -1.20    3.60
  -2   3   0   -0.40    1.50
  -3  -3   0 2452.25  152.78
   3  -3   0 2646.24  152.48
  -3  -3   0 2701.23  151.38
  -3  -3   0 2879.51  153.28
  -3  -3   0 2519.95  153.08
   3   3   0 2462.35  151.28
   3   3   0 2422.86  152.58
  -3   3   0 2481.35  152.98
   3   3   0 2706.73  153.18
  -3   3   0 2548.65  152.38
   3   3   0 2689.13  152.78
  -4  -3   0    5.10    3.20
   4  -3   0    2.90    2.70
  -4  -3   0    3.00    3.60
   4   3   0    2.00    2.50
  -4   3   0    0.60    2.60
  -4   3   0    4.10    2.10
   4   3   0    1.40    1.10
  -5  -3   0  486.35   33.10
   5  -3   0  521.95   33.10
  -5  -3   0  467.25   32.50
  -5   3   0  543.45   30.10
  -5   3   0  479.95   32.50
  -5   3   0  488.75   33.00
  -5   3   0  478.75   30.80
   5   3   0  509.25   33.40
   5   3   0  486.75   31.60
   5   3   0  464.05   29.70
   6  -3   0   17.80    4.50
  -6   3   0   23.40    4.80
  -6   3   0   22.60    3.20
  -6   3   0   30.50    5.50
   6   3   0   18.30    3.30
   6   3   0   31.70    7.00
  -7  -3   0    4.70    4.20
  -7  -3   0    2.20    5.50
  -7   3   0   12.20    4.90
  -7   3   0    5.50    3.10
   8  -3   0    5.90    5.00
  -9  -3   0    6.50    8.20
  -9  -3   0    3.10    8.80
  -9   3   0   15.30   11.90
  -9   3   0   -3.40    7.00
  -9   3   0   -7.10    8.90
   0  -4   0  739.13   41.30
   0  -4   0  663.23   41.10
   0  -4   0  689.83   41.20
   0   4   0  671.73   41.30
   0   4   0  719.33   41.60
   0   4   0  717.93   41.10
   0   4   0  660.83   41.50
  -1  -4   0  528.85   32.60
  -1  -4   0  506.95   32.90
   1  -4   0  558.54   32.60
  -1  -4   0  577.74   33.20
   1   4   0  547.75   33.20
   1   4   0  556.14   32.60
   1   4   0  516.05   32.70
   1   4   0  521.55   33.10
  -1   4   0  500.75   32.30
  -2  -4   0 2147.59  133.09
  -2  -4   0 2461.25  133.59
  -2  -4   0 2137.59  133.19
  -2   4   0 2211.28  132.99
   2   4   0 2389.46  133.49
   2   4   0 2393.76  133.29
   2   4   0 2208.38  132.39
   2   4   0 2177.68  133.29
  -2   4   0 2213.28  132.29
   3  -4   0  159.58   11.80
  -3  -4   0  130.29   12.00
  -3  -4   0  157.48   13.20
  -3  -4   0  142.69   12.90
  -3   4   0  137.79   10.80
   3   4   0  141.69   10.10
   3   4   0  129.39   11.30
   3   4   0  146.49   12.40
   3   4   0  153.28   13.70
  -3   4   0  142.69   11.90
   4  -4   0  653.73   39.40
  -4  -4   0  606.64   40.00
  -4  -4   0  726.93   40.40
  -4  -4   0  563.34   39.40
  -4   4   0  610.94   38.90
   4   4   0  575.24   38.90
   4   4   0  600.64   37.40
  -4   4   0  609.54   39.80
  -4   4   0  596.44   36.90
   4   4   0  641.94   40.00
  -5  -4   0  383.46   27.40
   5  -4   0  423.46   27.50
  -5  -4   0  461.55   27.80
  -5  -4   0  361.56   26.70
  -5   4   0  386.66   26.60
   5   4   0  368.76   25.80
   5   4   0  374.66   24.20
   5   4   0  418.46   27.70
  -5   4   0  387.26   27.30
  -5   4   0  371.96   24.70
  -6  -4   0   25.50    5.40
   6  -4   0   22.50    4.70
   6   4   0   24.60    3.90
  -6   4   0   39.60    6.40
   6   4   0   33.90    3.30
  -6   4   0   25.60    4.30
   6   4   0   26.50    5.00
  -6   4   0   35.50    5.40
  -6   4   0   27.70    4.20
  -7  -4   0   -2.70    4.10
  -7  -4   0    1.60    3.60
   7  -4   0    5.10    3.60
  -7  -4   0    5.50    5.50
  -7   4   0    3.70    4.60
  -7   4   0   -0.10    3.00
  -7   4   0    2.60    1.90
   7   4   0    2.10    3.80
  -7   4   0   -0.70    3.00
  -7   4   0   -1.50    4.30
  -8  -4   0   -2.90    5.80
  -8  -4   0   -1.20    6.10
   8  -4   0   -5.20    5.00
  -8  -4   0   -1.30    8.40
  -8   4   0    1.30    7.10
   8   4   0   -1.40    7.60
   8   4   0   -1.10    5.00
  -8   4   0    3.50    4.70
   0  -5   0    1.20    2.10
   0  -5   0    2.30    2.50
   0   5   0    3.00    1.90
   0   5   0    6.00    2.30
   0   5   0    2.00    2.00
   0   5   0    1.40    2.70
  -1  -5   0  555.14   35.90
  -1  -5   0  583.94   35.90
   1  -5   0  631.04   35.60
  -1  -5   0  573.04   35.50
   1   5   0  599.04   36.40
  -1   5   0  593.24   34.60
  -1   5   0  574.84   35.40
   1   5   0  560.84   35.80
   1   5   0  573.84   36.20
   1   5   0  584.94   35.50
  -2  -5   0 3152.88  174.68
  -2  -5   0 2918.21  174.18
   2  -5   0 3083.79  174.18
  -2  -5   0 2732.13  174.28
  -2   5   0 2867.61  173.98
   2   5   0 3157.08  174.38
   2   5   0 3123.39  174.78
  -2   5   0 2933.71  173.18
   2   5   0 2845.82  173.68
   2   5   0 2859.51  174.58
  -3  -5   0   33.90    6.20
  -3  -5   0   47.80    7.50
   3   5   0   38.00    5.50
   3   5   0   40.70    4.30
  -3   5   0   41.20    4.80
  -3   5   0   52.49    6.20
   3   5   0   53.29    7.80
  -4  -5   0  354.46   26.00
  -4  -5   0  398.16   26.70
   4   5   0  376.06   25.80
   4   5   0  367.66   24.10
   4   5   0  415.96   26.90
  -4   5   0  400.66   25.30
  -4   5   0  383.56   26.20
  -5  -5   0   60.79    7.60
   5  -5   0   87.29    9.40
  -5  -5   0   85.89    8.70
   5   5   0   68.49    5.60
   5   5   0   67.99    6.90
  -5   5   0   69.89    7.30
  -5   5   0   62.39    5.70
  -5   5   0   80.59    7.80
   5   5   0   71.09    8.70
  -6  -5   0   10.10    4.70
  -6  -5   0    6.30    3.20
   6  -5   0    9.00    3.10
  -6  -5   0    3.40    3.20
  -6   5   0    8.80    2.20
   6   5   0    9.90    3.30
  -6   5   0   15.70    3.70
   6   5   0   10.70    2.00
  -6   5   0    7.50    2.30
  -7  -5   0   22.40    4.50
  -7  -5   0   24.50    7.00
   7   5   0   19.70    4.40
  -7   5   0   25.40    5.60
   7   5   0   12.00    3.90
  -7   5   0   21.30    2.70
   7   5   0   16.30    2.30
  -8  -5   0   10.60   10.90
  -8  -5   0   19.10    6.70
  -8  -5   0   20.50    6.40
  -8   5   0   21.20    4.90
   8   5   0   37.00    9.70
  -8   5   0   14.10    6.50
  -1  -6   0 1731.83  100.29
   1  -6   0 1770.42   99.89
  -1  -6   0 1722.13   99.69
  -1  -6   0 1652.33  100.29
  -1  -6   0 1634.04   99.79
  -1   6   0 1621.54   99.69
   1   6   0 1787.72  100.79
   1   6   0 1670.03  100.69
  -1   6   0 1748.33   99.29
   1   6   0 1665.93  100.39
  -1   6   0 1555.04   99.19
   1   6   0 1760.62   99.89
   2  -6   0 1404.26   82.19
  -2  -6   0 1534.75   83.09
  -2  -6   0 1317.87   82.19
  -2  -6   0 1284.97   82.49
   2   6   0 1331.47   81.99
   2   6   0 1340.97   82.89
   2   6   0 1449.15   83.19
   2   6   0 1456.05   82.39
  -2   6   0 1284.77   81.89
  -2   6   0 1354.46   80.99
  -3  -6   0  458.75   27.70
  -3  -6   0  405.06   26.60
  -3  -6   0  359.66   26.40
   3   6   0  383.46   26.60
   3   6   0  425.76   26.90
  -3   6   0  393.46   26.20
  -3   6   0  380.76   25.10
   3   6   0  382.16   25.20
  -4  -6   0  125.59   11.60
  -4  -6   0  142.19   12.30
  -4   6   0  146.29   10.80
   4   6   0  139.99   10.10
   4   6   0  151.08   12.90
   4   6   0  136.49   11.40
  -4   6   0  145.29   11.90
  -5  -6   0   10.40    3.00
   5   6   0    3.50    3.20
  -5   6   0   10.90    2.90
   5   6   0    6.50    1.90
  -6  -6   0   71.99    9.20
  -6  -6   0   90.79   13.00
   6   6   0   72.39    6.30
   6   6   0   75.59    9.90
   6   6   0  100.59   13.70
   6   6   0   75.09    8.10
  -6   6   0   73.29    6.50
  -6   6   0   82.99    8.80
  -6   6   0   73.49    7.80
  -7  -6   0   30.30    5.20
   7   6   0   28.10    4.60
  -7   6   0   37.40    6.10
  -7   6   0   24.80    5.20
  -7   6   0   22.80    4.30
  -7   6   0   28.90    5.10
   7   6   0   32.30    4.80
  -8  -6   0   17.60    7.00
  -8  -6   0   20.90    7.10
  -8   6   0   28.10    5.00
  -8   6   0   29.10    5.50
  -8   6   0   36.40    5.60
  -8   6   0   15.80    7.00
   0  -7   0    4.70    2.70
   0  -7   0   -0.20    1.20
   0   7   0   -0.30    1.90
   0   7   0    1.40    1.90
   0   7   0   -0.50    2.90
   1  -7   0  146.69   10.90
  -1  -7   0  140.79   10.90
  -1  -7   0  139.29   10.90
  -1  -7   0  164.18   12.20
  -1  -7   0  137.39   10.70
   1   7   0  132.99   10.90
   1   7   0  174.18   12.50
  -1   7   0  138.89   10.00
  -1   7   0  139.49    9.70
   1   7   0  131.19   11.20
  -1   7   0  142.09   10.70
   1   7   0  150.08   10.90
  -2  -7   0 1491.65   91.39
  -2  -7   0 1716.63   92.29
  -2  -7   0 1477.65   91.79
   2  -7   0 1550.24   91.29
  -2   7   0 1495.15   89.99
   2   7   0 1634.44   92.59
   2   7   0 1479.95   91.39
   2   7   0 1585.24   91.49
  -2   7   0 1428.06   91.09
   2   7   0 1465.65   92.19
  -3  -7   0   41.70    6.10
  -3  -7   0   27.50    5.00
   3   7   0   33.40    6.70
   3   7   0   28.50    4.60
  -3   7   0   35.90    3.80
   3   7   0   29.70    3.90
  -3   7   0   33.90    4.60
  -4  -7   0    1.50    2.00
  -4  -7   0    0.40    2.30
   4   7   0   -2.90    1.80
   4   7   0    5.90    3.40
   4   7   0   -1.30    2.10
  -4   7   0   -0.90    2.10
   4   7   0   -0.70    1.60
  -5  -7   0    6.60    3.20
  -5  -7   0    7.10    2.80
  -5   7   0    7.60    1.80
   5   7   0    7.20    2.10
  -5   7   0   12.00    3.50
   5   7   0   13.70    4.90
   5   7   0    4.10    2.70
   5   7   0    7.60    3.20
  -6  -7   0    3.30    3.70
  -6  -7   0    2.10    3.00
  -6  -7   0   -3.00    6.00
  -6   7   0    3.20    2.20
   6   7   0    8.50    6.90
  -6   7   0    3.60    3.30
   6   7   0    3.60    3.40
  -6   7   0   -1.50    2.40
   6   7   0    1.20    2.30
  -6   7   0    3.20    4.00
  -7  -7   0   49.99   10.40
   7   7   0   42.60    6.00
  -7   7   0   35.60    4.80
  -7   7   0   42.30    6.10
  -7   7   0   54.19    6.80
   7   7   0   41.10    5.80
  -7   7   0   46.10    6.50
  -7   7   0   38.20    6.00
   7   7   0   55.09   10.70
  -8  -7   0    5.10    7.60
  -8  -7   0   -5.60    7.60
   8   7   0   22.70   12.60
   8   7   0    0.90    3.30
  -8   7   0   14.60    7.20
  -8   7   0    8.50    3.70
  -8   7   0    8.10    4.10
   0  -8   0  149.39   10.90
   0   8   0  158.38   10.30
   0   8   0  158.78   11.70
   0   8   0  136.99   11.30
   0   8   0  135.19   11.10
   1  -8   0  286.47   18.10
  -1  -8   0  269.07   18.10
  -1  -8   0  253.77   18.00
   1   8   0  254.37   18.50
  -1   8   0  294.17   16.90
  -1   8   0  258.47   17.70
   1   8   0  282.87   18.00
   1   8   0  249.78   18.70
  -1   8   0  267.47   17.90
  -1   8   0  303.37   18.00
   2  -8   0    3.20    3.00
  -2  -8   0    1.10    2.70
  -2  -8   0    1.60    1.80
  -2  -8   0    2.40    2.00
  -2   8   0    7.50    2.40
   2   8   0    1.10    2.10
  -2   8   0    4.50    1.10
   2   8   0    1.60    1.60
   2   8   0    7.00    3.80
   2   8   0    1.90    1.90
  -3  -8   0  305.47   21.10
  -3  -8   0  294.57   21.10
   3   8   0  327.87   21.40
  -3   8   0  295.97   20.50
   3   8   0  277.47   21.90
  -3   8   0  299.07   19.10
   3   8   0  307.57   20.20
   3   8   0  289.67   21.30
  -4  -8   0   81.09    8.40
  -4  -8   0  101.39    9.30
   4   8   0   74.99    7.10
   4   8   0   85.99    9.40
   4   8   0   75.69    8.30
  -4   8   0   92.49    8.20
  -4   8   0   82.39    7.10
  -5  -8   0   57.49    7.50
  -5  -8   0   48.10    7.40
   5   8   0   43.90    7.80
  -5   8   0   52.39    5.60
   5   8   0   53.89    5.60
  -5   8   0   44.40    6.70
   5   8   0   50.59    7.10
  -6  -8   0    8.10    4.20
  -6  -8   0    5.30    6.40
  -6   8   0    5.00    2.30
   6   8   0    6.20    3.80
  -6   8   0   -0.20    4.10
   6   8   0    4.10    2.70
   6   8   0    8.70    4.20
  -6   8   0    1.30    2.50
  -7  -8   0    8.10    9.10
  -7  -8   0    0.40    5.90
   7   8   0   -4.20    4.70
   7   8   0    0.00    3.50
   7   8   0    2.20    9.80
  -7   8   0   -4.10    3.50
  -7   8   0   -2.80    3.50
  -7   8   0   -6.70    5.70
  -7   8   0    2.30    4.80
   7   8   0    1.10    5.00
  -8  -8   0    3.20    8.30
  -8  -8   0   -9.10    8.20
   8   8   0   -3.10    4.00
  -8   8   0   -5.40    5.20
  -8   8   0    7.90    5.90
  -8   8   0    1.60    7.20
   8   8   0   -0.20   14.20
  -8   8   0   -1.10    4.60
   0  -9   0    3.10    2.50
  -1  -9   0  539.85   36.00
  -1  -9   0  592.34   36.00
   1  -9   0  612.24   36.20
   1   9   0  646.84   37.90
  -1   9   0  614.74   36.30
  -1   9   0  549.05   35.90
   1   9   0  612.84   36.10
   1   9   0  557.24   37.00
   1   9   0  560.04   37.30
  -1   9   0  546.55   36.00
  -2  -9   0   -0.70    2.70
  -2  -9   0   -0.40    1.90
  -2  -9   0    1.90    1.60
   2  -9   0   -0.80    2.50
  -2   9   0    2.00    0.70
   2   9   0   -2.30    2.00
   2   9   0    5.10    3.70
  -2   9   0    1.20    1.70
   2   9   0   -1.70    1.90
  -2   9   0    1.00    1.20
   2   9   0    2.00    2.00
  -3  -9   0  109.29   10.10
  -3  -9   0  119.69   10.30
   3   9   0  120.49   10.90
   3   9   0  110.99   10.30
  -3   9   0  120.49    8.20
   3   9   0  110.99    9.50
  -3   9   0  122.29    9.70
  -4  -9   0    7.70    2.50
  -4  -9   0    2.60    2.90
   4   9   0    2.00    2.30
  -4   9   0    0.80    1.40
   4   9   0    6.70    4.40
  -4   9   0    3.50    2.60
   4   9   0    3.10    2.30
   4   9   0    0.10    2.70
  -5  -9   0   39.40    7.60
  -5  -9   0   68.79   13.20
  -5  -9   0   52.89    8.00
   5   9   0   49.50    5.90
  -5   9   0   57.29    7.00
   5   9   0   46.60    7.30
   5   9   0   64.49   13.10
   5   9   0   53.89    8.20
  -6  -9   0   29.00    8.10
  -6  -9   0   25.10    5.30
  -6  -9   0   19.10    4.50
  -6   9   0   27.80    3.80
   6   9   0   37.40    8.60
   6   9   0   31.70    5.00
  -6   9   0   25.60    5.00
   6   9   0   35.00    6.00
   6   9   0   29.00    4.90
  -7  -9   0    6.40    6.40
   7   9   0   31.90   10.70
  -7   9   0    9.30    6.30
   7   9   0    7.80    5.60
   7   9   0   13.70    4.10
   7   9   0   11.50    5.60
  -7   9   0   12.30    4.20
   0 -10   0  145.09   11.10
   0  10   0  142.19   11.40
   0  10   0  155.28   10.10
   0  10   0  140.09   11.40
   0  10   0  145.39   12.30
   1 -10   0  371.66   23.10
  -1 -10   0  332.47   22.50
  -1 -10   0  353.36   23.10
  -1  10   0  319.77   22.80
  -1  10   0  389.36   23.80
  -1  10   0  341.87   22.70
   1  10   0  333.17   23.60
   1  10   0  396.76   25.30
   1  10   0  370.06   22.90
  -1  10   0  340.37   23.70
   1  10   0  337.07   24.00
  -2 -10   0   88.09    8.00
   2 -10   0   98.59    9.00
  -2 -10   0   96.69    9.10
   2  10   0   83.19    8.60
  -2  10   0   86.69    7.20
   2  10   0   94.79    8.90
  -2  10   0  103.79    7.80
   2  10   0   77.19    8.00
  -3 -10   0   37.80    8.00
  -3 -10   0   27.90    5.20
  -3 -10   0   37.50    5.40
  -3  10   0   33.60    3.70
   3  10   0   32.30    5.50
   3  10   0   36.50    9.00
   3  10   0   30.80    5.20
  -3  10   0   31.60    3.10
  -3  10   0   37.60    4.80
   3  10   0   33.40    6.10
  -4 -10   0  124.09   11.00
  -4 -10   0  100.89   10.80
   4  10   0  114.89   10.90
  -4  10   0  127.09    9.10
   4  10   0  134.59   11.70
  -4  10   0  131.59   10.50
   4  10   0  123.29   10.20
   4  10   0  155.18   14.30
  -5 -10   0   30.30    7.10
  -5 -10   0   36.30    7.30
   5  10   0   36.50    7.40
  -5  10   0   32.10    6.60
   5  10   0   32.70    7.70
  -5  10   0   23.50    3.70
   5  10   0   36.10    6.00
   5  10   0   25.70    4.80
  -6 -10   0   79.69   18.90
  -6 -10   0   39.60    5.50
  -6  10   0   48.60    9.10
  -6  10   0   38.40    4.80
  -6  10   0   61.09    7.50
   6  10   0   61.09    9.40
  -7 -10   0    1.90    7.30
   7  10   0    1.10    6.50
   7  10   0    5.00    4.90
  -7  10   0    2.60    4.00
  -7  10   0   -2.40    6.60
  -7  10   0   -0.60    4.70
   0 -11   0    0.60    2.70
   0  11   0    1.60    2.50
  -2 -11   0   79.19    8.20
  -2 -11   0   67.69    6.70
  -2  11   0   72.59    7.20
   2  11   0   70.29    7.90
  -2  11   0   63.29    6.40
   2  11   0   67.09    7.30
   2  11   0   77.89    7.30
   2  11   0   77.29   10.00
  -2  11   0   62.89    6.20
  -3 -11   0   18.60    3.20
  -3 -11   0   18.90    3.50
   3  11   0   25.20    5.80
  -3  11   0   26.50    4.50
   3  11   0   19.20    3.90
   3  11   0   11.10    4.90
  -3  11   0   24.50    3.60
  -3  11   0   17.50    3.10
   3  11   0   20.10    3.50
  -4 -11   0   16.60    3.10
   4  11   0   23.20    3.50
  -4  11   0   26.50    4.50
   4  11   0   21.50    4.00
  -4  11   0   17.20    3.50
   4  11   0   17.50    3.50
  -4  11   0   29.00    5.60
  -4  11   0   24.90    3.70
  -4  11   0   25.90    3.70
  -5 -11   0   12.90    4.70
   5  11   0    8.20    4.00
  -5  11   0   13.40    3.80
  -5  11   0   10.90    4.10
   5  11   0   14.50    4.40
   5  11   0   22.80    7.40
   5  11   0   19.40    3.80
  -6 -11   0   17.80   12.00
   6  11   0   10.10   11.40
   6  11   0   15.50    5.10
   0 -12   0  181.68   12.70
   0  12   0  164.58   13.50
   0  12   0  174.48   14.40
   0  12   0  169.38   11.00
   0  12   0  162.38   13.10
   1 -12   0   31.70    5.20
  -1 -12   0   35.50    5.90
   1  12   0   24.00    5.40
  -1  12   0   34.90    5.70
   1  12   0   30.60    5.60
   1  12   0   35.20    4.40
  -1  12   0   31.00    4.90
   1  12   0   37.20    8.20
  -2 -12   0    4.80    3.20
   2  12   0    4.20    3.10
   2  12   0   -3.80    4.10
  -2  12   0   -1.20    2.90
  -2  12   0    0.90    2.70
   2  12   0    0.30    3.10
  -2  12   0   -0.10    2.30
   2  12   0   -1.90    2.00
  -2  12   0    2.10    2.30
   3  12   0    5.20    4.90
  -4 -12   0   21.50    3.40
  -4 -12   0   29.00    7.20
  -4  12   0   19.60    3.90
   4  12   0   19.90    3.60
   4  12   0   24.60    4.70
  -4  12   0   28.80    4.00
  -4  12   0   30.00    5.50
  -4  12   0   20.40    2.90
   4  12   0   26.00    4.10
  -5 -12   0   46.30    9.50
  -5 -12   0   36.80    5.70
   5  12   0   56.39    8.60
   5  12   0   66.29   10.30
   5  12   0   60.09    9.50
  -5  12   0   52.89    8.50
  -5  12   0   47.10    6.70
   5  12   0   49.10    9.70
  -6 -12   0   17.30    6.80
  -6  12   0   16.80    3.60
  -6  12   0   19.00    5.40
   6  12   0   22.70    5.50
   6  12   0   20.70    6.80
   6  12   0   12.00    5.70
   0 -13   0   -2.10    2.50
   0  13   0    0.90    3.10
   0  13   0    3.20    3.50
   0  13   0   -2.50    3.70
   1 -13   0  221.58   15.60
  -1 -13   0  230.58   15.70
  -1  13   0  208.38   16.30
  -1  13   0  215.18   16.80
   1  13   0  234.98   18.50
   1  13   0  230.98   15.00
   1  13   0  215.38   16.80
   1  13   0  227.68   17.20
  -1  13   0  226.18   17.00
  -2 -13   0  115.69    9.80
  -2 -13   0   98.19    9.10
  -2  13   0  102.79    8.80
   2  13   0  117.59   13.00
  -2  13   0   98.69    9.10
   2  13   0  114.59   10.90
  -2  13   0  108.19   10.20
  -2  13   0  111.09   10.30
   2  13   0  117.89    9.60
   2  13   0  124.39   10.80
  -3 -13   0  228.28   16.80
  -3 -13   0  217.08   16.40
  -3  13   0  233.98   17.00
   3  13   0  235.88   16.50
   3  13   0  233.08   20.20
   3  13   0  211.98   17.80
  -3  13   0  205.58   15.70
  -3  13   0  218.48   15.90
   3  13   0  217.28   16.80
  -3  13   0  237.38   16.30
  -4 -13   0   13.80    4.70
  -4  13   0   17.70    4.70
  -4  13   0    9.00    4.10
  -4  13   0    7.20    3.20
   4  13   0   15.20    4.50
   4  13   0   12.00    4.00
   4  13   0   10.00    7.60
   4  13   0    9.20    5.10
  -5 -13   0   -1.80   11.10
  -5 -13   0   -5.60    5.90
   5  13   0    5.60    5.90
  -5  13   0    3.50    4.30
  -5  13   0   -2.90    5.30
   5  13   0   -3.60    5.00
   5  13   0    6.10    5.20
   0 -14   0  137.39    9.90
   0  14   0  106.09   11.10
   0  14   0  122.09   11.60
   0  14   0  131.09   12.90
  -1 -14   0   24.50    5.10
   1  14   0   15.20    4.40
   1  14   0   13.30    4.40
   1  14   0   29.70    5.70
  -1  14   0   22.10    4.80
  -1  14   0   22.00    4.10
  -1  14   0   20.20    3.80
  -2 -14   0   24.40    4.50
  -2  14   0   19.10    4.00
  -2  14   0   35.90    8.80
   2  14   0   28.80    6.40
   2  14   0   22.90    4.80
   2  14   0   25.80    4.80
  -2  14   0   25.80    5.00
  -3 -14   0   33.70    7.30
  -3  14   0   19.60    4.60
   3  14   0   20.80    5.60
   3  14   0   13.30    3.60
   3  14   0   23.50    5.10
  -3  14   0   11.90    3.80
  -3  14   0   21.20    3.90
   3  14   0   28.00    7.50
  -3  14   0   18.50    5.10
  -4 -14   0   11.20    4.80
  -4 -14   0    3.70   12.00
  -4  14   0   -1.90    5.30
  -4  14   0    7.80    4.70
   4  14   0    6.50    5.40
  -5 -14   0   -6.90   16.00
  -5 -14   0   14.50    6.90
  -5  14   0    4.20    6.30
   5  14   0    1.50    6.30
  -5  14   0   -2.70    6.30
   5  14   0   -1.60    7.30
   0 -15   0    2.70    2.70
   0  15   0    0.30    5.80
   0  15   0    2.00    4.90
   0  15   0   -0.40    4.70
   1  15   0   -1.60    5.20
  -1  15   0   -0.80    5.70
   1  15   0   -6.20    5.00
  -1  15   0   -0.20    4.70
   1  15   0   -7.50    6.30
  -1  15   0   -2.10    5.30
  -2 -15   0   13.00    3.50
   2  15   0   11.20    5.40
  -2  15   0   11.10    5.10
  -2  15   0    8.50    5.50
   2  15   0    4.80    7.60
   2  15   0    9.80    3.10
   2  15   0   16.90    5.70
  -2  15   0   17.40    4.60
  -3  15   0    9.60    4.40
   3  15   0   -3.00    6.10
   3  15   0   -1.40    6.40
  -3  15   0    8.60    5.60
  -3  15   0   -3.60    5.90
  -4 -15   0   28.40   12.50
  -4  15   0    0.90    6.40
   4  15   0    5.60    7.30
  -4  15   0    2.80    6.60
  -4  15   0   -3.40    4.90
  -4  15   0   -0.80    5.50
   4  15   0    5.50    6.60
   0  16   0   33.80    7.50
   0  16   0   17.20    6.40
   0  16   0   19.40    5.90
   1  16   0    2.70    6.10
  -1  16   0   -1.60    7.00
  -1  16   0   -3.80    5.80
  -1  16   0    2.30    6.30
   1  16   0    5.40    8.20
   1  16   0    2.60    6.60
   2  16   0   22.90    3.40
  -2  16   0   13.60    5.80
  -2  16   0   14.70    6.90
   2  16   0   18.80    7.10
   2  16   0   14.70    6.60
  -9   0   1   -7.20    7.30
  -9   0   1   10.10   14.80
  -9   0   1    0.80    7.00
  -8   0   1    7.20    5.60
   8   0  -1    3.90    4.60
  -8   0   1   -2.40    7.60
  -8   0   1    4.50    4.80
  -7   0   1   41.40    6.90
  -7   0   1   48.90    7.70
  -7   0   1   51.69    8.20
  -7   0   1   57.29   11.50
   7   0  -1   52.49    8.70
  -5   0   1  609.04   42.20
  -5   0   1  774.42   42.20
   5   0  -1  674.13   42.70
   5   0  -1  651.73   39.70
  -5   0   1  669.03   39.40
  -5   0   1  638.24   42.30
  -5   0   1  590.14   41.10
  -4   0   1   -0.20    1.70
  -4   0   1    1.30    3.70
   4   0  -1    3.10    3.40
  -4   0   1    5.10    3.30
   3   0  -1  295.07   19.00
  -3   0   1  279.17   19.60
  -3   0   1  278.07   20.30
  -3   0   1  307.97   19.80
  -3   0   1  307.07   18.40
  -3   0   1  281.37   20.40
   3   0  -1  313.47   19.30
   3   0  -1  314.57   20.60
  -2   0   1    0.60    2.60
  -2   0   1    2.10    2.90
   2   0  -1    0.20    1.80
   2   0  -1   -4.00    2.80
   2   0  -1    1.80    2.70
  -2   0   1    0.10    2.10
   1   0   1  335.87   21.80
   1   0   1  365.46   21.20
  -1   0  -1  363.06   21.40
   1   0   1  351.06   21.10
  -1   0  -1  352.76   21.20
   2   0   1   -2.80    1.90
   2   0   1    0.10    2.40
  -2   0  -1   -1.90    2.60
  -2   0  -1   -0.10    2.20
  -3   0  -1  223.78   16.20
  -3   0  -1  247.78   16.50
   3   0   1  242.58   17.40
   3   0   1  251.97   15.60
   3   0   1  231.48   15.20
  -3   0  -1  243.28   17.40
   4   0   1    0.90    2.60
  -4   0  -1    0.90    2.40
  -5   0  -1   53.59    6.50
   5   0   1   57.19    7.80
  -5   0  -1   43.40    5.60
  -6   0  -1    5.20    3.50
  -6   0  -1    0.80    2.30
   6   0   1    1.20    2.60
  -7   0  -1   44.70    7.10
  -7   0  -1   58.29   12.80
  -7   0  -1   54.79    8.20
   7   0   1   45.60    9.00
  -7   0  -1   54.69    8.20
   8   0   1   -4.50    5.10
  -8   0  -1    1.80    9.10
  -8   0  -1   -3.70    5.30
  -8   0  -1    0.50    4.80
  -9   0  -1    2.50    7.30
  -9   0  -1    9.20   11.50
  -9   0  -1    0.50    8.70
  -9  -1   1   -1.60    7.20
  -9   1   1   -1.50    6.80
  -9   1   1    9.00   11.90
  -8  -1   1    4.70    5.50
   8  -1  -1    5.30    4.70
  -8  -1   1   -3.50    4.40
  -8  -1   1   -8.60    9.20
  -8  -1   1    4.90    5.00
  -8   1   1    0.30    4.20
  -8   1   1    1.40    7.20
  -8   1   1    2.50    5.20
   8   1  -1    2.20    4.80
  -8   1   1    0.30    4.80
  -7  -1   1    6.80    1.60
  -7  -1   1    8.70    5.30
  -7  -1   1   -0.20    3.40
  -7  -1   1    1.30    3.20
  -7  -1   1   12.30    3.80
  -7   1   1    6.70    4.00
  -7   1   1    0.90    3.20
  -7   1   1    4.00    1.50
  -7   1   1    3.10    3.00
   7   1  -1    0.50    3.40
  -6  -1   1    0.40    2.60
  -6  -1   1   -1.10    3.60
   6  -1  -1   -0.30    2.90
  -6  -1   1   -1.50    1.60
  -6  -1   1    3.90    2.50
   6   1  -1   -0.10    2.80
  -6   1   1    0.90    1.60
   6   1  -1   -1.80    2.00
  -6   1   1   -0.50    2.80
   5  -1  -1   44.00    7.90
  -5  -1   1   32.30    5.40
  -5  -1   1   50.69    6.10
  -5  -1   1   39.40    4.10
   5   1  -1   48.70    7.80
  -5   1   1   37.80    5.20
   5   1  -1   47.80    4.70
  -5   1   1   45.10    5.80
  -5   1   1   33.60    4.00
  -5   1   1   40.30    6.60
  -4  -1   1  581.44   33.30
   4  -1  -1  589.84   35.90
  -4  -1   1  496.85   35.00
  -4  -1   1  532.05   35.80
  -4  -1   1  642.84   35.90
  -4   1   1  517.65   34.50
  -4   1   1  602.44   35.00
   4   1  -1  571.84   36.10
  -4   1   1  566.14   33.30
  -4   1   1  533.25   35.50
   4   1  -1  546.15   35.00
  -4   1   1  503.65   35.70
   4   1  -1  507.55   33.00
   4   1  -1  536.65   34.40
  -3  -1   1   75.89    8.70
  -3  -1   1   61.49    7.90
  -3  -1   1   78.59    6.20
   3  -1  -1   74.69    6.30
   3  -1  -1   75.99    5.70
  -3  -1   1   80.39    9.20
   3  -1  -1   76.79    8.60
  -3   1   1   63.59    8.20
  -3   1   1   73.59    8.30
  -3   1   1   70.39    7.00
   3   1  -1   72.39    5.70
  -3   1   1   74.69    6.10
   3   1  -1   76.59    8.70
  -3   1   1   84.19    7.50
   3   1  -1   84.29    9.40
   3   1  -1   69.79    7.30
  -2  -1   1 4098.49  255.97
  -2  -1   1 4863.71  256.27
  -2  -1   1 4389.46  256.37
   2   1  -1 4295.67  255.97
  -2   1   1 4176.58  255.97
  -2   1   1 4246.98  256.37
   2   1  -1 4704.13  256.47
  -1  -1   1  544.35   31.80
  -1  -1   1  558.04   31.40
   1  -1  -1  527.15   31.80
   1  -1  -1  551.44   31.20
   1  -1  -1  526.25   31.20
   1  -1  -1  546.25   31.50
  -1  -1   1  495.75   31.70
  -1   1   1  545.25   31.50
  -1   1   1  484.45   31.80
   1   1  -1  531.55   31.90
   1   1  -1  529.75   31.40
  -1   1   1  542.45   31.30
   1   1  -1  498.35   31.70
   1   1  -1  522.15   31.80
  -1  -1  -1 1501.25   83.49
  -1  -1  -1 1353.46   83.49
  -1  -1  -1 1346.77   83.49
   1   1   1 1370.86   83.39
  -1   1  -1 1538.45   82.79
  -1   1  -1 1420.96   83.59
   1   1   1 1429.96   83.49
  -2  -1  -1   22.20    4.20
   2  -1   1   33.90    6.10
  -2  -1  -1   35.60    6.40
  -2  -1  -1   26.20    4.50
   2   1   1   22.70    3.90
   2   1   1   35.90    6.20
   2   1   1   24.80    4.40
  -2   1  -1   26.60    3.40
  -2   1  -1   23.90    3.10
  -3  -1  -1  103.09    9.60
  -3  -1  -1  101.99   10.20
   3  -1   1  106.89   10.10
  -3  -1  -1  111.09   10.00
  -3   1  -1   99.79    8.00
   3   1   1   92.49    8.20
  -3   1  -1  109.69    8.20
  -3   1  -1  101.79    9.90
   3   1   1   99.69    9.50
   3   1   1  106.49    6.70
   3   1   1  104.29   10.20
  -3   1  -1   93.69    6.60
   4  -1   1  232.38   17.30
  -4  -1  -1  233.98   17.20
  -4  -1  -1  205.08   16.20
   4   1   1  206.18   15.00
   4   1   1  226.78   17.40
  -4   1  -1  266.07   15.90
  -4   1  -1  228.08   16.90
  -4   1  -1  209.68   15.60
  -5  -1  -1   16.30    3.50
   5  -1   1   15.90    4.20
  -5  -1  -1   24.90    5.00
   5   1   1   17.20    3.40
  -5   1  -1   17.60    4.10
  -5   1  -1   24.90    4.80
   5   1   1   15.40    4.30
   6  -1   1   61.09    8.80
  -6  -1  -1   65.39    7.60
  -6  -1  -1   43.60    6.50
   6   1   1   55.19    7.80
  -6   1  -1   56.79    7.00
   6   1   1   46.90    5.20
  -6   1  -1   57.69    7.50
  -6   1  -1   41.80    6.10
  -7  -1  -1    0.10    3.30
  -7  -1  -1    5.10    3.50
  -7  -1  -1   -0.80    3.90
   7  -1   1    3.20    3.20
  -7  -1  -1    7.30    6.30
   7   1   1    3.30    3.60
  -7   1  -1   -2.80    3.20
  -7   1  -1    3.00    3.10
  -7   1  -1   -4.50    4.10
  -8  -1  -1    2.60    7.80
  -8  -1  -1   12.70    5.70
   8  -1   1   11.30    4.90
  -8   1  -1    8.50    9.20
  -8   1  -1    2.00    5.80
   8   1   1    9.90    5.00
  -9  -1  -1    3.40    8.60
  -9  -1  -1   16.50    7.50
  -9   1  -1   25.10   11.00
  -9   1  -1   12.40    8.80
  -9   1  -1   13.30    7.00
  -9  -2   1   -6.30    8.30
  -9  -2   1   13.20    7.40
  -9   2   1   -6.00    7.70
  -9   2   1    1.10    6.80
  -8  -2   1    1.40    5.60
  -8  -2   1   -3.60    4.50
   8  -2  -1    5.20    4.60
  -8  -2   1   -0.70    5.30
  -8  -2   1   -7.70    8.70
  -8   2   1    7.70    5.70
   8   2  -1    4.30    4.50
  -7  -2   1   -0.30    3.90
  -7  -2   1    4.20    3.20
   7  -2  -1    4.10    3.50
  -7  -2   1    1.50    3.60
  -7  -2   1    5.20    6.00
  -7   2   1   -0.80    3.90
  -7   2   1    6.30    3.10
   7   2  -1    3.10    2.80
  -7   2   1    6.00    3.00
   7   2  -1    4.00    3.30
  -7   2   1    7.20    1.70
  -6  -2   1   78.79    9.60
  -6  -2   1   98.69    7.60
  -6  -2   1   89.29    9.60
   6  -2  -1  104.09   11.10
  -6  -2   1  108.19   10.70
   6   2  -1  112.59   11.10
  -6   2   1  114.79   10.30
   6   2  -1  100.19    8.60
  -6   2   1  111.49    7.60
  -6   2   1   97.29   10.00
  -6   2   1   88.19    8.80
  -5  -2   1  121.49   11.30
  -5  -2   1  142.59    9.70
  -5  -2   1  151.98   12.70
   5  -2  -1  143.49   13.00
   5   2  -1  143.09   10.60
  -5   2   1  141.39   12.00
  -5   2   1  146.79   12.20
   5   2  -1  128.19    9.20
  -5   2   1  133.39   10.70
  -5   2   1  140.89    9.60
   5   2  -1  148.79   13.20
  -4  -2   1 2309.07  144.79
  -4  -2   1 2247.58  144.29
  -4  -2   1 2619.34  144.99
  -4  -2   1 2515.45  142.59
   4  -2  -1 2539.25  144.59
  -4   2   1 2573.84  142.69
  -4   2   1 2309.67  143.29
  -4   2   1 2648.33  143.49
   4   2  -1 2387.76  143.99
  -4   2   1 2259.47  144.29
  -4   2   1 2376.46  145.09
   4   2  -1 2511.95  145.09
   4   2  -1 2555.64  144.19
   4   2  -1 2295.27  142.49
  -3  -2   1   38.60    4.70
   3  -2  -1   42.10    6.80
  -3  -2   1   43.20    8.00
  -3  -2   1   35.20    7.80
   3   2  -1   45.10    8.00
  -3   2   1   43.10    5.50
   3   2  -1   37.80    6.00
  -3   2   1   39.40    6.80
   3   2  -1   30.40    5.50
   3   2  -1   34.50    4.10
  -3   2   1   43.30    6.50
  -3   2   1   36.30    4.80
   1  -2  -1  668.73   39.00
  -1  -2   1  618.44   39.00
  -1  -2   1  674.73   39.00
   1  -2  -1  670.73   38.20
  -1  -2   1  601.54   38.90
  -1  -2   1  668.53   38.60
  -1   2   1  607.94   38.90
   1   2  -1  678.03   39.10
   1   2  -1  620.74   38.90
  -1   2   1  672.83   38.20
   1   2  -1  605.34   38.50
  -1   2   1  652.53   38.10
  -1   2   1  668.73   38.20
   1   2  -1  670.33   39.10
   0  -2  -1  422.46   25.30
   0  -2  -1  408.06   25.10
   0  -2  -1  414.26   25.10
   0   2   1  420.76   24.50
   0   2  -1  451.85   24.70
   0   2  -1  402.26   25.10
   0   2  -1  415.76   24.70
   0   2   1  401.26   25.10
   0   2   1  424.26   25.20
   0   2   1  398.36   25.20
  -1  -2  -1  354.96   23.60
  -1  -2  -1  401.66   23.60
  -1  -2  -1  373.66   23.40
   1   2   1  385.26   23.30
   1   2   1  369.96   23.50
   1   2   1  378.46   23.60
  -2  -2  -1 1089.59   67.39
  -2  -2  -1 1229.08   67.49
   2  -2   1 1220.98   67.39
  -2  -2  -1 1093.59   67.29
   2   2   1 1111.99   67.19
   2   2   1 1073.29   65.99
  -2   2  -1 1095.79   67.09
   2   2   1 1116.49   67.19
   2   2   1 1115.29   67.39
  -3  -2  -1   76.99    8.90
   3  -2   1   95.29    9.20
  -3  -2  -1   95.39    9.30
  -3  -2  -1   87.69    9.40
   3   2   1   77.29    7.50
   3   2   1   77.79    5.90
   3   2   1   89.19    9.50
  -3   2  -1   81.99    6.30
   3   2   1   78.89    9.20
  -3   2  -1   81.99    8.70
  -3   2  -1   82.39    6.60
  -4  -2  -1 1612.84   86.69
   4  -2   1 1466.05   86.59
  -4  -2  -1 1316.17   85.99
  -4  -2  -1 1408.76   86.89
  -4   2  -1 1358.46   84.69
  -4   2  -1 1457.45   83.79
   4   2   1 1349.47   83.69
  -4   2  -1 1441.36   86.69
   4   2   1 1539.75   85.79
   4   2   1 1448.06   86.79
  -4   2  -1 1476.75   84.69
   4   2   1 1318.17   85.19
  -5  -2  -1   76.09    8.20
   5  -2   1   78.29    9.30
  -5  -2  -1   62.79    7.40
   5   2   1   72.49    6.40
  -5   2  -1   72.29    7.90
   5   2   1   81.89    9.20
  -5   2  -1   75.19    7.80
  -5   2  -1   67.09    6.70
  -6  -2  -1  114.89   10.90
  -6  -2  -1   96.49   10.00
   6  -2   1  112.39   11.90
   6   2   1  104.99    8.80
   6   2   1  107.89   11.30
  -6   2  -1  119.59   10.70
  -6   2  -1  104.59   10.50
  -7  -2  -1   28.20    6.70
  -7  -2  -1   15.70    3.60
   7  -2   1   26.50    4.80
   7   2   1   19.10    4.00
  -7   2  -1   14.40    3.20
   7   2   1   19.30    3.10
  -8  -2  -1    7.60    5.20
  -8  -2  -1   -0.80    6.00
  -8  -2  -1   17.30    7.20
   8  -2   1   13.90    5.20
  -8   2  -1   -3.10    4.50
  -8   2  -1   12.40    7.50
   8   2   1   12.00    5.20
  -8   2  -1    5.60    5.50
  -8   2  -1    6.00    4.50
  -9  -2  -1   15.60    8.50
  -9  -2  -1    9.90    7.70
  -9   2  -1    3.70    8.50
  -9   2  -1   10.40    6.90
  -9   2  -1   17.70   16.00
  -9  -3   1   -4.40    8.60
  -9  -3   1    4.30    7.80
  -9   3   1   14.40   12.80
  -9   3   1  -12.60    8.90
  -9   3   1   -9.90    6.90
   8  -3  -1   20.20    5.20
  -8  -3   1   17.80    5.50
  -8  -3   1   21.20    5.80
  -8   3   1   20.90    4.70
   8   3  -1   24.30    5.30
  -8   3   1   23.20    6.10
  -7  -3   1   10.90    4.00
   7  -3  -1    9.10    3.40
  -7  -3   1    4.90    6.20
  -7  -3   1   -0.90    3.70
  -7  -3   1   -1.00    3.20
   7   3  -1    0.60    3.30
  -7   3   1    4.60    3.20
   7   3  -1    4.70    3.60
  -7   3   1    6.00    1.90
  -7   3   1    7.80    4.10
  -7   3   1    3.50    3.30
  -7   3   1    8.60    4.70
  -6  -3   1 1190.98   77.99
  -6  -3   1 1297.87   74.99
  -6  -3   1 1496.95   78.99
   6  -3  -1 1319.87   78.39
  -6  -3   1 1256.77   78.89
  -6   3   1 1252.87   78.09
  -6   3   1 1200.58   76.39
   6   3  -1 1158.68   74.59
   6   3  -1 1246.28   78.59
  -6   3   1 1246.08   78.79
   6   3  -1 1222.28   76.59
  -6   3   1 1282.67   74.89
  -5  -3   1   28.50    6.10
  -5  -3   1   28.80    6.30
  -5  -3   1   15.70    3.70
   5  -3  -1   11.00    3.70
  -5  -3   1   18.20    3.70
  -5   3   1   14.00    3.80
   5   3  -1   17.20    4.00
  -5   3   1   17.90    3.60
  -5   3   1   23.60    3.80
  -5   3   1   27.20    4.90
   5   3  -1   18.60    2.60
   4  -3  -1  773.52   46.20
  -4  -3   1  782.42   44.60
  -4  -3   1  702.23   46.70
  -4  -3   1  671.83   46.10
  -4  -3   1  870.11   47.60
   4   3  -1  821.62   47.00
   4   3  -1  765.02   46.90
   4   3  -1  675.53   45.60
  -4   3   1  713.13   46.70
  -4   3   1  696.03   44.50
   4   3  -1  709.03   44.30
  -4   3   1  695.73   45.80
  -3  -3   1  136.99   12.70
  -3  -3   1  117.89   11.10
   3  -3  -1  135.69   10.80
  -3  -3   1  134.69   12.40
  -3  -3   1  134.79    9.60
   3   3  -1  123.89    9.20
  -3   3   1  125.89    8.90
  -3   3   1  129.29   10.40
   3   3  -1  114.99   10.30
   3   3  -1  139.29   12.20
  -3   3   1  120.49   11.10
   3   3  -1  132.39   12.50
  -2  -3   1  308.97   20.80
   2  -3  -1  336.97   19.80
  -2  -3   1  287.97   20.60
   2  -3  -1  312.87   20.60
  -2  -3   1  325.07   19.70
  -2  -3   1  330.37   21.00
   2   3  -1  295.67   20.50
   2   3  -1  322.77   21.00
   2   3  -1  332.97   20.90
   2   3  -1  300.07   19.60
  -2   3   1  297.57   20.50
  -2   3   1  291.07   19.40
  -1  -3   1  803.82   46.10
  -1  -3   1  805.32   46.40
  -1  -3   1  718.93   46.20
   1  -3  -1  787.32   46.30
  -1  -3   1  757.82   46.20
  -1   3   1  772.52   45.40
  -1   3   1  787.02   45.20
  -1   3   1  785.42   45.40
   1   3  -1  726.93   46.20
   1   3  -1  762.92   46.10
  -1   3   1  749.13   46.20
   1   3  -1  785.82   46.40
   1   3  -1  790.42   46.30
   0  -3  -1 2439.86  142.09
   0  -3  -1 2354.86  141.89
   0   3   1 2379.96  142.09
   0   3   1 2602.44  142.19
   0   3   1 2396.66  142.09
  -1  -3  -1  648.64   36.80
  -1  -3  -1  580.64   36.10
  -1  -3  -1  565.74   36.50
  -1   3  -1  575.24   35.80
   1   3   1  584.24   36.50
   1   3   1  613.74   36.60
   1   3   1  622.24   36.20
  -2  -3  -1 1407.96   88.79
  -2  -3  -1 1627.84   89.09
  -2  -3  -1 1442.86   88.69
   2   3   1 1553.74   88.79
   2   3   1 1537.35   88.79
  -2   3  -1 1497.25   88.39
   2   3   1 1419.56   88.69
   2   3   1 1466.35   87.69
  -2   3  -1 1494.95   88.59
  -3  -3  -1   82.09    9.40
   3  -3   1   80.29    8.70
  -3  -3  -1   58.79    8.30
  -3  -3  -1   78.09    9.20
   3   3   1   74.79    9.50
  -3   3  -1   76.89    7.70
   3   3   1   70.89    5.60
  -3   3  -1   66.39    8.30
   3   3   1   79.39    8.90
   3   3   1   64.39    7.30
  -4  -3  -1  280.27   21.30
   4  -3   1  330.27   22.10
  -4  -3  -1  355.56   22.30
  -4  -3  -1  306.87   21.90
   4   3   1  290.47   18.90
   4   3   1  286.57   20.50
   4   3   1  332.47   22.30
  -4   3  -1  287.87   21.60
  -4   3  -1  307.07   19.20
  -4   3  -1  315.77   21.40
   6  -3   1   36.60    8.50
  -6  -3  -1   19.80    4.40
  -6  -3  -1   35.70    8.00
  -6   3  -1   36.20    5.90
   6   3   1   26.20    3.80
  -6   3  -1   21.60    4.40
  -6   3  -1   32.90    5.40
  -7  -3  -1   40.00    7.80
  -7  -3  -1   42.60    8.80
   7  -3   1   51.29    9.60
  -7  -3  -1   66.09   11.80
  -7   3  -1   47.60    6.40
   7   3   1   48.60    9.50
   7   3   1   30.40    7.30
  -7   3  -1   42.50    7.40
  -7   3  -1   51.59    8.30
  -7   3  -1   57.49   10.70
  -8  -3  -1   43.40    8.80
  -8  -3  -1   36.00    6.40
  -8  -3  -1   28.30    5.70
  -8  -3  -1   16.50    5.40
  -8   3  -1   20.30    4.80
   8   3   1   27.90    5.90
  -8   3  -1   34.90    6.40
  -8   3  -1   35.70    8.30
  -9  -4   1   -7.70    8.90
  -9  -4   1    6.50    8.30
  -9   4   1    0.80    6.90
  -9   4   1   -4.10    9.30
  -9   4   1   17.80   14.80
  -8  -4   1   -5.20    5.90
   8  -4  -1    1.20    5.00
  -8  -4   1   -3.40    7.50
  -8  -4   1    1.40    5.80
  -8   4   1    5.60    4.50
   8   4  -1    6.50    5.20
  -8   4   1    1.30    7.60
  -8   4   1   -6.60    6.00
   7  -4  -1    6.50    3.60
  -7  -4   1   10.70    6.30
  -7  -4   1    8.90    4.30
  -7  -4   1   -1.90    4.00
   7   4  -1   -1.20    3.40
  -7   4   1    5.00    3.20
  -7   4   1    8.40    4.30
   7   4  -1    3.20    2.00
   7   4  -1    1.30    3.90
  -7   4   1    9.80    4.40
   7   4  -1    4.20    5.70
  -7   4   1    5.60    2.20
   6  -4  -1    7.30    2.80
  -6  -4   1    8.50    2.80
  -6  -4   1    1.40    3.00
  -6  -4   1    6.10    4.40
   6   4  -1    4.50    1.60
  -6   4   1    3.30    2.20
   6   4  -1    9.90    3.10
  -6   4   1    3.70    3.20
  -6   4   1    4.10    2.20
  -5  -4   1   17.10    3.90
  -5  -4   1   15.30    3.80
   5  -4  -1   14.30    3.80
  -5  -4   1   22.40    3.90
  -5   4   1   16.40    3.50
   5   4  -1   17.20    3.80
  -5   4   1   21.80    4.70
   5   4  -1   19.90    4.40
  -5   4   1   24.30    4.90
  -4  -4   1 1628.34  102.39
  -4  -4   1 1788.12  100.79
  -4  -4   1 1640.74  102.69
   4  -4  -1 1829.42  101.99
  -4   4   1 1664.23  102.59
  -4   4   1 1633.94  101.49
   4   4  -1 1900.81  102.79
   4   4  -1 1637.34  100.49
   4   4  -1 1813.52  102.99
   4   4  -1 1610.54  101.99
  -4   4   1 1609.74  100.19
  -3  -4   1  118.49    9.30
  -3  -4   1  125.89   12.20
  -3  -4   1  126.99   11.90
   3  -4  -1  124.79    9.90
  -3  -4   1   98.49   10.40
   3   4  -1  111.19   11.90
   3   4  -1  122.39   11.40
  -3   4   1  118.89    9.30
   3   4  -1  117.49    8.70
  -3   4   1  114.19   10.70
   3   4  -1  103.89    9.90
   2  -4  -1 2357.16  129.19
  -2  -4   1 2342.77  130.39
  -2  -4   1 2059.99  130.09
  -2  -4   1 2133.59  130.09
  -2  -4   1 2237.38  129.49
   2  -4  -1 2293.27  130.19
   2   4  -1 2330.17  130.29
  -2   4   1 2117.69  129.99
   2   4  -1 2290.77  130.39
  -2   4   1 2075.59  128.89
   2   4  -1 2100.89  129.39
   2   4  -1 2147.79  130.29
   1  -4  -1   37.20    5.60
  -1  -4   1   29.40    5.50
  -1  -4   1   28.50    5.40
  -1  -4   1   32.40    5.70
  -1   4   1   32.60    4.60
   1   4  -1   29.50    5.40
   1   4  -1   31.80    6.20
   1   4  -1   41.10    6.00
  -1   4   1   39.10    5.20
  -1   4   1   33.00    4.00
   1   4  -1   29.40    5.20
   0  -4   1 1268.57   72.39
   0  -4  -1 1234.08   73.09
   0  -4  -1 1184.78   72.99
   0  -4  -1 1282.97   73.29
   0  -4  -1 1277.57   72.39
   0   4   1 1163.58   73.19
   0   4   1 1288.07   73.39
   0   4  -1 1282.37   72.99
   0   4   1 1167.18   73.29
   0   4  -1 1189.48   73.39
   0   4  -1 1296.57   72.49
   0   4  -1 1219.38   72.89
   0   4   1 1265.77   72.39
  -1  -4  -1  152.08   10.80
  -1  -4  -1  155.08   11.60
  -1  -4  -1  135.39   11.30
   1   4   1  153.28   11.90
   1   4   1  161.08   10.80
  -1   4  -1  146.69   10.20
   1   4   1  143.69   11.40
  -2  -4  -1  621.74   39.20
  -2  -4  -1  593.64   39.40
  -2  -4  -1  666.03   39.70
   2   4   1  651.53   39.20
   2   4   1  626.74   38.30
   2   4   1  628.54   39.50
  -2   4  -1  614.44   38.80
   2   4   1  652.33   39.70
  -2   4  -1  652.63   38.70
  -3  -4  -1  216.78   16.90
  -3  -4  -1  224.58   17.20
  -3  -4  -1  262.17   18.10
  -3   4  -1  238.48   16.20
   3   4   1  220.78   16.50
   3   4   1  258.67   18.20
   3   4   1  235.18   17.20
  -3   4  -1  230.28   16.80
   3   4   1  219.68   15.00
  -4  -4  -1  235.88   17.30
  -4  -4  -1  219.48   16.90
  -4   4  -1  233.18   16.40
   4   4   1  237.28   17.60
   4   4   1  222.28   14.50
  -4   4  -1  216.88   16.70
   4   4   1  216.98   16.00
  -5  -4  -1  187.98   15.30
   5  -4   1  208.68   16.30
  -5  -4  -1  206.68   16.10
  -5  -4  -1  219.88   16.70
   5   4   1  196.58   14.50
   5   4   1  191.78   12.70
  -5   4  -1  187.58   15.60
   5   4   1  207.68   16.20
  -5   4  -1  190.98   13.30
  -5   4  -1  201.98   15.30
  -6  -4  -1   61.49    8.30
  -6  -4  -1   47.70    7.50
   6  -4   1   66.99    9.90
  -6  -4  -1   63.69   11.00
  -6   4  -1   61.89    7.10
  -6   4  -1   61.19    4.60
   6   4   1   53.19    4.50
  -6   4  -1   61.19    5.00
  -6   4  -1   66.49    7.70
  -6   4  -1   60.09    5.70
   6   4   1   48.30    6.70
   6   4   1   52.59    8.40
  -7  -4  -1    5.50    4.10
  -7  -4  -1   -4.20    3.60
  -7  -4  -1    5.50    6.00
   7   4   1    1.40    6.40
  -7   4  -1    0.60    3.00
  -7   4  -1   -0.20    3.10
  -7   4  -1   -4.60    4.50
   7   4   1   -1.40    3.70
  -7   4  -1    2.40    4.70
  -8  -4  -1  -11.80    9.30
  -8  -4  -1    2.40    6.40
  -8   4  -1   20.40    8.40
  -8   4  -1    5.10    6.40
  -8   4  -1    0.20    4.60
   8   4   1    3.80    6.00
   8   4   1   18.50    7.50
  -8  -5   1   11.10    6.00
  -8  -5   1   -2.90    6.20
  -8  -5   1   10.10    9.30
  -8  -5   1   -8.50    5.20
  -8   5   1    6.10    7.80
   8   5  -1   12.10    9.10
   8   5  -1   -7.10    5.10
  -8   5   1   -0.30    4.60
  -8   5   1    0.90    6.60
   8   5  -1   -0.50    5.90
  -7  -5   1   14.00    4.50
  -7  -5   1   10.00    4.50
  -7  -5   1   12.70    5.80
   7  -5  -1   18.20    4.10
   7   5  -1   13.40    2.40
  -7   5   1   17.00    3.10
  -7   5   1   17.40    3.20
   7   5  -1   11.80    4.30
  -7   5   1    8.20    4.90
   7   5  -1    7.70    3.80
  -7   5   1   20.60    5.40
  -6  -5   1   18.50    4.20
  -6  -5   1   23.60    5.60
  -6  -5   1   29.90    6.70
   6  -5  -1   17.30    4.10
  -6   5   1   29.20    5.00
  -6   5   1   30.30    5.50
   6   5  -1   20.10    3.50
   6   5  -1   19.00    3.60
  -6   5   1   17.40    4.30
  -6   5   1   31.30    6.30
  -5   5   1   19.80    4.10
   4  -5  -1  413.46   25.70
  -4  -5   1  384.26   26.50
  -4  -5   1  354.56   25.90
   4   5  -1  417.66   27.00
  -4   5   1  393.76   26.30
   4   5  -1  390.26   24.30
  -4   5   1  383.76   24.90
   4   5  -1  353.16   25.50
  -4   5   1  364.86   23.40
  -3  -5   1  645.04   44.70
   3  -5  -1  775.32   43.90
  -3  -5   1  832.32   45.80
  -3  -5   1  681.73   45.00
  -3  -5   1  752.02   43.90
   3   5  -1  753.22   45.40
   3   5  -1  674.03   43.60
   3   5  -1  758.62   45.30
  -3   5   1  672.63   44.70
   3   5  -1  679.03   44.80
  -3   5   1  679.13   43.50
   2  -5  -1 1256.97   73.49
  -2  -5   1 1191.78   73.49
  -2  -5   1 1338.27   73.99
  -2  -5   1 1171.18   73.59
   2   5  -1 1167.78   72.89
   2   5  -1 1287.67   73.59
  -2   5   1 1189.08   71.99
   2   5  -1 1196.98   73.79
   2   5  -1 1260.67   73.89
  -2   5   1 1181.98   73.29
  -1  -5   1  656.73   42.20
   1  -5  -1  728.63   42.40
  -1  -5   1  753.92   42.70
  -1  -5   1  652.33   42.30
  -1   5   1  664.23   41.60
   1   5  -1  734.13   42.50
   1   5  -1  681.23   42.50
   1   5  -1  723.33   42.90
   1   5  -1  672.23   42.70
  -1   5   1  667.03   42.20
  -1   5   1  739.23   41.80
   0  -5   1  589.14   33.60
   0  -5  -1  569.54   34.60
   0  -5  -1  519.45   34.10
   0  -5  -1  573.44   34.30
   0   5  -1  572.34   34.10
   0   5   1  589.04   33.50
   0   5  -1  577.74   34.40
   0   5   1  591.34   34.90
   0   5  -1  564.34   34.30
   0   5   1  544.85   34.40
   0   5   1  525.45   34.60
  -1  -5  -1 1658.43   99.79
   1  -5   1 1772.32   99.59
  -1  -5  -1 1581.94  100.19
  -1  -5  -1 1771.72  100.09
  -1  -5  -1 1759.32  100.49
   1   5   1 1672.23  100.59
   1   5   1 1710.53  100.59
  -1   5  -1 1612.14   99.39
   1   5   1 1723.03   99.69
  -2  -5  -1  710.13   41.30
  -2  -5  -1  645.44   40.50
  -2  -5  -1  612.94   40.70
  -2   5  -1  629.54   39.90
  -2   5  -1  672.23   39.60
   2   5   1  627.84   40.70
   2   5   1  666.33   41.00
   2   5   1  632.14   39.70
   2   5   1  668.23   40.30
  -3  -5  -1  122.59   10.70
  -3  -5  -1  107.79   10.30
  -3  -5  -1  142.39   12.30
  -3   5  -1  118.89    9.20
   3   5   1  105.39    9.80
   3   5   1  112.99    8.60
  -3   5  -1  105.89    9.60
   3   5   1  130.09   12.00
   3   5   1  119.79   11.00
  -4  -5  -1  159.48   13.40
  -4  -5  -1  164.38   13.80
   4   5   1  164.58   13.00
   4   5   1  185.88   14.50
  -4   5  -1  176.08   12.80
  -4   5  -1  170.28   13.40
   4   5   1  163.58   11.40
  -5  -5  -1  276.27   20.50
  -5  -5  -1  299.47   21.10
  -5   5  -1  290.47   19.90
  -5   5  -1  276.37   20.40
   5   5   1  272.87   19.50
   5   5   1  272.27   21.00
  -5   5  -1  271.07   17.50
   5   5   1  272.07   17.70
  -6  -5  -1    7.80    3.40
  -6  -5  -1    9.40    5.20
  -6  -5  -1    6.70    3.00
   6   5   1    2.00    2.80
  -6   5  -1    8.00    2.10
   6   5   1    6.30    3.20
   6   5   1    8.20    1.80
  -6   5  -1    3.80    2.30
  -6   5  -1   13.80    3.60
  -6   5  -1    6.30    1.80
  -7  -5  -1   77.89   14.90
  -7  -5  -1   54.49    9.40
  -7   5  -1   59.99    9.50
  -7   5  -1   63.79    5.20
  -7   5  -1   46.20    8.30
  -7   5  -1   71.29   10.40
  -7   5  -1   61.49    6.80
   7   5   1   66.79   10.00
   7   5   1   51.09    8.50
  -7   5  -1   65.89    5.20
  -8  -6   1   -3.40    6.60
  -8  -6   1    3.40    6.60
  -8   6   1    1.90    3.70
  -8   6   1   -3.10    4.80
   8   6  -1   -3.20   11.80
   8   6  -1   -4.70    3.10
  -8   6   1    8.00    7.20
  -8   6   1   -6.70    6.90
  -7  -6   1   18.50    4.60
  -7  -6   1   37.60    9.10
   7   6  -1   30.30    4.80
   7   6  -1   26.90    4.50
   7   6  -1   24.00    4.80
  -7   6   1   30.70    5.20
  -7   6   1   31.10    4.20
  -7   6   1   24.30    6.10
  -6  -6   1   13.80    3.30
  -6  -6   1   20.80    5.80
  -6  -6   1    7.70    3.60
   6   6  -1   15.30    3.20
  -6   6   1   15.20    2.60
  -6   6   1   12.20    3.70
  -6   6   1   15.10    2.70
   6   6  -1   19.80    4.00
   6   6  -1   12.00    3.60
  -5  -6   1   67.69    7.60
  -5  -6   1   71.69    8.50
  -5   6   1   58.79    5.60
   5   6  -1   64.19    9.20
  -5   6   1   64.79    7.70
   5   6  -1   59.59    6.80
   5   6  -1   73.49    5.90
  -5   6   1   78.49    6.70
  -4  -6   1  230.88   17.90
  -4  -6   1  249.18   18.60
   4   6  -1  265.37   19.00
  -4   6   1  237.88   16.60
  -4   6   1  230.38   15.30
   4   6  -1  224.28   17.60
   4   6  -1  289.07   20.00
   4   6  -1  243.18   16.40
  -4   6   1  249.97   18.20
   3  -6  -1  192.08   14.80
  -3  -6   1  184.58   14.40
  -3  -6   1  178.28   14.10
  -3   6   1  181.68   12.40
   3   6  -1  179.28   12.80
   3   6  -1  176.08   14.00
   3   6  -1  188.88   14.90
  -3   6   1  183.98   13.90
   2  -6  -1   19.90    4.70
  -2  -6   1   14.30    3.80
  -2  -6   1   30.60    7.50
  -2   6   1   21.10    3.10
  -2   6   1   25.30    3.10
   2   6  -1   21.20    4.10
   2   6  -1   12.80    5.10
   2   6  -1   19.40    4.00
  -2   6   1   32.20    5.80
   1  -6  -1  323.27   20.30
  -1  -6   1  290.77   19.90
  -1  -6   1  297.77   19.20
  -1  -6   1  315.87   20.20
   1   6  -1  311.57   20.90
   1   6  -1  298.47   20.30
  -1   6   1  305.17   19.80
   1   6  -1  325.77   20.30
   1   6  -1  297.37   20.40
  -1   6   1  287.07   19.20
  -1   6   1  291.47   20.10
   0  -6  -1  105.39    9.40
   0  -6   1  120.99    7.90
   0  -6  -1  101.19    8.80
   0   6  -1   99.59    9.10
   0   6  -1  105.39    9.00
   0   6   1   94.09    8.50
   0   6  -1  106.59    9.10
   0   6   1  117.19    7.50
   0   6   1   81.49    8.80
   0   6   1   91.39   10.20
   0   6  -1  110.09    8.40
  -1  -6  -1   44.60    7.50
  -1  -6  -1   26.70    6.10
  -1  -6  -1   44.30    6.00
   1  -6   1   40.70    5.10
  -1  -6  -1   35.90    6.10
  -1   6  -1   40.90    5.70
   1   6   1   43.30    5.40
   1   6   1   30.70    5.80
   1   6   1   30.20    5.50
  -1   6  -1   41.00    4.80
  -2  -6  -1   37.00    6.40
  -2  -6  -1   55.19    7.20
  -2  -6  -1   54.19    9.20
   2   6   1   52.89    6.70
  -2   6  -1   49.50    5.60
   2   6   1   56.69    8.90
   2   6   1   46.20    5.20
   2   6   1   41.90    6.10
  -2   6  -1   49.30    4.80
  -3  -6  -1  155.48   12.80
  -3  -6  -1  155.38   12.80
   3   6   1  170.78   13.30
  -3   6  -1  159.28   12.10
  -3   6  -1  159.48   11.50
   3   6   1  158.18   12.70
   3   6   1  156.48   11.30
  -4  -6  -1  152.78   13.20
  -4  -6  -1  171.18   13.60
   4   6   1  157.08   11.40
   4   6   1  172.98   14.10
  -4   6  -1  167.68   12.20
  -4   6  -1  167.18   13.10
   4   6   1  160.58   12.90
  -5  -6  -1   35.60    6.50
  -5  -6  -1   27.40    5.70
   5   6   1   27.90    5.00
   5   6   1   37.10    7.60
   5   6   1   26.10    3.60
  -5   6  -1   25.70    5.40
  -6  -6  -1    7.70    5.40
  -6  -6  -1    1.00    3.00
  -6   6  -1    2.00    2.10
  -6   6  -1    0.00    2.00
   6   6   1    5.50    5.40
  -6   6  -1   -3.10    3.40
  -6   6  -1    2.10    2.60
   6   6   1    1.70    2.00
   6   6   1    2.40    3.10
  -7  -6  -1    2.60    5.00
  -7  -6  -1   -9.60    7.60
   7   6   1   17.20    7.90
  -7   6  -1    5.70    3.10
   7   6   1    2.70    4.30
   7   6   1    8.20    2.30
   7   6   1    3.10    4.30
  -7   6  -1    3.70    2.50
  -7   6  -1    5.00    2.70
  -7   6  -1   -1.40    4.80
  -8  -6  -1    4.20    7.00
   8   6   1    3.10   12.40
  -8   6  -1    6.60    7.80
  -8   6  -1   -5.20    7.10
  -8   6  -1    3.40    4.80
  -8  -7   1   25.80    7.10
  -8  -7   1   20.10    7.30
  -8   7   1    8.00    7.50
  -8   7   1   11.50    4.00
  -8   7   1    7.80    5.10
   8   7  -1   14.90    3.70
  -7  -7   1    2.50    5.00
  -7  -7   1    6.80    7.90
  -7  -7   1    4.50    5.10
   7   7  -1    1.50    3.10
   7   7  -1   -3.80    4.50
   7   7  -1    1.70    4.70
  -7   7   1    4.70    3.40
   7   7  -1   19.50    9.10
  -7   7   1   -0.10    5.30
  -7   7   1   11.80    5.00
  -7   7   1    3.90    3.80
  -7   7   1   -1.60    3.30
  -6  -7   1    9.90    3.40
  -6  -7   1   19.40    6.30
  -6  -7   1    8.30    3.90
  -6   7   1   18.70    4.30
   6   7  -1   12.60    6.70
  -6   7   1   16.30    4.10
   6   7  -1   11.90    2.50
   6   7  -1   11.70    3.20
   6   7  -1   13.80    3.50
  -6   7   1   11.00    2.60
  -5  -7   1  142.59   13.20
  -5  -7   1  165.88   13.70
  -5  -7   1  187.68   16.20
  -5   7   1  156.88   13.20
   5   7  -1  148.89   11.20
   5   7  -1  163.88   14.20
  -5   7   1  157.48   11.80
  -5   7   1  149.99   10.70
   5   7  -1  148.19   12.70
  -4  -7   1  145.89   12.70
  -4  -7   1  162.78   13.20
   4   7  -1  141.89   12.30
  -4   7   1  161.48   12.70
   4   7  -1  150.88   11.20
  -4   7   1  152.38   11.20
   4   7  -1  168.28   13.70
   3  -7  -1   18.00    5.10
  -3  -7   1   12.40    3.10
  -3  -7   1   13.90    3.30
  -3   7   1   14.90    2.50
   3   7  -1   22.90    3.20
   3   7  -1   16.20    4.10
   3   7  -1   16.70    3.70
   2  -7  -1  572.54   34.80
  -2  -7   1  533.95   34.60
  -2  -7   1  529.75   34.70
   2   7  -1  530.55   34.40
  -2   7   1  546.15   34.60
   2   7  -1  536.15   35.10
   2   7  -1  577.34   34.80
  -2   7   1  510.25   33.00
   2   7  -1  584.84   35.80
  -2   7   1  507.85   32.50
  -2   7   1  601.34   33.30
  -1  -7   1  168.78   11.80
  -1  -7   1  137.29   10.70
   1  -7  -1  149.39   11.50
  -1  -7   1  150.68   10.60
  -1   7   1  137.99   11.30
   1   7  -1  136.79   11.20
  -1   7   1  138.69   10.50
   1   7  -1  157.68   11.60
   1   7  -1  138.59   11.20
  -1   7   1  154.88   11.30
   0  -7  -1  917.91   53.69
   0  -7  -1  932.21   53.09
   0  -7   1  906.11   52.69
   0  -7  -1  843.52   52.89
   0   7  -1  933.11   53.79
   0   7  -1  858.21   53.59
   0   7  -1  846.02   54.09
   0   7   1  898.11   52.39
   0   7   1  928.71   54.19
   0   7  -1  904.31   53.09
   0   7   1  804.72   53.69
  -1  -7  -1   57.79    7.20
   1  -7   1   59.89    5.80
  -1  -7  -1   55.79    6.20
  -1  -7  -1   60.39    6.30
   1   7   1   62.99    6.00
  -1   7  -1   49.50    5.20
  -1   7  -1   60.59    6.20
   1   7   1   55.29    6.30
  -1   7  -1   57.19    4.70
  -2  -7  -1   40.00    5.70
  -2  -7  -1   51.39    6.40
   2   7   1   41.70    5.70
   2   7   1   57.49    8.60
  -2   7  -1   43.70    5.10
   2   7   1   46.20    6.00
   2   7   1   45.40    4.80
  -2   7  -1   50.69    4.40
  -3  -7  -1  270.57   19.80
  -3  -7  -1  285.77   19.70
   3   7   1  309.27   20.90
  -3   7  -1  269.57   18.30
   3   7   1  272.27   18.50
   3   7   1  285.97   20.00
   3   7   1  265.17   19.70
  -3   7  -1  275.17   19.00
  -4  -7  -1   14.20    3.30
  -4  -7  -1   24.80    5.30
   4   7   1   16.90    4.20
   4   7   1   18.50    3.90
  -4   7  -1   11.80    2.20
   4   7   1   20.00    3.30
  -4   7  -1   20.60    4.50
  -5  -7  -1   28.40    5.90
  -5  -7  -1   26.80    6.20
  -5  -7  -1   27.50    5.90
  -5   7  -1   21.80    4.40
  -5   7  -1   26.50    4.00
  -6  -7  -1   44.60    8.10
  -6  -7  -1   38.70    8.50
  -6   7  -1   61.79    5.50
   6   7   1   74.39   13.50
  -6   7  -1   56.39    8.40
   6   7   1   48.10    5.30
   6   7   1   66.59    8.70
   6   7   1   44.50    7.10
  -6   7  -1   48.70    6.70
  -7  -7  -1   14.70    5.50
   7   7   1    8.70    4.40
  -7   7  -1   15.30    3.10
   7   7   1   18.30    5.00
  -7   7  -1   22.20    3.50
  -7   7  -1   14.00    3.30
  -8  -7  -1   -3.40    7.80
  -8   7  -1    4.70    3.40
  -8   7  -1   -1.50    4.90
   8   7   1    0.70    3.00
  -8   7  -1   -6.70    7.90
  -8  -8   1   -0.60    8.00
  -8  -8   1   -2.80    7.70
   8   8  -1    2.20    4.30
  -8   8   1    3.10    4.50
   8   8  -1    3.80   13.60
  -8   8   1    1.10    5.70
  -8   8   1    2.00    8.70
  -8   8   1  -11.20    8.00
  -7  -8   1   18.50    8.70
  -7  -8   1   10.90    5.50
   7   8  -1   14.50   10.40
   7   8  -1   -0.10    3.60
  -7   8   1    0.50    3.60
   7   8  -1   -1.40    4.70
  -7   8   1   14.00    5.90
   7   8  -1    0.20    5.30
  -6  -8   1   72.49    8.70
  -6  -8   1   56.89    8.90
   6   8  -1   50.89    7.90
   6   8  -1   61.59    6.40
   6   8  -1   64.49    9.80
  -6   8   1   66.89    8.60
  -6   8   1   57.99    6.10
  -6   8   1   53.19    7.00
  -4  -8   1  162.38   13.20
  -4  -8   1  141.99   12.40
  -4   8   1  164.78   12.60
   4   8  -1  145.79   11.30
  -4   8   1  147.89   10.00
   4   8  -1  170.58   13.80
  -4   8   1  143.29   10.90
   4   8  -1  146.59   12.60
  -3  -8   1  300.77   22.00
   3  -8  -1  346.57   23.00
  -3  -8   1  330.97   22.40
  -3   8   1  288.57   19.70
  -3   8   1  308.87   19.90
   3   8  -1  327.57   22.50
  -3   8   1  359.76   20.20
  -3   8   1  320.97   21.90
   3   8  -1  303.67   21.30
   3   8  -1  304.67   22.40
   3   8  -1  338.17   23.40
  -2  -8   1  836.52   47.00
  -2  -8   1  750.02   45.50
  -2  -8   1  710.53   46.40
  -2  -8   1  717.93   46.20
   2  -8  -1  782.42   46.60
   2   8  -1  769.02   46.50
   2   8  -1  708.63   47.10
  -2   8   1  686.73   46.10
   2   8  -1  719.33   46.40
  -2   8   1  687.13   45.00
  -2   8   1  808.32   45.30
   2   8  -1  821.22   47.70
   1  -8  -1   40.40    5.90
  -1  -8   1   29.60    4.10
  -1  -8   1   37.50    4.70
   1   8  -1   25.40    4.40
  -1   8   1   27.50    4.80
  -1   8   1   32.20    4.10
   1   8  -1   35.30    5.70
   1   8  -1   30.60    4.40
   0  -8  -1  161.18   12.10
   0  -8  -1  193.58   13.80
   0  -8   1  188.78   12.40
   0   8  -1  164.58   13.00
   0   8  -1  214.98   13.70
   0   8   1  219.28   14.20
   0   8  -1  195.08   13.00
   0   8   1  178.08   11.90
   0   8   1  169.08   13.30
  -1  -8  -1  268.27   18.30
  -1  -8  -1  286.67   19.30
   1  -8   1  289.97   18.30
  -1  -8  -1  271.07   19.00
   1   8   1  297.27   18.50
   1   8   1  264.27   19.20
  -1   8  -1  274.97   18.10
  -1   8  -1  270.17   18.10
  -1   8  -1  273.37   19.20
  -1   8  -1  315.27   18.40
   1   8   1  329.37   20.60
   1   8   1  260.57   19.50
  -2  -8  -1  763.72   48.40
  -2  -8  -1  778.02   49.10
  -2  -8  -1  817.92   48.70
  -2   8  -1  794.92   48.80
   2   8   1  790.92   49.70
   2   8   1  757.12   48.60
  -2   8  -1  773.52   47.30
  -2   8  -1  753.02   48.00
   2   8   1  823.12   48.50
   2   8   1  836.52   49.90
  -3  -8  -1   86.99    8.80
  -3  -8  -1   90.49    9.00
   3   8   1   95.69    8.00
  -3   8  -1  101.19    8.40
  -3   8  -1   95.89    7.60
   3   8   1   90.19    8.60
   3   8   1  106.59    9.60
   3   8   1  107.19   10.70
  -4  -8  -1  255.57   18.50
  -4  -8  -1  221.58   18.20
  -4   8  -1  259.97   17.90
   4   8   1  242.98   16.70
   4   8   1  257.97   18.70
   4   8   1  248.78   18.50
  -4   8  -1  234.08   16.80
  -4   8  -1  254.97   17.00
  -5  -8  -1   69.19   11.70
  -5  -8  -1   66.89    8.10
  -5  -8  -1   61.29    8.00
   5   8   1   64.29    5.90
  -5   8  -1   62.29    5.90
  -5   8  -1   58.99    6.40
  -5   8  -1   53.99    7.50
   5   8   1   71.19   12.70
   5   8   1   60.09    7.40
  -6  -8  -1   85.79   10.00
  -6  -8  -1  106.79   15.80
  -6  -8  -1   85.19   10.20
   6   8   1   78.29   10.50
   6   8   1   78.99    9.10
   6   8   1   86.59    7.40
  -6   8  -1   85.19    8.40
  -6   8  -1   83.29    7.60
  -6   8  -1   89.29   10.20
  -7  -8  -1   -9.80   10.70
  -7  -8  -1    1.40    6.00
   7   8   1   -0.10    3.40
  -7   8  -1   -1.70    4.50
   7   8   1   -2.90    5.10
  -7   8  -1   -1.60    3.50
  -7   8  -1   -2.80    3.40
   7   8   1    4.70    4.90
  -8  -8  -1   -3.40    8.70
   8   8   1   25.50   17.20
  -7  -9   1   -5.80    6.20
  -7  -9   1   -2.80    6.00
   7   9  -1   -4.00    5.40
  -7   9   1   11.20    7.10
   7   9  -1    4.40   11.60
   7   9  -1    6.90    5.80
   7   9  -1   -0.70    4.10
  -6  -9   1    9.80    4.60
  -6  -9   1    5.10    3.70
  -6   9   1    5.40    2.70
  -6   9   1    8.30    2.70
   6   9  -1   10.60    4.20
   6   9  -1    5.70    4.30
  -6   9   1    9.50    4.40
   6   9  -1   14.50    3.20
  -5  -9   1   75.49    9.00
  -5  -9   1  100.39    9.80
   5   9  -1   80.59   13.30
   5   9  -1   95.79   10.20
  -5   9   1   82.19    7.50
   5   9  -1   94.29    9.20
   5   9  -1   89.49    8.00
  -5   9   1   87.79    6.90
  -5   9   1   81.39    8.80
  -4  -9   1    9.80    2.50
  -4  -9   1    3.20    2.80
  -4   9   1    5.40    1.40
  -4   9   1    7.90    2.80
   4   9  -1    5.20    2.30
  -4   9   1    5.90    1.60
   4   9  -1    6.30    4.60
   4   9  -1    5.80    2.40
  -3   9   1   17.30    3.90
   2  -9  -1  390.06   24.70
  -2  -9   1  346.07   24.10
  -2  -9   1  366.06   23.60
  -2   9   1  350.66   24.00
   2   9  -1  408.56   25.90
   2   9  -1  377.86   24.50
   2   9  -1  353.86   24.90
   2   9  -1  351.76   24.30
  -2   9   1  385.96   23.60
  -2   9   1  331.67   23.10
  -1  -9   1 1759.62  103.19
   1  -9  -1 1787.42  104.39
  -1  -9   1 1892.61  103.89
  -1  -9   1 1696.03  103.69
   1   9  -1 1654.43  105.09
   1   9  -1 1702.83  105.09
   1   9  -1 1834.62  105.39
  -1   9   1 1664.83  104.39
  -1   9   1 1694.33  104.29
  -1   9   1 1850.61  104.49
   1   9  -1 1771.82  103.99
   0  -9  -1  104.69    7.90
   0  -9   1  118.29    8.50
   0  -9  -1  113.09   10.20
   0   9   1  105.39    9.50
   0   9   1  113.79    8.00
   0   9  -1  107.99    9.20
   0   9   1  139.99   11.00
   0   9  -1  118.09    9.10
   0   9  -1  139.89   10.80
  -2  -9  -1  153.58   12.20
  -2  -9  -1  164.28   12.70
  -2  -9  -1  157.58   11.80
  -2   9  -1  146.19   10.30
   2   9   1  151.88   11.70
  -2   9  -1  153.28   11.30
  -2   9  -1  161.58   10.50
   2   9   1  145.49   12.40
   2   9   1  162.88   12.00
   2   9   1  162.98   13.60
  -2   9  -1  149.49   11.70
  -3  -9  -1  439.26   29.10
  -3  -9  -1  420.36   29.30
   3   9   1  401.96   29.50
   3   9   1  465.35   29.40
  -3   9  -1  436.56   28.60
  -3   9  -1  427.46   27.50
   3   9   1  515.25   30.90
   3   9   1  432.86   28.50
  -3   9  -1  420.66   28.40
  -4  -9  -1   11.20    2.70
   4   9   1   12.00    3.20
  -4   9  -1   15.00    2.60
   4   9   1   10.20    2.80
   4   9   1   12.30    5.10
   4   9   1   11.10    2.40
  -5  -9  -1   38.60    7.20
  -5   9  -1   36.30    6.50
  -5   9  -1   30.20    5.20
   5   9   1   45.90    7.50
  -5   9  -1   34.20    5.40
   5   9   1   53.39   12.70
   5   9   1   39.30    6.70
   5   9   1   37.20    5.30
  -6  -9  -1   22.70    5.20
  -6  -9  -1   32.70    8.00
   6   9   1   23.30    5.00
   6   9   1   38.00    8.40
  -6   9  -1   22.60    5.00
  -6   9  -1   29.80    3.80
   6   9   1   28.60    6.00
  -7  -9  -1   25.70    7.30
   7   9   1   39.80    6.20
  -7   9  -1   35.30    6.70
   7   9   1   56.59   13.10
  -7   9  -1   33.70    4.70
   7   9   1   39.40    7.50
  -7 -10   1   -5.70    7.10
  -7 -10   1   -5.50    6.70
   7  10  -1    1.00    6.30
   7  10  -1    2.20    4.70
  -7  10   1    3.00    4.90
  -7  10   1    6.30    7.30
  -6 -10   1   -4.00    3.90
  -6 -10   1    1.40    5.10
  -6 -10   1   -3.10    8.50
   6  10  -1    2.80    3.90
  -6  10   1   -4.70    4.80
   6  10  -1   -0.30    4.80
   6  10  -1   11.40    8.50
  -6  10   1   -3.40    2.70
   6  10  -1    0.50    4.40
  -5 -10   1   96.09    9.40
  -5 -10   1   83.19    9.50
  -5  10   1   64.49    6.80
   5  10  -1   90.49    9.90
   5  10  -1   82.39    8.30
  -5  10   1   77.49    9.20
  -5  10   1   77.39    6.70
   5  10  -1   80.59    9.50
  -4 -10   1    7.10    5.70
  -4 -10   1    0.50    2.30
  -4 -10   1    0.10    3.10
   4  10  -1    1.30    2.60
   4  10  -1   -3.20    3.10
   4  10  -1    0.60    2.70
  -4  10   1   -1.60    2.70
  -4  10   1    0.40    2.20
  -4  10   1   -0.80    1.70
   4  10  -1    0.30    4.50
  -3 -10   1   31.10    5.10
  -3 -10   1   31.70    6.30
  -3  10   1   32.80    3.80
   3  10  -1   24.80    4.60
   3  10  -1   21.20    5.50
  -3  10   1   34.50    4.80
   3  10  -1   34.20    6.80
  -3  10   1   35.60    4.90
  -2 -10   1    8.10    3.30
  -2 -10   1    8.00    2.20
   2 -10  -1   10.60    4.00
   2  10  -1    7.20    2.50
  -2  10   1   18.20    3.80
   2  10  -1   16.00    4.00
   2  10  -1    8.70    3.10
   2  10  -1   11.10    2.40
  -1 -10   1   20.50    3.00
  -1  10   1   18.70    3.60
   1  10  -1   23.70    4.20
  -1  10   1   17.90    3.60
   1  10  -1   17.30    4.00
   0 -10   1  153.08   10.60
   0 -10  -1  151.08   12.20
   0  10   1  180.68   12.90
   0  10  -1  172.78   12.80
   0  10   1  138.99   11.90
   0  10   1  143.29   11.70
   0  10  -1  136.89   11.50
   0  10  -1  163.68   11.20
   0  10   1  151.38   10.00
   0  10  -1  139.99   11.50
  -1 -10  -1   70.39    7.60
  -1 -10  -1   51.99    5.50
   1 -10   1   65.59    6.10
   1  10   1   58.89    8.30
   1  10   1   58.19    6.50
   1  10   1   50.79    6.00
  -1  10  -1   59.89    5.30
  -1  10  -1   53.79    6.10
   1  10   1   57.19    5.80
  -1  10  -1   69.59    5.80
  -1  10  -1   51.49    5.50
  -3 -10  -1    1.40    1.90
  -3 -10  -1    2.50    3.50
  -3 -10  -1   -0.70    2.70
   3  10   1   -2.20    2.10
  -3  10  -1    2.40    2.50
  -3  10  -1    0.10    2.10
   3  10   1    1.80    3.80
  -3  10  -1    1.20    1.30
   3  10   1   -2.00    2.40
   3  10   1   -1.60    2.60
  -4 -10  -1  158.78   13.80
  -4 -10  -1  172.78   13.20
   4  10   1  179.08   16.70
   4  10   1  156.88   12.20
  -4  10  -1  152.48   12.20
   4  10   1  167.68   13.70
  -4  10  -1  159.78   12.40
  -4  10  -1  153.18   11.40
   4  10   1  148.89   13.30
  -5 -10  -1   39.50    8.30
  -5 -10  -1   37.60    7.50
  -5  10  -1   33.30    5.40
   5  10   1   46.10    6.20
  -5  10  -1   44.80    6.50
   5  10   1   46.10    7.80
  -5  10  -1   30.00    4.80
   5  10   1   49.50    8.20
   5  10   1   48.90    7.80
  -6 -10  -1   -3.80    9.60
  -6 -10  -1   -3.40    5.80
   6  10   1   11.70    8.50
  -6  10  -1    0.90    3.80
  -6  10  -1   -2.80    4.90
   6  10   1    6.10    4.50
   6  10   1   -6.00    3.90
  -7 -10  -1   26.80    7.60
  -7  10  -1    3.10    7.00
  -7  10  -1   11.70    5.70
  -7  10  -1   19.30    5.00
   7  10   1   11.90    6.70
   7  10   1   18.20    4.80
  -7 -11   1   12.90    8.00
  -7  11   1   14.50    4.80
  -6 -11   1    5.20    5.70
  -6 -11   1   19.80   11.20
   6  11  -1   19.70   11.10
   6  11  -1    8.60    4.60
   6  11  -1   13.60    5.00
  -6  11   1   13.40    4.60
   6  11  -1    6.30    5.60
  -5 -11   1    0.00    4.40
   5  11  -1   -0.20    4.30
   5  11  -1   -3.90    6.70
  -4 -11   1   11.20    2.70
  -4 -11   1   11.30    3.50
  -4  11   1    7.70    2.20
   4  11  -1    7.10    3.60
  -4  11   1   14.30    3.30
   4  11  -1   10.40    3.20
   4  11  -1   13.10    5.80
   4  11  -1    6.90    3.10
  -3 -11   1  521.15   31.80
  -3 -11   1  472.75   32.20
   3  11  -1  530.35   34.40
  -3  11   1  430.06   30.70
  -3  11   1  543.25   31.60
   3  11  -1  481.25   33.60
  -3  11   1  468.15   31.90
   3  11  -1  534.55   33.00
   3  11  -1  478.75   32.30
  -2 -11   1   26.50    4.40
  -2 -11   1   30.30    5.60
   2 -11  -1   27.10    6.50
   2  11  -1   40.50    8.50
  -2  11   1   25.60    4.00
   2  11  -1   17.60    3.20
  -2  11   1   28.90    4.30
  -1 -11   1    3.30    2.50
  -1 -11   1    1.10    1.40
   1 -11  -1   -0.70    2.80
   1  11  -1   -1.60    2.90
   1  11  -1   -0.60    2.30
   1  11  -1    3.40    2.40
   0 -11  -1   62.79    7.20
   0 -11   1   56.09    5.50
   0  11  -1   58.89    6.50
   0  11   1   47.20    6.30
   0  11   1   68.69    7.70
   0  11   1   49.50    6.20
   0  11  -1   61.39    5.60
   0  11  -1   53.89    6.10
  -1 -11  -1  599.34   39.10
  -1 -11  -1  622.54   39.80
   1  11   1  667.93   39.00
   1  11   1  589.94   40.90
  -1  11  -1  630.54   39.90
   1  11   1  603.44   40.60
  -1  11  -1  658.03   38.30
  -1  11  -1  606.34   38.70
  -1  11  -1  627.64   40.80
  -1  11  -1  726.53   40.20
   1  11   1  663.63   41.60
  -2 -11  -1   21.80    5.10
  -2 -11  -1   14.90    3.20
   2  11   1   16.10    3.30
  -2  11  -1   17.00    3.40
   2  11   1   12.40    2.80
   2  11   1   14.90    3.10
  -2  11  -1   22.40    3.20
  -2  11  -1   11.20    2.80
  -2  11  -1   22.00    3.80
  -2  11  -1   17.10    2.40
   2  11   1   22.50    4.90
  -2  11  -1   21.90    4.60
  -4 -11  -1   17.80    3.10
  -4 -11  -1   26.60    6.50
  -4  11  -1   18.80    3.30
   4  11   1   31.20    7.10
  -4  11  -1   14.90    2.20
   4  11   1   19.90    4.00
   4  11   1   27.70    6.70
  -4  11  -1   30.60    6.00
   4  11   1   16.70    3.40
  -5 -11  -1  267.97   22.20
  -5 -11  -1  309.57   23.20
   5  11   1  345.47   27.80
  -5  11  -1  334.27   21.80
   5  11   1  320.17   21.70
   5  11   1  323.47   23.60
   5  11   1  328.67   23.20
  -5  11  -1  331.57   22.70
  -5  11  -1  284.67   20.70
  -6 -11  -1    2.10   14.70
  -6 -11  -1    2.10    6.10
   6  11   1    6.90    4.50
   6  11   1    5.20   17.00
   6  11   1    7.60    5.10
  -6  11  -1   -0.60    4.50
   6  11   1   -0.20    5.70
  -6 -12   1   14.50   30.40
  -6 -12   1   -2.50    6.60
  -6  12   1   16.00    8.50
  -6  12   1   -6.10    5.50
   6  12  -1    6.60    6.00
   6  12  -1    2.00    5.40
   6  12  -1   -4.30    6.40
  -5 -12   1   -1.50    5.00
  -5 -12   1   -3.90    3.90
  -5 -12   1    4.20    8.30
   5  12  -1   10.30    4.40
   5  12  -1   -4.30    5.00
  -5  12   1   -1.80    3.80
   5  12  -1   -2.70    4.10
   5  12  -1  -11.10    7.80
  -4 -12   1   23.00    4.20
  -4 -12   1   34.00    7.10
   4  12  -1   29.90    6.40
   4  12  -1   28.90    4.00
   4  12  -1   18.30    4.50
  -4  12   1   27.70    6.70
  -4  12   1   22.30    3.20
   4  12  -1   15.30    3.80
  -4  12   1   26.50    4.20
  -3 -12   1   27.30    4.00
   3  12  -1   24.80    4.50
   3  12  -1   39.40    7.20
   3  12  -1   35.90    6.50
  -3  12   1   31.50    4.90
   3  12  -1   26.70    6.30
  -3  12   1   38.30    6.00
  -2 -12   1  221.18   16.40
  -2 -12   1  248.48   16.70
   2 -12  -1  249.68   18.00
   2  12  -1  231.88   18.20
  -2  12   1  246.08   17.90
  -2  12   1  222.68   16.80
   2  12  -1  267.07   20.20
  -2  12   1  230.28   16.70
   2  12  -1  259.17   17.50
   2  12  -1  231.48   17.40
  -2  12   1  263.17   17.80
   1 -12  -1    3.20    3.00
  -1 -12   1    0.30    2.30
  -1  12   1    0.10    3.00
   1  12  -1   -1.50    2.80
   1  12  -1    2.00    1.80
   1  12  -1   -4.50    3.00
  -1  12   1    1.90    3.20
   0 -12  -1  524.45   32.30
   0 -12   1  513.75   30.90
   0  12   1  493.55   33.30
   0  12  -1  463.35   32.90
   0  12  -1  500.75   33.00
   0  12  -1  492.65   33.20
   0  12   1  492.15   33.20
   0  12  -1  518.35   31.00
   0  12   1  534.25   33.70
  -1 -12  -1    6.50    3.70
  -1 -12  -1    3.70    2.10
   1  12   1    8.70    2.90
   1  12   1    5.30    1.70
  -1  12  -1    4.20    2.90
   1  12   1    3.80    3.70
  -1  12  -1    5.50    2.40
  -2 -12  -1   35.10    7.40
  -2 -12  -1   25.00    3.70
   2  12   1   22.20    3.70
   2  12   1   33.80    5.70
  -2  12  -1   32.20    4.30
   2  12   1   28.50    5.40
   2  12   1   26.30    6.30
  -2  12  -1   24.40    4.40
  -2  12  -1   37.10    5.90
  -3 -12  -1   49.30    6.80
  -3 -12  -1   34.00    5.90
  -3  12  -1   43.10    5.00
   3  12   1   32.20    7.20
   3  12   1   55.69    6.70
   3  12   1   48.90    7.50
  -3  12  -1   46.50    5.50
   3  12   1   32.50    4.40
  -3  12  -1   45.80    6.70
  -3  12  -1   42.40    5.80
  -4 -12  -1   77.39    8.40
  -4 -12  -1   84.29    9.20
  -4 -12  -1  104.49   16.60
  -4  12  -1   58.79    7.80
   4  12   1   71.89    8.80
   4  12   1   70.29    9.90
   4  12   1   78.89    9.10
  -4  12  -1   77.69    8.40
  -4  12  -1   83.99    7.00
  -5 -12  -1    0.30    5.30
  -5 -12  -1   15.00    9.60
   5  12   1    5.00    4.20
   5  12   1    3.00    8.40
   5  12   1   -0.50    5.40
   5  12   1   -2.10    4.40
  -5  12  -1    4.60    4.40
  -6 -12  -1   -5.10    7.10
  -6  12  -1   -4.50    5.50
   6  12   1    6.00    6.80
   6  12   1    1.80    5.90
   6  12   1    3.40    5.40
  -5 -13   1   -7.60   12.00
  -5 -13   1    1.30    5.60
   5  13  -1    3.10    5.20
  -5  13   1    2.20    4.60
  -5  13   1    2.00    5.40
   5  13  -1    6.80    4.90
   5  13  -1   -2.20    5.90
  -4 -13   1   46.20    8.50
  -4  13   1   28.20    6.30
   4  13  -1   44.10    8.60
  -4  13   1   37.50    8.00
  -4  13   1   38.50    5.40
   4  13  -1   71.19   15.40
   4  13  -1   51.69    8.60
   4  13  -1   47.30    9.20
  -3 -13   1    9.90    3.70
   3  13  -1    8.70    2.90
   3  13  -1    8.10    4.20
   3  13  -1   10.20    4.10
  -3  13   1    9.90    3.10
   3  13  -1   15.50    5.90
  -3  13   1   15.40    3.40
  -3  13   1   13.10    3.80
  -2 -13   1  133.99   10.10
   2 -13  -1  133.59   11.40
  -2 -13   1  114.49    9.70
   2  13  -1  121.49   11.80
   2  13  -1  135.19   10.50
  -2  13   1  142.09   10.20
  -2  13   1  120.19   11.40
   2  13  -1  129.69   11.30
   2  13  -1  148.19   15.00
  -2  13   1  112.89   10.30
  -2  13   1  133.59   11.70
   1 -13  -1  335.57   23.10
  -1 -13   1  334.57   20.90
   1  13  -1  312.17   23.50
  -1  13   1  377.06   24.00
  -1  13   1  323.47   23.10
  -1  13   1  310.57   23.40
   1  13  -1  358.26   24.90
   1  13  -1  325.87   23.30
   1  13  -1  333.17   21.70
   0 -13  -1    0.50    3.00
   0  13   1    0.40    3.90
   0  13  -1    7.10    3.50
   0  13   1    4.80    3.30
   0  13   1    5.90    3.30
   0  13  -1   -0.10    3.10
  -1 -13  -1   50.09    7.10
  -1  13  -1   35.00    8.80
   1  13   1   52.79    7.30
  -1  13  -1   45.90    6.20
   1  13   1   48.20    4.90
   1  13   1   39.10    7.10
  -1  13  -1   53.39    7.20
   1  13   1   54.49    9.40
  -2 -13  -1   -2.60    3.10
   2  13   1   -1.70    3.70
   2  13   1   -2.70    3.90
  -2  13  -1    2.40    3.40
  -2  13  -1    1.40    2.90
  -2  13  -1    1.40    3.70
  -2  13  -1    4.60    2.50
   2  13   1    2.40    2.30
   2  13   1    4.30    5.10
  -3 -13  -1   38.90    7.30
  -3 -13  -1   27.60    4.30
   3  13   1   33.90    6.40
  -3  13  -1   31.60    5.60
  -3  13  -1   20.30    3.30
  -3  13  -1   29.20    4.50
   3  13   1   36.60    7.00
   3  13   1   28.50    4.40
   3  13   1   20.00    4.80
  -4 -13  -1   16.60    3.60
  -4 -13  -1   16.30    4.80
  -4  13  -1   16.60    4.10
  -4  13  -1   20.30    4.60
  -4  13  -1   10.30    3.20
   4  13   1   25.00    7.90
   4  13   1   11.00    3.80
   4  13   1   22.20    4.60
  -4  13  -1   27.60    6.50
   4  13   1   15.40    5.10
  -5 -13  -1   -8.40   11.90
  -5 -13  -1    3.10    5.90
   5  13   1    6.40    6.30
   5  13   1    2.90    5.30
  -5  13  -1   -0.60    5.30
   5  13   1    6.40    4.90
   5  14  -1   10.20    6.00
   5  14  -1    8.10    6.30
   5  14  -1   -1.20    7.10
  -5  14   1   -2.40    6.50
  -5  14   1    7.90    5.80
  -4 -14   1   -9.20   10.40
   4  14  -1   -2.70    4.30
  -4  14   1    9.00    5.20
   4  14  -1   -2.70    5.40
  -4  14   1   -4.70    5.40
   4  14  -1   -7.60    5.90
  -3 -14   1    7.80    3.50
  -3 -14   1    7.80    5.50
  -3  14   1    9.90    4.00
   3  14  -1    1.20    3.40
   3  14  -1    9.30    4.90
  -3  14   1    1.80    3.70
   3  14  -1    4.50    6.80
  -3  14   1   14.20    4.60
  -3  14   1    5.50    5.00
   3  14  -1    4.10    5.20
  -2 -14   1   15.90    3.80
  -2  14   1   14.30    4.60
   2  14  -1    9.00    4.70
  -2  14   1   16.00    4.70
   2  14  -1    9.60    6.00
   2  14  -1   10.40    2.80
  -2  14   1    7.60    3.60
   2  14  -1   15.40    4.40
   1 -14  -1   -0.80    3.60
   1  14  -1   -1.10    2.10
   1  14  -1   -5.90    4.10
   1  14  -1    0.40    5.70
  -1  14   1    1.20    4.50
   1  14  -1   -2.30    4.40
  -1  14   1   -3.30    3.80
  -1  14   1   -3.40    4.40
   0 -14  -1   39.80    6.60
   0  14  -1   32.60    7.20
   0  14  -1   34.60    5.10
   0  14   1   41.90    7.50
   0  14  -1   44.60   11.10
   0  14   1   46.90   10.00
   0  14   1   33.80    5.20
  -1 -14  -1    9.20    4.00
   1  14   1   14.80    4.20
  -1  14  -1   11.60    4.40
   1  14   1   11.10    5.70
   1  14   1    9.90    4.10
  -1  14  -1   10.40    3.80
  -2 -14  -1  103.39   10.90
  -2  14  -1  120.69   10.30
   2  14   1  109.79   15.10
   2  14   1   93.29   11.00
   2  14   1  118.89    9.10
   2  14   1   88.69   10.70
  -2  14  -1   96.09    9.60
  -2  14  -1   86.79   10.70
  -3 -14  -1   -2.00    4.30
  -3 -14  -1    2.70    6.50
  -3 -14  -1    7.30    4.10
  -3  14  -1    0.30    3.50
   3  14   1    4.20    5.30
  -3  14  -1   -0.10    3.60
   3  14   1    4.80    3.30
   3  14   1   -0.50    7.60
  -3  14  -1    2.50    4.10
   3  14   1    9.40    4.90
  -3  14  -1    2.00    4.80
  -4 -14  -1   -5.10    5.40
  -4 -14  -1   14.60   12.10
  -4 -14  -1    8.20    5.40
  -4  14  -1   -2.60    4.40
   4  14   1    2.80    6.00
  -4  14  -1    2.40    5.60
   4  14   1    2.90    4.40
   4  14   1    0.30    5.40
  -4 -15   1    3.00   10.70
  -4  15   1    2.50    6.50
   4  15  -1    1.90    5.40
  -4  15   1    6.30    6.90
  -4  15   1   -2.50    5.70
   4  15  -1   -2.60    6.40
   4  15  -1   -1.70    7.10
  -3 -15   1    4.20    5.90
  -3  15   1   -3.90    6.10
  -3  15   1   -2.90    4.50
  -3  15   1    2.40    5.80
   3  15  -1    3.70    6.20
   3  15  -1    2.00    4.20
   3  15  -1    2.70    6.00
  -3  15   1    9.00    4.70
   2  15  -1    2.70    5.40
   2  15  -1   -0.80    7.00
  -2  15   1    1.00    5.70
   2  15  -1    5.50    5.70
   2  15  -1   -1.50    3.00
  -2  15   1   -3.30    4.70
  -2  15   1    2.00    5.40
   1 -15  -1  164.38   12.70
  -1  15   1  175.28   15.80
   1  15  -1  155.88   13.70
   1  15  -1  152.08   10.70
  -1  15   1  126.69   12.90
  -1  15   1  137.19   13.50
   1  15  -1  159.58   16.00
   1  15  -1  135.79   13.80
   0 -15  -1   34.40    5.30
   0  15   1   29.40    5.20
   0  15  -1   34.50    8.60
   0  15   1   31.10    5.10
   0  15  -1   51.19    9.80
   0  15  -1   53.29   11.40
  -1 -15  -1    5.60    3.90
  -1  15  -1    4.00    5.20
   1  15   1    7.00    5.10
   1  15   1    0.60    6.50
  -1  15  -1   -3.10    5.20
  -1  15  -1    1.00    4.60
   1  15   1    3.30    5.20
  -2  15  -1    3.90    5.50
   2  15   1    0.80    5.60
   2  15   1   -3.20    8.00
   2  15   1    4.40    2.80
  -3 -15  -1   91.19   11.50
  -3 -15  -1  113.89   11.90
   3  15   1  102.69   13.30
  -3  15  -1  127.09   12.90
   3  15   1  111.09   13.90
  -3  15  -1  117.79   13.20
   3  15   1  128.49   11.20
   2  16  -1   25.90    6.80
  -2  16   1   18.40    5.90
   2  16  -1   22.60    7.10
   2  16  -1   14.40    3.70
  -2  16   1   24.30    7.40
  -2  16   1   15.20    6.80
   1  16  -1   15.20    7.90
  -1  16   1    4.60    5.90
   1  16  -1   15.80    6.70
   1  16  -1    9.80    6.20
  -1  16   1    6.20    6.00
  -1  16   1   14.30    7.10
   0 -16  -1    2.60    4.10
   0  16   1    1.60    6.60
   0  16   1    3.80    5.90
   0  16  -1    0.50    6.50
   0  16  -1   -2.00    5.80
   0  16   1    0.60    7.80
   0  16  -1    0.70    7.00
  -1  16  -1    4.80    6.80
   1  16   1    8.70    9.70
  -1  16  -1   -1.60    5.60
   1  16   1   -0.80    6.30
  -1  16  -1   -0.50    6.50
   1  16   1   -7.00    6.60
   2  16   1    4.00    6.70
  -2  16  -1   10.80    7.00
  -2  16  -1    5.40    5.80
  -2  16  -1   10.60    6.90
   2  16   1   10.20    6.90
  -9   0   2   -6.90   12.10
  -9   0   2   -7.20    8.10
  -9   0   2   -5.70    6.90
  -8   0   2   -6.20    4.20
  -8   0   2   -3.20    5.00
  -8   0   2   -1.80    4.70
   8   0  -2   -1.40    4.20
  -8   0   2    7.40    7.80
  -7   0   2   -1.20    3.40
  -7   0   2   -3.00    3.60
  -7   0   2    2.10    1.90
  -7   0   2   -1.70    3.10
   7   0  -2   -3.70    3.30
  -7   0   2   11.50    5.60
  -6   0   2  123.89   11.00
   6   0  -2  108.69    8.50
  -6   0   2  106.39    8.80
  -6   0   2  112.69   10.50
   6   0  -2  139.59   13.00
  -6   0   2  129.69   11.60
  -4   0   2 1602.94  105.09
  -4   0   2 1687.43  105.89
   4   0  -2 1890.41  104.79
  -4   0   2 1667.43  106.09
  -4   0   2 1930.41  105.59
  -4   0   2 1782.52  103.99
   4   0  -2 1863.31  106.29
   4   0  -2 1741.83  104.49
  -3   0   2    1.70    3.00
  -3   0   2   -0.40    3.30
   3   0  -2   -1.00    2.50
   3   0  -2    2.00    3.20
  -3   0   2    1.10    3.40
  -3   0   2   -1.50    3.10
  -3   0   2    1.90    2.20
   3   0  -2   -0.70    3.20
  -1   0   2    2.10    1.90
  -1   0   2    1.80    2.60
  -1   0   2   -1.20    2.00
   1   0  -2   -0.90    2.40
   1   0  -2    2.60    1.90
   1   0  -2    1.10    2.20
  -1   0   2    0.30    2.30
  -1   0   2    0.00    2.40
   1   0  -2    1.30    2.50
   1   0  -2   -1.10    2.20
   0   0   2  794.72   43.50
   0   0   2  613.64   43.60
   0   0  -2  675.23   43.40
   0   0  -2  812.12   43.70
   0   0  -2  809.32   43.80
   1   0   2    0.00    1.90
  -1   0  -2    0.70    2.10
  -1   0  -2    0.90    2.00
   1   0   2    1.50    2.40
   1   0   2    0.20    1.30
  -3   0  -2   -0.40    2.60
  -3   0  -2    2.90    2.40
   3   0   2    0.40    2.80
   3   0   2    5.20    2.80
   3   0   2    0.60    1.50
  -3   0  -2   -1.80    2.60
   4   0   2 1236.18   75.99
  -4   0  -2 1369.16   75.19
  -4   0  -2 1168.48   74.89
  -4   0  -2 1218.88   76.19
  -6   0  -2   95.89    9.10
   6   0   2   94.59   10.80
  -6   0  -2  118.19   11.70
  -6   0  -2  105.39   10.10
   7   0   2    2.30    3.60
  -7   0  -2    2.80    3.50
  -7   0  -2    0.00    3.20
  -7   0  -2    3.60    6.20
  -8   0  -2   34.90    8.10
  -8   0  -2   19.60    5.10
  -8   0  -2   23.00    6.30
  -9   0  -2   -7.20    7.40
  -9  -1   2   -5.00    7.20
  -9  -1   2  -11.20    7.90
  -9   1   2   -2.00    8.20
  -9   1   2   -3.60    6.90
  -8  -1   2   -6.20    4.30
  -8  -1   2    3.30    2.20
  -8  -1   2    1.00    5.30
  -8  -1   2    2.30    4.90
  -8  -1   2   -3.50    7.90
   8  -1  -2   -2.60    4.50
  -8   1   2    5.90    4.70
   8   1  -2    2.60    4.70
  -8   1   2    2.70    9.00
  -8   1   2    0.20    2.10
  -8   1   2   -8.50    5.30
  -7  -1   2    1.60    2.00
  -7  -1   2    5.90    4.00
  -7  -1   2    3.90    5.30
   7  -1  -2    6.50    3.30
  -7  -1   2   -0.30    3.50
  -7  -1   2    2.10    3.10
  -7   1   2    2.90    3.80
  -7   1   2   -0.60    2.90
   7   1  -2    3.40    3.50
  -6  -1   2  498.85   33.90
  -6  -1   2  489.55   34.40
  -6  -1   2  514.75   31.50
  -6  -1   2  521.65   34.90
   6  -1  -2  545.35   35.10
  -6   1   2  494.25   34.60
  -6   1   2  500.15   34.40
  -6   1   2  506.75   31.40
   6   1  -2  535.15   35.20
   6   1  -2  522.55   32.10
  -6   1   2  500.05   33.50
  -4  -1   2 9999.00  524.95
  -4  -1   2 8420.76  524.45
  -4  -1   2 8506.15  524.95
  -4  -1   2 9445.36  523.15
  -4  -1   2 8629.14  524.95
   4  -1  -2 9592.44  525.05
   4   1  -2 9040.20  524.05
  -4   1   2 9147.18  523.05
  -4   1   2 8692.83  525.15
  -4   1   2 8542.85  524.55
  -4   1   2 8352.46  523.95
   4   1  -2 8162.88  522.85
   4   1  -2 9639.74  525.35
  -4   1   2 9942.81  524.35
  -3  -1   2  163.68   13.30
  -3  -1   2  164.08   10.70
  -3  -1   2  137.49   12.20
   3  -1  -2  152.28   10.50
  -3  -1   2  144.79   12.20
   3  -1  -2  159.48   11.20
   3  -1  -2  169.48   12.80
  -3  -1   2  154.98   12.70
   3   1  -2  137.99   11.50
  -3   1   2  141.89   11.50
   3   1  -2  146.79   12.40
  -3   1   2  155.68   10.70
  -3   1   2  160.98   12.00
   3   1  -2  146.19   10.40
  -3   1   2  145.99   12.50
  -3   1   2  150.58   12.40
   3   1  -2  165.28   13.10
   2  -1  -2   32.40    7.00
  -2  -1   2   35.90    5.10
  -2  -1   2   28.40    6.80
   2  -1  -2   42.80    5.60
   2  -1  -2   39.50    5.20
   2  -1  -2   33.50    6.30
  -2  -1   2   29.90    6.40
  -2  -1   2   32.80    6.00
   2   1  -2   31.50    7.10
  -2   1   2   33.30    5.50
  -2   1   2   26.80    6.50
   2   1  -2   32.70    4.70
   2   1  -2   26.00    5.90
  -2   1   2   27.40    3.90
  -2   1   2   34.10    6.30
  -2   1   2   43.50    6.10
  -1  -1   2 1678.63   91.49
   1  -1  -2 1605.94   91.49
   1  -1  -2 1616.14   91.89
  -1  -1   2 1672.13   91.79
   1  -1  -2 1648.83   91.69
  -1  -1   2 1425.16   91.69
  -1  -1   2 1552.04   91.49
  -1  -1   2 1443.66   91.69
   1  -1  -2 1627.34   91.49
   1   1  -2 1508.05   91.49
  -1   1   2 1460.75   91.49
   1   1  -2 1616.84   91.89
   1   1  -2 1613.34   91.49
  -1   1   2 1462.05   91.79
   1   1  -2 1602.24   91.79
  -1   1   2 1527.55   91.39
   1   1  -2 1529.15   91.69
  -1  -1  -2 1021.90   60.89
   1  -1   2 1007.10   59.99
  -1  -1  -2 1054.89   60.79
  -1  -1  -2  997.90   60.99
   1   1   2 1083.79   60.99
   1   1   2 1062.19   60.79
   1   1   2  935.81   60.59
  -1   1  -2 1050.79   59.99
  -2  -1  -2  629.34   40.90
   2  -1   2  686.03   41.00
  -2  -1  -2  705.33   40.60
  -2  -1  -2  647.84   40.50
   2   1   2  640.74   40.10
  -2   1  -2  628.94   40.90
   2   1   2  685.33   39.00
  -2   1  -2  664.83   39.40
   2   1   2  704.03   40.40
   2   1   2  667.13   40.90
   3  -1   2 3451.35  194.78
  -3  -1  -2 3471.75  194.08
  -3  -1  -2 3176.78  193.98
  -3  -1  -2 3194.88  194.78
   3   1   2 3510.35  193.58
   3   1   2 3132.39  193.28
   3   1   2 3286.97  194.68
  -3   1  -2 3408.76  193.18
  -3   1  -2 3171.38  194.58
  -3   1  -2 3302.07  193.28
   4  -1   2  346.47   23.30
  -4  -1  -2  309.47   22.80
  -4  -1  -2  392.06   22.70
  -4  -1  -2  306.87   22.00
   4   1   2  330.57   23.00
  -4   1  -2  298.57   21.20
  -4   1  -2  321.97   22.80
   4   1   2  312.67   20.70
   5  -1   2  490.25   32.30
  -5  -1  -2  439.86   30.90
  -5  -1  -2  482.75   32.40
  -5  -1  -2  566.64   32.00
   5   1   2  433.86   31.90
  -5   1  -2  457.45   31.90
  -5   1  -2  452.85   30.40
   5   1   2  478.05   29.10
  -6  -1  -2   10.90    2.90
  -6  -1  -2   14.80    3.80
  -6  -1  -2   10.20    2.80
   6  -1   2   13.60    3.60
  -6   1  -2   11.30    3.00
   6   1   2    7.40    3.20
  -6   1  -2    9.40    2.70
  -7  -1  -2    8.20    5.30
  -7  -1  -2    3.70    3.60
   7  -1   2    6.50    3.70
  -7   1  -2    1.90    3.30
  -7   1  -2    1.80    3.20
  -7   1  -2    4.20    4.20
   7   1   2    2.40    3.50
  -8  -1  -2    3.00    7.30
  -8  -1  -2    3.50    6.20
   8  -1   2    1.60    5.20
  -8  -1  -2    0.20    5.10
  -8   1  -2   -3.10    8.50
  -8   1  -2   -0.90    5.60
  -8   1  -2   -1.90    4.80
   8   1   2    1.90    5.10
  -9  -2   2   -5.40    7.30
  -9  -2   2   -4.00    7.60
  -9   2   2   -5.00    6.90
  -9   2   2   -3.60    8.50
  -9   2   2   -3.60   12.90
  -8  -2   2    0.90    5.60
  -8  -2   2    2.90    5.00
   8  -2  -2    0.20    4.50
  -8   2   2   -5.10    4.60
  -8   2   2   -0.80    5.30
  -8   2   2   -2.50    2.30
   8   2  -2   -1.90    4.60
  -7  -2   2  112.19   11.60
  -7  -2   2  115.99    8.50
  -7  -2   2  141.49   14.70
   7  -2  -2  122.39   12.40
  -7  -2   2  113.79   11.20
  -7  -2   2  101.89   10.90
  -7   2   2  122.19    8.50
   7   2  -2  105.69   12.30
   7   2  -2  119.79    9.70
  -7   2   2  120.19   11.70
  -7   2   2  106.69   10.20
  -7   2   2  117.79   11.20
  -6  -2   2  565.14   34.10
  -6  -2   2  529.85   36.60
  -6  -2   2  572.74   37.50
   6  -2  -2  568.44   37.10
  -6  -2   2  524.85   36.90
  -6   2   2  529.55   35.70
  -6   2   2  534.45   36.60
  -6   2   2  559.14   34.10
  -6   2   2  560.34   37.20
   6   2  -2  566.24   35.10
   6   2  -2  580.84   37.70
  -5  -2   2  119.39    8.50
  -5  -2   2  117.39   11.10
  -5  -2   2  109.79    9.90
  -5  -2   2   97.09    9.60
   5  -2  -2  118.49   11.70
  -5   2   2  105.79    9.20
  -5   2   2  114.49   10.30
   5   2  -2  104.79    8.80
   5   2  -2  101.79    7.70
  -5   2   2  115.29    8.40
   5   2  -2  107.79   11.60
  -5   2   2  111.29   10.50
  -4  -2   2 1508.95   97.69
   4  -2  -2 1675.93   97.49
  -4  -2   2 1653.33   95.79
  -4  -2   2 1540.65   97.59
  -4  -2   2 1491.45   97.29
  -4  -2   2 1791.42   98.19
  -4   2   2 1828.02   96.79
   4   2  -2 1509.75   95.59
   4   2  -2 1531.25   96.79
  -4   2   2 1521.15   97.79
  -4   2   2 1543.35   96.39
   4   2  -2 1857.71   97.39
  -4   2   2 1733.23   95.99
  -4   2   2 1526.45   97.19
   4   2  -2 1665.13   98.09
   3  -2  -2   28.30    6.40
  -3  -2   2   25.20    4.60
  -3  -2   2   20.00    4.70
  -3  -2   2   17.00    4.50
  -3  -2   2   17.40    4.30
  -3  -2   2   18.70    4.40
  -3   2   2   27.00    5.70
   3   2  -2   13.10    3.60
   3   2  -2   22.60    5.10
   3   2  -2   18.10    4.10
   3   2  -2   20.30    3.90
  -3   2   2   27.50    6.30
  -3   2   2   19.00    4.60
  -2  -2   2  775.52   48.40
  -2  -2   2  892.71   48.70
   2  -2  -2  862.41   47.90
   2  -2  -2  699.23   46.90
  -2  -2   2  766.82   48.50
   2  -2  -2  840.92   48.70
  -2  -2   2  781.32   48.00
   2  -2  -2  848.52   47.00
  -2  -2   2  845.72   47.70
   2   2  -2  766.42   47.60
   2   2  -2  761.02   48.20
  -2   2   2  747.63   47.40
  -2   2   2  774.52   48.50
   2   2  -2  815.52   48.60
   2   2  -2  834.52   48.50
  -2   2   2  772.32   47.70
  -1  -2   2 4590.24  272.77
   1   2  -2 4784.92  272.47
   0  -2   2  963.30   54.89
   0  -2  -2  914.91   55.19
   0  -2  -2  930.21   55.09
   0  -2  -2  931.71   55.29
   0   2  -2  995.70   54.59
   0   2  -2  902.01   54.89
   0   2  -2  907.51   54.49
   0   2   2  995.50   55.29
   0   2   2  888.41   55.09
   0   2   2  871.91   55.19
  -1  -2  -2  773.92   44.30
  -1  -2  -2  739.33   44.00
  -1  -2  -2  715.73   44.20
   1  -2   2  707.33   43.30
  -1   2  -2  690.53   43.30
   1   2   2  767.52   44.30
   1   2   2  757.12   44.00
   1   2   2  708.43   44.10
  -2  -2  -2 1258.47   77.59
  -2  -2  -2 1418.76   77.59
  -2  -2  -2 1274.37   77.49
   2   2   2 1318.27   77.59
  -2   2  -2 1269.97   75.99
   2   2   2 1340.67   77.39
   2   2   2 1230.08   77.09
  -2   2  -2 1286.57   77.49
  -3  -2  -2 1317.57   80.99
  -3  -2  -2 1302.17   80.49
  -3  -2  -2 1438.26   80.69
   3  -2   2 1367.96   80.69
   3   2   2 1269.97   79.89
   3   2   2 1254.27   78.29
   3   2   2 1413.16   80.29
  -3   2  -2 1368.76   78.69
  -3   2  -2 1386.56   78.69
   3   2   2 1337.07   80.79
  -3   2  -2 1318.07   78.39
  -3   2  -2 1329.27   80.69
   4  -2   2  295.07   21.70
  -4  -2  -2  277.97   20.70
  -4  -2  -2  293.27   21.60
  -4   2  -2  278.57   19.20
  -4   2  -2  294.97   21.20
   4   2   2  274.27   19.70
   4   2   2  340.87   21.10
   4   2   2  306.27   21.60
  -4   2  -2  343.77   19.40
  -5  -2  -2  231.58   17.20
   5  -2   2  249.48   18.50
  -5  -2  -2  229.08   18.00
  -5   2  -2  235.88   17.70
   5   2   2  229.78   18.10
  -5   2  -2  226.58   15.90
   5   2   2  230.28   15.70
  -6  -2  -2   13.10    2.90
  -6  -2  -2   25.40    5.40
  -6   2  -2   18.80    3.20
  -6   2  -2   28.70    6.00
  -6   2  -2   24.80    5.50
   6   2   2   20.50    4.60
   6   2   2   17.60    4.20
   7  -2   2    3.60    3.50
  -7  -2  -2    3.60    3.40
  -7  -2  -2    3.40    5.10
  -7  -2  -2    5.10    3.70
  -7   2  -2   -0.70    3.20
  -7   2  -2    6.50    4.30
   7   2   2    1.30    3.80
  -7   2  -2    6.90    4.80
  -7   2  -2    1.60    3.10
  -8  -2  -2   -3.00    5.40
  -8  -2  -2   -2.60    8.20
  -8   2  -2   -3.10    4.70
   8   2   2   -0.30    5.60
  -8   2  -2   -2.70    5.70
  -8   2  -2    3.50    9.30
  -9  -3   2   -0.40    7.70
  -9  -3   2   -5.70    8.30
  -9   3   2   -3.10    8.30
  -8  -3   2   -2.50    9.30
   8  -3  -2    9.30    4.50
  -8  -3   2    9.80    5.80
  -8  -3   2    0.50    5.10
  -8   3   2    3.90    2.50
  -8   3   2    2.70    7.60
  -8   3   2    8.60    5.90
  -8   3   2    3.40    4.60
   8   3  -2    6.40    5.00
  -7  -3   2   17.40    3.60
  -7  -3   2   23.60    6.20
  -7  -3   2   19.90    4.00
   7  -3  -2   14.50    4.20
  -7  -3   2   17.10    3.90
  -7   3   2   21.60    5.10
  -7   3   2   14.50    3.40
   7   3  -2   14.90    3.50
  -7   3   2   23.00    4.00
   7   3  -2   12.50    3.90
  -7   3   2   17.30    3.40
  -7   3   2   14.70    4.00
  -6  -3   2   33.70    6.20
  -6  -3   2   38.30    6.30
  -6  -3   2   40.20    5.20
  -6   3   2   46.50    6.60
  -6   3   2   35.00    5.20
   6   3  -2   41.60    3.80
  -6   3   2   36.80    5.20
   6   3  -2   39.00    7.70
   6   3  -2   31.80    5.30
  -5  -3   2  331.07   23.50
  -5  -3   2  346.47   21.60
  -5  -3   2  387.86   25.00
   5  -3  -2  348.17   23.90
  -5  -3   2  308.37   23.30
  -5  -3   2  320.37   24.10
  -5   3   2  379.16   22.00
   5   3  -2  352.46   24.60
  -5   3   2  330.17   23.90
  -5   3   2  319.27   22.20
  -5   3   2  329.17   23.30
   5   3  -2  324.97   22.60
   5   3  -2  317.87   21.10
  -4  -3   2   72.99   10.40
  -4  -3   2   62.59    9.30
   4  -3  -2   69.59    8.40
  -4  -3   2   61.29    7.80
  -4  -3   2   58.59    6.40
  -4   3   2   57.39    8.10
   4   3  -2   58.79    6.50
  -4   3   2   68.29    7.80
   4   3  -2   59.29    9.30
   4   3  -2   64.29    5.50
  -4   3   2   64.39    6.50
  -3  -3   2   36.60    8.50
   3  -3  -2   31.90    6.10
  -3  -3   2   26.90    5.50
  -3  -3   2   26.50    5.10
   3  -3  -2   26.70    5.40
  -3  -3   2   18.00    4.70
  -3   3   2   29.20    6.60
  -3   3   2   33.40    6.20
   3   3  -2   16.70    3.90
   3   3  -2   22.00    4.10
   3   3  -2   19.50    4.20
   3   3  -2   22.80    5.30
   2  -3  -2  530.85   30.00
   2  -3  -2  498.25   31.00
  -2  -3   2  471.35   31.00
  -2  -3   2  538.85   31.40
  -2  -3   2  459.15   30.80
  -2  -3   2  507.05   30.20
   2   3  -2  514.55   31.20
   2   3  -2  514.75   31.20
  -2   3   2  471.75   29.60
  -2   3   2  469.85   29.70
  -2   3   2  473.85   31.00
   2   3  -2  459.15   30.70
   2   3  -2  471.15   30.00
   0  -3  -2  806.92   48.00
   0  -3  -2  775.92   47.80
   0  -3  -2  808.82   47.80
   0  -3  -2  833.72   47.00
   0  -3   2  828.02   47.70
   0   3   2  746.53   47.90
   0   3  -2  808.82   47.10
   0   3  -2  781.82   47.70
   0   3   2  849.91   48.00
   0   3   2  753.22   47.80
  -1  -3  -2  594.44   38.30
  -1  -3  -2  612.24   37.80
  -1  -3  -2  636.84   38.20
   1   3   2  628.44   38.40
   1   3   2  682.73   37.90
  -1   3  -2  623.04   37.50
   1   3   2  598.34   38.20
  -2  -3  -2   24.80    6.30
  -2  -3  -2   26.50    6.60
  -2  -3  -2   33.10    6.00
   2   3   2   30.20    6.20
  -2   3  -2   26.50    3.20
   2   3   2   27.60    5.10
  -2   3  -2   23.60    4.90
   2   3   2   30.10    5.50
  -3  -3  -2 2279.97  136.29
  -3  -3  -2 2271.47  136.09
  -3  -3  -2 2474.95  136.29
  -3   3  -2 2269.17  134.09
   3   3   2 2183.78  133.99
   3   3   2 2339.77  136.19
   3   3   2 2178.78  135.59
   3   3   2 2412.76  135.89
  -3   3  -2 2263.37  135.89
  -4  -3  -2  139.99   11.90
  -4  -3  -2  127.59   11.50
  -4   3  -2  142.39   11.40
  -4   3  -2  136.79    8.70
   4   3   2  130.49    8.60
   4   3   2  143.79   12.50
  -4   3  -2  133.79    9.10
   4   3   2  120.19   10.20
  -5  -3  -2  206.48   16.50
  -5  -3  -2  201.28   15.90
  -5   3  -2  217.78   16.60
  -5   3  -2  215.78   13.10
   5   3   2  203.88   14.70
  -5   3  -2  200.28   14.30
   5   3   2  223.88   16.90
  -5   3  -2  219.58   16.40
  -7  -3  -2  200.68   17.10
  -7  -3  -2  215.48   16.40
  -7   3  -2  204.88   16.60
   7   3   2  186.88   14.70
  -7   3  -2  206.18   16.40
  -7   3  -2  201.08   14.60
   7   3   2  193.68   17.00
  -8  -3  -2    5.20    9.40
  -8  -3  -2    5.10    5.80
  -8   3  -2    3.90    4.60
   8   3   2    6.80    6.80
  -8   3  -2   14.20    8.40
  -8   3  -2    3.30    6.00
  -9  -4   2  -10.80    8.40
  -9  -4   2    0.30    8.80
  -9   4   2   -0.70   11.70
   9   4  -2    7.20   10.90
  -9   4   2    3.40    9.10
  -9   4   2    1.20    7.00
  -8  -4   2    9.80    8.80
  -8  -4   2   22.90    6.20
   8  -4  -2   15.70    5.10
  -8  -4   2    9.20    5.70
  -8   4   2   16.60    3.10
  -8   4   2    9.50    6.10
  -8   4   2   11.60    4.70
   8   4  -2   17.90    5.30
  -7  -4   2   71.19    8.60
  -7  -4   2   66.89   13.70
   7  -4  -2   71.09    9.60
  -7  -4   2   72.49    8.40
  -7  -4   2   53.89    9.00
  -7   4   2   51.89    7.10
   7   4  -2   49.99    5.30
  -7   4   2   65.69    6.30
  -7   4   2   59.69    8.70
  -7   4   2   69.69   10.90
  -7   4   2   65.09    9.10
   7   4  -2   48.80    7.80
  -6  -4   2   45.60    7.50
   6  -4  -2   66.19    8.80
  -6  -4   2   71.39   11.30
  -6  -4   2   50.69    7.00
  -6  -4   2   49.70    6.20
   6   4  -2   56.09    6.30
  -6   4   2   51.09    5.90
   6   4  -2   65.89    9.20
  -6   4   2   50.39    7.60
   6   4  -2   56.89    4.80
  -6   4   2   50.59    6.60
   5  -4  -2   12.20    3.40
  -5  -4   2   15.00    3.00
  -5  -4   2    8.70    3.00
   5   4  -2   17.30    3.90
   5   4  -2   13.90    2.10
   5   4  -2   13.80    4.00
  -5   4   2   14.90    4.00
  -5   4   2   16.30    3.30
  -4  -4   2  194.18   16.40
   4  -4  -2  219.88   15.60
  -4  -4   2  218.98   14.40
  -4  -4   2  186.58   15.50
   4   4  -2  211.68   17.00
   4   4  -2  200.28   15.00
  -4   4   2  204.28   13.90
   4   4  -2  195.98   13.80
  -4   4   2  212.88   14.90
  -4   4   2  209.38   16.10
   3  -4  -2 1653.83   92.79
  -3  -4   2 1513.95   93.89
  -3  -4   2 1642.74   92.79
  -3  -4   2 1447.76   93.69
  -3  -4   2 1735.33   94.29
   3  -4  -2 1627.24   93.99
  -3   4   2 1507.05   92.59
  -3   4   2 1513.65   93.89
  -3   4   2 1469.35   91.99
   3   4  -2 1475.85   93.59
   3   4  -2 1655.13   94.19
   3   4  -2 1510.75   92.59
   3   4  -2 1615.54   94.09
  -2  -4   2  162.78   13.60
  -2  -4   2  191.48   14.10
   2  -4  -2  185.68   12.10
  -2  -4   2  177.48   14.30
   2  -4  -2  192.38   14.00
  -2  -4   2  187.98   13.00
   2   4  -2  170.28   13.40
   2   4  -2  196.68   14.40
   2   4  -2  185.88   14.50
  -2   4   2  197.58   12.50
   2   4  -2  169.28   12.70
  -2   4   2  174.68   13.70
  -2   4   2  176.98   11.90
  -2   4   2  174.88   12.00
  -1  -4   2    5.60    2.80
  -1  -4   2    5.00    2.80
   1  -4  -2    5.00    1.80
   1  -4  -2    5.30    2.20
  -1  -4   2    3.80    3.00
   1  -4  -2    7.60    3.40
  -1   4   2    5.10    2.30
   1   4  -2    1.60    3.20
   1   4  -2    5.70    2.70
  -1   4   2    5.80    3.10
  -1   4   2    6.50    2.70
   1   4  -2    3.40    2.70
   1   4  -2    4.50    2.80
   0  -4  -2 3287.47  189.18
   0  -4  -2 3229.98  188.98
   0  -4   2 3383.86  189.08
   0  -4  -2 3155.78  188.98
   0   4  -2 3154.78  189.08
   0   4  -2 3220.78  188.48
   0   4   2 3125.69  189.18
   0   4   2 3411.26  189.28
   0   4   2 3167.78  189.18
  -1  -4  -2  199.28   13.50
  -1  -4  -2  196.28   14.50
  -1  -4  -2  204.18   14.50
   1   4   2  191.08   14.10
   1   4   2  207.28   14.70
  -1   4  -2  189.98   12.90
  -1   4  -2  192.98   13.40
   1   4   2  205.98   13.50
  -2  -4  -2  795.52   50.99
  -2  -4  -2  905.91   51.39
  -2  -4  -2  822.12   50.79
  -2   4  -2  801.82   50.29
  -2   4  -2  822.42   49.70
   2   4   2  864.81   50.69
   2   4   2  846.62   51.09
   2   4   2  807.12   50.89
  -2   4  -2  819.22   50.39
  -3  -4  -2  265.07   19.60
  -3  -4  -2  316.37   20.50
  -3  -4  -2  276.37   19.60
  -3   4  -2  266.37   19.00
   3   4   2  255.77   17.40
  -3   4  -2  279.67   17.50
   3   4   2  291.27   20.30
   3   4   2  257.97   18.90
   3   4   2  284.17   19.80
  -3   4  -2  266.57   18.80
  -4  -4  -2   26.70    5.30
  -4  -4  -2   23.70    4.60
  -4   4  -2   29.40    4.80
  -4   4  -2   32.70    4.60
   4   4   2   24.00    2.80
   4   4   2   29.80    6.30
  -4   4  -2   29.00    2.90
   4   4   2   21.10    3.90
  -7  -4  -2   34.10    7.10
  -7  -4  -2   19.10    4.60
  -7   4  -2   25.50    5.20
  -7   4  -2   25.50    5.80
   7   4   2   13.60    4.10
  -7   4  -2   19.80    4.80
  -8  -4  -2    3.80    9.80
  -8  -4  -2    5.30    6.20
  -8   4  -2   -2.50    7.50
  -8   4  -2    1.60    4.60
  -8  -5   2    1.40    8.10
  -8  -5   2    7.10    6.20
  -8  -5   2    4.40    6.10
   8  -5  -2    8.90    5.20
   8   5  -2   -0.20    5.10
  -8   5   2   10.90    4.60
   8   5  -2   13.40    9.10
   8   5  -2    8.20    5.90
  -8   5   2   19.70    7.20
  -8   5   2    9.70    3.50
  -7  -5   2    5.60    4.20
  -7  -5   2   -2.40    4.20
   7  -5  -2   -0.60    3.50
  -7  -5   2   -0.40    5.50
  -7   5   2    5.00    4.90
  -7   5   2   -0.20    3.00
  -7   5   2   -1.10    3.20
   7   5  -2    2.40    3.50
  -7   5   2    0.00    4.40
   7   5  -2    3.30    2.40
  -7   5   2    3.10    3.10
   7   5  -2   11.90    7.10
  -6  -5   2  144.59   12.90
  -6  -5   2  135.09   11.60
  -6  -5   2  146.49   12.70
  -6  -5   2  166.68   16.00
  -6  -5   2  141.79   13.70
   6  -5  -2  163.18   13.60
  -6   5   2  147.19   11.20
   6   5  -2  148.69   12.10
   6   5  -2  145.79   13.80
  -6   5   2  153.78   12.30
  -6   5   2  163.08   13.40
   6   5  -2  135.59   10.40
  -6   5   2  167.08   12.20
  -5  -5   2  116.69   11.20
  -5  -5   2  144.89   10.70
   5  -5  -2  147.39   12.40
  -5  -5   2  141.09   12.40
   5   5  -2  127.49    9.60
   5   5  -2  126.99   10.70
  -5   5   2  132.29   11.80
  -5   5   2  123.49    9.80
  -5   5   2  138.79   10.90
   5   5  -2  129.59   12.50
  -4  -5   2 1811.82  115.19
   4  -5  -2 2059.09  114.29
  -4  -5   2 1866.51  115.39
  -4  -5   2 2021.40  113.79
   4   5  -2 2047.10  115.79
   4   5  -2 1838.22  113.49
  -4   5   2 1914.81  115.49
  -4   5   2 1870.91  113.89
   4   5  -2 1746.63  114.79
   4   5  -2 2125.89  115.69
  -4   5   2 1840.92  112.99
  -3  -5   2  163.38   13.80
  -3  -5   2  174.98   14.70
   3  -5  -2  183.08   14.50
   3  -5  -2  185.98   12.80
  -3  -5   2  205.28   15.30
  -3  -5   2  179.28   13.10
   3   5  -2  169.48   13.60
  -3   5   2  167.18   11.90
  -3   5   2  208.98   12.50
  -3   5   2  176.08   14.20
   3   5  -2  188.88   15.00
   3   5  -2  168.48   12.50
  -3   5   2  176.48   12.40
  -2  -5   2  551.14   33.00
  -2  -5   2  474.85   32.40
  -2  -5   2  522.45   32.10
   2  -5  -2  528.75   32.70
  -2  -5   2  492.95   32.80
  -2   5   2  553.84   31.40
   2   5  -2  540.85   33.30
  -2   5   2  485.45   31.10
  -2   5   2  497.75   32.60
   2   5  -2  491.15   32.60
  -2   5   2  503.25   30.60
   2   5  -2  538.55   33.00
   2   5  -2  491.05   31.90
  -1  -5   2   44.60    6.30
  -1  -5   2   40.20    5.80
   1  -5  -2   47.40    7.00
  -1  -5   2   39.50    6.10
  -1   5   2   37.10    6.60
   1   5  -2   37.20    5.80
   1   5  -2   48.90    7.40
  -1   5   2   40.30    5.10
  -1   5   2   29.30    5.70
   1   5  -2   35.40    5.70
   1   5  -2   42.10    7.30
   0  -5  -2    1.10    3.30
   0  -5  -2    0.50    2.60
   0  -5  -2   -1.30    2.50
   0   5  -2    1.10    1.70
   0   5   2    0.90    2.50
   0   5   2   -3.10    2.60
   0   5   2    0.50    3.00
   0   5  -2    0.90    2.40
   0   5  -2    0.50    2.60
   0   5   2    0.00    1.20
  -1  -5  -2  620.94   40.30
  -1  -5  -2  687.73   40.60
  -1  -5  -2  649.43   39.60
  -1  -5  -2  672.33   40.30
  -1   5  -2  635.44   39.90
   1   5   2  686.03   40.70
   1   5   2  625.04   40.50
  -1   5  -2  622.94   39.00
   1   5   2  681.63   39.60
  -2  -5  -2   56.79    7.80
  -2  -5  -2   70.69    9.40
  -2  -5  -2   67.49    7.40
   2   5   2   56.89    6.90
  -2   5  -2   58.59    6.20
  -2   5  -2   66.29    5.90
   2   5   2   59.59    7.30
  -2   5  -2   65.49    6.20
   2   5   2   58.39    9.00
  -3  -5  -2  527.45   33.70
  -3  -5  -2  481.75   33.60
  -3   5  -2  509.85   33.20
   3   5   2  530.85   33.80
   3   5   2  602.64   34.50
   3   5   2  505.35   32.00
  -3   5  -2  510.75   32.00
   3   5   2  503.55   33.50
  -3   5  -2  526.05   33.00
  -4  -5  -2  497.15   33.40
  -4  -5  -2  595.24   34.30
  -4  -5  -2  490.95   33.20
  -4   5  -2  497.45   31.00
   4   5   2  511.45   33.40
  -4   5  -2  512.85   32.70
   4   5   2  467.45   32.60
   4   5   2  474.65   30.80
  -4   5  -2  495.05   33.00
  -5  -5  -2   -3.20    2.60
  -5  -5  -2   -0.40    2.20
  -5  -5  -2    5.40    4.10
   5   5   2   -1.40    2.20
   5   5   2   -1.40    1.40
  -5   5  -2   -2.80    2.50
  -5   5  -2   -0.30    1.50
  -5   5  -2   -0.40    1.80
   5   5   2   -0.10    2.90
  -6  -5  -2   33.70    6.80
  -6  -5  -2   16.90    3.80
  -6   5  -2   24.90    3.40
   6   5   2   21.30    3.30
   6   5   2   31.70    7.30
  -6   5  -2   20.50    3.70
  -6   5  -2   21.50    4.10
   6   5   2   18.60    3.10
  -6   5  -2   29.10    6.60
  -7  -5  -2  231.78   20.90
  -7  -5  -2  180.58   16.70
  -7  -5  -2  190.38   16.00
  -7   5  -2  177.18   15.20
   7   5   2  180.38   16.70
   7   5   2  188.38   14.80
  -7   5  -2  188.58   13.60
  -7   5  -2  180.08   16.30
  -8  -6   2    1.10    6.60
  -8   6   2   -6.40    6.80
   8   6  -2   -1.70    3.40
  -8   6   2   -3.80    4.80
   8   6  -2   -1.40   11.50
  -8   6   2    6.10    4.10
  -8   6   2    2.80    7.30
  -7  -6   2   20.90    4.70
  -7  -6   2    5.10    4.00
  -7  -6   2   18.70    6.80
   7  -6  -2    6.80    3.80
  -7  -6   2    9.80    4.50
   7   6  -2   13.60    2.80
  -7   6   2   17.40    5.00
   7   6  -2   19.20    7.80
   7   6  -2    8.90    4.00
  -7   6   2   11.50    3.40
   7   6  -2    6.80    4.20
  -7   6   2   14.80    3.40
  -7   6   2   19.60    3.90
   6  -6  -2    1.60    2.70
  -6  -6   2   -0.40    3.30
  -6  -6   2    5.30    2.90
  -6  -6   2    1.70    3.30
  -6  -6   2    6.60    5.10
   6   6  -2   -0.90    2.90
  -6   6   2    4.30    2.30
   6   6  -2    0.50    3.00
   6   6  -2    0.40    2.30
  -6   6   2    7.10    3.50
  -6   6   2    4.00    2.30
  -4  -6   2  359.46   25.40
  -4  -6   2  341.67   24.80
  -4  -6   2  381.26   24.10
   4  -6  -2  382.76   24.00
   4   6  -2  383.46   25.90
   4   6  -2  342.77   23.40
   4   6  -2  333.57   24.60
  -4   6   2  355.66   23.50
  -4   6   2  338.97   22.70
   4   6  -2  428.56   26.20
  -4   6   2  362.86   25.20
  -3  -6   2   28.00    6.00
  -3  -6   2   18.90    4.80
   3  -6  -2   21.20    5.20
  -3  -6   2   26.20    4.70
   3   6  -2   37.80    8.20
  -3   6   2   23.30    3.00
   3   6  -2   16.80    4.00
  -3   6   2   34.70    5.50
   3   6  -2   16.40    3.90
   3   6  -2   27.10    3.60
  -2  -6   2 6630.04  414.76
  -2  -6   2 7790.12  415.16
  -2  -6   2 6694.03  414.66
   2  -6  -2 7429.86  414.96
  -2  -6   2 7395.86  414.66
   2   6  -2 6751.42  414.46
   2   6  -2 7403.76  415.26
   2   6  -2 7335.77  414.86
   2   6  -2 7025.70  415.36
  -2   6   2 6714.03  414.76
   1  -6  -2 1842.02  106.69
  -1  -6   2 1839.12  106.09
  -1  -6   2 1811.72  104.99
  -1  -6   2 1715.23  105.99
   1   6  -2 1869.01  106.79
   1   6  -2 1769.72  106.69
  -1   6   2 1660.83  105.99
  -1   6   2 1875.01  106.19
   1   6  -2 1917.11  106.49
   1   6  -2 1790.12  106.69
  -1   6   2 1703.03  106.49
   0  -6  -2  978.40   61.59
   0  -6  -2 1068.29   61.89
   0  -6  -2 1081.89   62.29
   0   6   2 1011.50   62.19
   0   6  -2  992.10   62.19
   0   6   2 1054.99   62.39
   0   6   2  959.80   62.19
   0   6   2 1080.99   60.59
   0   6  -2 1091.89   61.69
   0   6  -2 1006.80   61.49
  -1  -6  -2 1640.54  101.59
  -1  -6  -2 1690.53  100.69
  -1  -6  -2 1778.62  101.59
  -1  -6  -2 1781.42  101.79
  -1   6  -2 1607.24  100.19
   1   6   2 1778.72  102.09
  -1   6  -2 1695.13  101.39
   1   6   2 1789.92  100.79
   1   6   2 1627.64  101.89
  -2  -6  -2  785.32   46.00
  -2  -6  -2  741.73   45.20
  -2  -6  -2  697.83   45.60
   2   6   2  759.32   45.10
   2   6   2  704.63   45.70
  -2   6  -2  705.43   44.70
   2   6   2  770.42   46.30
  -2   6  -2  710.43   44.60
   2   6   2  720.33   44.70
  -2   6  -2  730.43   44.60
  -3  -6  -2   10.00    3.30
  -3  -6  -2   11.20    2.90
   3   6   2   12.60    2.70
   3   6   2   13.30    3.20
   3   6   2   11.80    3.00
  -3   6  -2   17.30    3.20
  -3   6  -2   16.50    3.00
  -4  -6  -2  763.92   47.40
  -4  -6  -2  708.53   47.10
  -4   6  -2  762.02   47.00
  -4   6  -2  755.92   46.30
   4   6   2  753.42   47.10
   4   6   2  709.13   46.80
  -4   6  -2  739.83   45.00
   4   6   2  724.53   44.90
  -5  -6  -2  288.77   20.50
  -5  -6  -2  251.27   19.90
   5   6   2  270.97   19.40
  -5   6  -2  265.07   17.40
   5   6   2  256.87   17.30
   5   6   2  268.77   20.60
  -5   6  -2  283.07   19.40
  -5   6  -2  273.97   19.90
  -6  -6  -2  102.29   11.60
  -6  -6  -2  133.89   15.00
  -6  -6  -2  113.89   11.20
   6   6   2  111.59   12.10
  -6   6  -2  114.29   11.80
   6   6   2  122.79   10.40
  -6   6  -2  110.29    8.60
   6   6   2  114.09    8.30
   6   6   2  150.88   15.00
  -6   6  -2  127.39   10.70
  -6   6  -2  120.59    8.60
  -7  -6  -2    9.20    5.20
  -7  -6  -2   12.80    7.40
  -7   6  -2   11.60    4.40
   7   6   2   17.30    4.90
  -7   6  -2    3.40    5.30
   7   6   2   14.00    9.10
  -7   6  -2   12.90    2.50
  -7   6  -2    9.10    3.40
   7   6   2    8.20    2.10
  -7   6  -2    8.20    2.30
   7   6   2   11.00    4.30
  -7   6  -2    7.70    3.20
  -8  -6  -2   -1.20    7.40
   8   6   2   18.30   12.50
  -8   6  -2    0.80    4.80
  -8   6  -2   -5.40    7.00
  -8   6  -2    8.80    7.60
  -8  -7   2   -3.30    7.20
  -8  -7   2   -9.80    7.00
   8   7  -2   -3.70    3.90
  -8   7   2    3.10    8.70
   8   7  -2   -3.90   13.20
  -8   7   2   -1.50    5.10
  -7  -7   2   -2.30    7.50
  -7  -7   2   -4.90    5.00
  -7  -7   2    1.90    4.90
   7   7  -2    5.30    4.10
  -7   7   2    1.30    5.60
   7   7  -2   -3.30    4.60
  -7   7   2    1.50    4.00
  -7   7   2   -0.70    3.50
   7   7  -2    5.10    9.60
   7   7  -2    0.00    3.20
  -7   7   2    0.70    5.10
  -6  -7   2   79.69   10.00
  -6  -7   2  106.59    9.50
  -6  -7   2   81.29    9.90
   6   7  -2   92.59    7.80
  -6   7   2   93.19    8.80
   6   7  -2  107.19   14.90
  -6   7   2   94.19    8.00
  -6   7   2   95.69   10.20
   6   7  -2   85.49   11.10
   6   7  -2   98.19    9.50
  -5  -7   2   26.40    6.10
  -5  -7   2   25.60    5.50
  -5   7   2   34.20    4.70
  -5   7   2   25.40    3.90
   5   7  -2   36.70    4.20
   5   7  -2   22.40    4.90
   5   7  -2   27.30    5.20
  -5   7   2   27.80    5.60
  -4  -7   2  454.25   31.20
  -4  -7   2  439.56   31.00
   4   7  -2  537.75   32.30
   4   7  -2  443.66   30.90
   4   7  -2  466.65   29.70
  -4   7   2  440.46   28.70
  -4   7   2  452.25   31.00
  -4   7   2  452.45   29.10
   4   7  -2  506.65   31.80
   3  -7  -2  310.87   22.00
  -3  -7   2  312.67   21.70
  -3  -7   2  292.57   21.30
  -3   7   2  296.37   19.50
   3   7  -2  358.16   22.90
  -3   7   2  303.97   21.40
   3   7  -2  304.47   20.50
   3   7  -2  328.57   22.10
   3   7  -2  289.87   21.40
  -3   7   2  296.67   19.10
  -2  -7   2   12.10    3.00
   2  -7  -2   12.80    3.80
  -2  -7   2    9.10    2.80
   2   7  -2    8.10    3.30
   2   7  -2   12.90    3.00
  -2   7   2   13.40    3.00
   2   7  -2   14.60    4.50
   2   7  -2   10.90    2.60
  -1  -7   2  339.97   19.90
   1  -7  -2  308.77   20.70
  -1  -7   2  277.77   19.50
  -1  -7   2  304.57   18.60
  -1   7   2  279.07   20.40
   1   7  -2  289.57   20.30
   1   7  -2  323.37   20.70
  -1   7   2  287.17   19.80
   1   7  -2  334.67   21.00
   1   7  -2  281.67   20.30
  -1   7   2  318.77   20.40
   0  -7  -2 1078.19   68.09
   0  -7  -2 1137.09   68.69
   0  -7  -2 1199.18   68.29
   0   7  -2 1156.38   68.19
   0   7  -2 1102.29   68.29
   0   7  -2 1241.78   68.49
   0   7   2 1198.98   69.09
   0   7  -2 1077.89   68.89
   0   7   2 1195.48   66.99
   0   7   2 1046.40   68.79
  -1  -7  -2  244.48   15.90
  -1  -7  -2  223.68   16.50
  -1  -7  -2  239.38   17.10
  -1   7  -2  236.58   14.90
  -1   7  -2  228.08   16.40
   1   7   2  246.78   15.80
   1   7   2  222.48   16.80
  -1   7  -2  266.17   15.20
   1   7   2  243.78   17.70
  -1   7  -2  226.68   15.10
  -2  -7  -2  705.23   46.60
  -2  -7  -2  734.73   46.00
  -2  -7  -2  852.41   47.30
  -2   7  -2  739.33   45.50
   2   7   2  718.93   45.80
   2   7   2  693.43   46.80
  -2   7  -2  751.42   46.00
   2   7   2  812.72   47.50
  -2   7  -2  699.73   45.40
   2   7   2  778.42   46.10
  -4  -7  -2  111.39   10.20
  -4  -7  -2   96.99    9.80
   4   7   2  104.69    8.10
   4   7   2  113.69   10.50
  -4   7  -2  113.89    9.40
  -4   7  -2   96.29    8.60
  -4   7  -2  110.49    8.20
   4   7   2   96.49    9.30
  -5  -7  -2  286.47   21.20
  -5  -7  -2  337.67   22.90
  -5  -7  -2  267.67   20.90
  -5   7  -2  277.97   18.40
   5   7   2  271.67   20.20
  -5   7  -2  275.47   19.60
   5   7   2  272.37   18.30
  -5   7  -2  278.67   20.50
   5   7   2  274.07   20.80
  -6  -7  -2    6.20    3.50
  -6  -7  -2    4.30    4.20
  -6   7  -2   11.80    2.50
   6   7   2   11.00    3.60
  -6   7  -2   11.20    4.00
  -6   7  -2    9.60    2.80
   6   7   2   16.70    3.80
   6   7   2   14.90    2.40
   6   7   2   23.00    6.80
  -7  -7  -2  242.98   20.60
  -7  -7  -2  265.77   19.90
   7   7   2  237.28   18.20
  -7   7  -2  235.08   15.70
   7   7   2  247.08   20.60
   7   7   2  230.58   15.60
  -7   7  -2  232.48   16.30
  -7   7  -2  254.57   19.00
  -7   7  -2  242.28   19.70
  -8  -7  -2   23.70    8.30
  -8   7  -2   13.40    8.30
  -8   7  -2   23.10    7.40
  -8  -8   2   -4.10    7.80
  -8  -8   2   -5.30    7.90
   8   8  -2   -2.20    4.50
  -8   8   2   -4.10    6.30
  -8   8   2   11.60    9.80
   8   8  -2    5.90   14.70
  -7  -8   2    2.70    5.50
  -7  -8   2   -5.00    4.60
  -7  -8   2    4.10    9.00
  -7  -8   2    2.10    5.20
   7   8  -2   -3.00    5.00
   7   8  -2   -6.80    5.10
  -7   8   2   -0.90    3.70
   7   8  -2    2.40    3.70
  -6  -8   2   75.39    8.70
  -6  -8   2   54.99    8.70
  -6  -8   2   78.79   15.00
  -6  -8   2   62.19    8.10
   6   8  -2   55.89    8.10
  -6   8   2   58.29    6.20
   6   8  -2   66.29    9.80
  -6   8   2   60.79    6.80
   6   8  -2   61.19    6.70
   6   8  -2   87.29   14.20
  -6   8   2   45.10    8.10
  -5  -8   2  191.88   16.30
  -5  -8   2  216.48   16.80
  -5  -8   2  243.28   19.40
  -5   8   2  204.68   16.40
   5   8  -2  204.28   14.50
   5   8  -2  198.18   15.90
  -5   8   2  198.78   14.00
  -5   8   2  200.98   14.30
   5   8  -2  196.98   16.70
   5   8  -2  228.08   19.20
  -4  -8   2   60.29    7.20
  -4  -8   2   43.10    6.20
  -4   8   2   59.89    6.50
   4   8  -2   48.20    5.30
  -4   8   2   51.59    4.80
   4   8  -2   50.29    7.80
  -4   8   2   45.90    4.50
   4   8  -2   38.10    6.20
   3  -8  -2    3.80    3.30
  -3  -8   2    1.30    2.00
  -3  -8   2    4.70    2.20
   3   8  -2   -0.40    2.30
  -3   8   2    5.00    2.40
   3   8  -2    6.20    3.80
  -3   8   2    2.40    1.30
   3   8  -2   -0.30    1.80
   2  -8  -2   53.69    7.30
  -2  -8   2   47.40    5.60
  -2  -8   2   47.60    5.40
   2   8  -2   50.99    5.80
   2   8  -2   54.59    5.50
   2   8  -2   50.99    7.50
  -2   8   2   47.00    4.90
  -2   8   2   47.40    6.10
  -1  -8   2 1495.55   83.29
  -1  -8   2 1314.07   82.99
   1  -8  -2 1407.26   83.99
  -1  -8   2 1419.46   82.09
  -1   8   2 1320.07   83.79
   1   8  -2 1437.76   83.79
  -1   8   2 1326.87   83.89
   1   8  -2 1475.95   84.59
   1   8  -2 1383.26   84.39
   1   8  -2 1346.57   84.39
  -1   8   2 1501.75   83.99
   0  -8  -2  251.47   15.60
   0  -8  -2  217.38   15.10
   0  -8  -2  227.38   16.40
   0   8  -2  229.08   16.20
   0   8  -2  226.88   15.70
   0   8   2  233.98   16.90
   0   8   2  202.48   15.80
   0   8  -2  206.58   15.40
   0   8  -2  257.37   16.00
  -1  -8  -2   64.19    8.00
  -1  -8  -2   72.89    6.10
  -1  -8  -2   61.39    6.40
   1   8   2   76.99    8.50
  -1   8  -2   63.39    6.50
   1   8   2   70.39    6.10
  -1   8  -2   63.49    5.20
  -1   8  -2   60.89    5.10
   1   8   2   65.49    6.90
  -2  -8  -2    2.80    3.50
  -3  -8  -2  529.95   34.20
  -3  -8  -2  501.85   34.50
   3   8   2  533.45   34.20
  -3   8  -2  504.45   33.40
  -3   8  -2  528.55   33.50
   3   8   2  509.75   34.70
   3   8   2  517.85   33.30
   3   8   2  591.34   35.60
  -3   8  -2  524.75   33.10
  -4  -8  -2   34.80    5.90
  -4   8  -2   25.10    4.30
   4   8   2   28.80    5.30
   4   8   2   33.30    6.20
   4   8   2   27.60    4.20
  -4   8  -2   27.80    4.30
  -5  -8  -2  126.59   11.80
  -5  -8  -2   95.79   10.70
  -5  -8  -2  145.59   14.40
  -5   8  -2  113.39   10.80
   5   8   2  115.09    8.90
   5   8   2  111.79   10.40
  -5   8  -2  123.99   10.00
   5   8   2  122.59   11.70
   5   8   2  127.49   15.40
  -5   8  -2  113.69    9.00
  -6  -8  -2   23.80    6.80
  -6  -8  -2   19.00    4.70
  -6   8  -2   18.90    3.00
   6   8   2    7.50    4.10
   6   8   2   11.30    4.00
   6   8   2   15.10    2.80
  -6   8  -2   11.30    4.50
  -7  -8  -2    6.60    6.40
  -7  -8  -2   -7.00    5.10
   7   8   2   13.40    5.30
   7   8   2   14.60   11.30
   7   8   2   -3.20    5.30
   7   8   2    4.90    3.30
  -7   8  -2    2.80    3.50
  -7   8  -2    1.90    6.20
  -7   8  -2    9.80    4.40
  -7  -9   2   -7.30    4.80
  -7  -9   2   -0.30    6.20
  -7  -9   2   -3.00    5.60
   7   9  -2   -5.20    5.40
   7   9  -2    5.80    4.30
   7   9  -2   -7.50    5.60
  -7   9   2    5.80    7.90
   7   9  -2   -1.60   11.60
  -6  -9   2   -1.70    3.60
  -6  -9   2   -1.30    4.50
  -6  -9   2   -1.70    4.10
  -6  -9   2   -1.90    7.40
   6   9  -2   -4.60    6.80
   6   9  -2    3.80    4.30
   6   9  -2    4.50    3.20
   6   9  -2   -1.90    3.90
  -6   9   2   -0.60    2.80
  -6   9   2   -2.40    4.40
  -5  -9   2   48.70    8.20
  -5  -9   2   30.70    4.90
  -5  -9   2   35.60    7.00
   5   9  -2   33.50    6.60
   5   9  -2   34.50    7.60
  -5   9   2   47.90    6.70
   5   9  -2   31.60    5.70
  -5   9   2   38.50    4.50
  -5   9   2   38.10    4.60
   5   9  -2   49.00    8.00
  -4  -9   2   23.00    5.50
  -4  -9   2   29.30    5.60
  -4   9   2   35.80    5.60
   4   9  -2   20.40    5.30
   4   9  -2   33.80    6.80
  -4   9   2   35.80    3.90
   4   9  -2   27.80    6.20
   4   9  -2   25.70    4.80
  -4   9   2   35.40    4.90
  -4   9   2   31.40    3.50
   3  -9  -2   34.60    7.00
  -3  -9   2   32.10    5.50
  -3   9   2   41.50    5.70
   3   9  -2   24.30    4.70
  -3   9   2   37.00    3.80
   3   9  -2   28.80    5.20
   3   9  -2   39.80    6.90
   2  -9  -2  176.98   14.10
  -2  -9   2  161.08   12.50
  -2  -9   2  161.78   12.00
  -2   9   2  168.28   13.10
  -2   9   2  151.78   11.90
   2   9  -2  175.58   14.00
   2   9  -2  168.28   13.30
   2   9  -2  186.08   13.10
   2   9  -2  203.48   15.00
   1  -9  -2  384.66   24.80
  -1  -9   2  342.27   23.00
   1   9  -2  392.16   25.40
  -1   9   2  356.86   24.20
   1   9  -2  363.56   24.70
  -1   9   2  395.46   25.00
   1   9  -2  384.46   24.40
   1   9  -2  358.36   24.70
  -1   9   2  350.56   24.20
   0  -9  -2  220.18   16.30
   0  -9  -2  204.78   14.40
   0   9   2  235.78   16.80
   0   9  -2  244.88   16.10
   0   9  -2  212.88   15.80
   0   9  -2  217.28   15.40
   0   9  -2  221.28   15.40
   0   9   2  199.78   15.60
  -1  -9  -2  242.08   17.40
  -1  -9  -2  261.97   18.40
  -1  -9  -2  245.58   16.50
  -1   9  -2  256.57   17.80
  -1   9  -2  241.08   16.70
  -1   9  -2  291.97   17.20
  -1   9  -2  251.07   16.10
   1   9   2  244.58   18.20
   1   9   2  257.47   16.70
  -2  -9  -2   21.50    4.30
  -2  -9  -2   25.30    4.20
  -2  -9  -2   23.80    5.50
  -2   9  -2   26.90    3.40
   2   9   2   20.70    5.00
  -2   9  -2   22.70    4.10
   2   9   2   16.50    3.40
   2   9   2   29.50    3.90
  -2   9  -2   18.20    3.60
   2   9   2   20.10    4.50
  -3  -9  -2  353.76   24.80
  -3  -9  -2  355.26   24.50
  -3   9  -2  344.57   23.80
  -3   9  -2  354.96   23.20
   3   9   2  413.36   26.40
   3   9   2  352.46   25.10
  -3   9  -2  346.17   23.70
   3   9   2  377.86   24.70
   3   9   2  341.77   23.70
  -4  -9  -2  154.68   12.20
  -4  -9  -2  141.89   12.60
   4   9   2  140.49   12.50
  -4   9  -2  136.99   10.90
   4   9   2  133.99   10.80
   4   9   2  145.49   12.40
  -4   9  -2  148.29   11.00
  -4   9  -2  154.88   11.70
  -5  -9  -2   77.09    8.90
  -5  -9  -2   79.19    8.70
  -5  -9  -2   91.59   14.70
   5   9   2   64.79    6.80
  -5   9  -2   67.09    8.00
  -5   9  -2   68.09    6.90
   5   9   2   74.79    9.30
   5   9   2   65.59    8.30
  -6  -9  -2   14.30    7.90
  -6  -9  -2   -6.00    3.80
  -6  -9  -2   -3.20    5.30
   6   9   2    7.90    7.30
   6   9   2   -0.80    4.50
   6   9   2   -5.90    4.10
  -6   9  -2    3.50    4.90
   6   9   2   -0.60    3.30
  -6   9  -2   -1.30    3.40
  -7  -9  -2   10.70    7.00
   7   9   2   17.50    4.00
   7   9   2   11.20    6.10
  -7   9  -2   -1.10    6.80
   7   9   2   16.50    7.70
  -7   9  -2   10.90    4.20
  -7 -10   2    0.80    6.20
  -7 -10   2   -2.10    6.90
   7  10  -2   -2.90    6.10
   7  10  -2    3.90    5.00
  -7  10   2   14.90    8.40
  -6 -10   2   25.50    4.70
  -6 -10   2   14.40    5.10
   6  10  -2   17.60    4.60
  -6  10   2   23.00    5.10
  -6  10   2   15.20    3.30
   6  10  -2   28.50    5.00
   6  10  -2   35.50    7.10
   6  10  -2   28.10    8.70
  -5 -10   2   -2.40    6.50
  -5 -10   2    1.00    3.10
   5  10  -2    6.00    6.20
  -5  10   2   -1.30    3.60
   5  10  -2    2.40    3.30
   5  10  -2   -2.50    3.70
  -5  10   2    3.50    2.30
   5  10  -2    2.40    3.30
  -5  10   2   -0.30    1.70
  -4 -10   2   29.40    6.10
  -4 -10   2   34.50    6.10
   4  10  -2   49.50    7.90
  -4  10   2   41.40    5.70
  -4  10   2   45.60    5.70
  -4  10   2   33.80    4.50
   4  10  -2   28.20    5.60
   4  10  -2   35.30    6.50
   4  10  -2   35.90    5.60
  -3 -10   2  109.19    9.50
  -3 -10   2  102.79    9.40
   3 -10  -2  113.79   10.60
   3  10  -2  114.09   10.40
   3  10  -2   87.19    9.80
  -3  10   2  100.79    8.10
  -3  10   2  115.09    9.40
   3  10  -2  111.99   11.70
   3  10  -2  100.09    9.00
  -2 -10   2   86.29    7.50
   2 -10  -2   94.29    9.60
  -2 -10   2   92.89    7.40
   2  10  -2   90.19    7.90
   2  10  -2   73.59    7.90
  -2  10   2   80.89    7.10
   2  10  -2   75.49    9.60
  -2  10   2   78.09    7.70
   2  10  -2   87.69    9.00
   1 -10  -2   85.99    8.80
  -1 -10   2   67.69    5.70
   1  10  -2   76.09    7.30
   1  10  -2   83.19    7.80
  -1  10   2   70.49    6.80
   1  10  -2   67.09    7.30
  -1  10   2   90.29    8.30
  -1  10   2   68.39    6.80
   0 -10  -2   21.70    4.70
   0 -10  -2   16.40    2.80
   0  10  -2   19.60    4.00
   0  10  -2   24.90    5.30
   0  10   2   14.10    2.80
  -1 -10  -2  155.48   11.60
  -1 -10  -2  160.48   13.10
   1  10   2  151.88   12.00
  -1  10  -2  138.39   11.10
  -1  10  -2  158.98   12.10
   1  10   2  154.98   13.30
   1  10   2  143.69   12.40
  -1  10  -2  158.08   11.60
  -1  10  -2  146.89   10.30
  -1  10  -2  172.68   11.90
   1  10   2  160.78   11.10
  -2 -10  -2  123.59   10.10
  -2 -10  -2  128.99   10.70
  -2 -10  -2  142.59   12.70
   2  10   2  125.89   10.40
  -2  10  -2  130.49    9.30
   2  10   2  132.79   10.60
  -2  10  -2  125.69   10.40
  -2  10  -2  117.59    9.50
  -2  10  -2  120.89    9.10
   2  10   2  129.19   11.10
  -3 -10  -2   89.39   11.30
  -3 -10  -2   93.39    8.80
  -3 -10  -2   89.09    8.40
  -3  10  -2   80.49    7.60
  -3  10  -2   85.09    7.20
   3  10   2   94.89    9.10
   3  10   2   84.39    8.00
   3  10   2   94.69    9.40
   3  10   2  107.49   12.10
  -3  10  -2   85.59    8.00
  -4 -10  -2   83.69    8.10
  -4 -10  -2   74.79    8.70
  -4 -10  -2  104.09   13.30
   4  10   2   75.59    7.40
   4  10   2   79.19    8.60
  -4  10  -2   77.99    7.60
  -4  10  -2   88.29    7.30
  -4  10  -2   63.89    7.00
   4  10   2   78.49    9.20
   4  10   2   74.69   12.80
  -5 -10  -2   82.59    9.50
  -5 -10  -2   82.79   10.90
   5  10   2   78.39    9.90
   5  10   2  109.09   10.60
   5  10   2   90.19   16.20
  -5  10  -2   98.99    8.40
   5  10   2   91.39    8.30
  -5  10  -2   88.59    9.20
  -6 -10  -2   18.10    5.90
  -6 -10  -2   21.10   10.60
  -6  10  -2   17.30    4.20
   6  10   2   23.40    4.90
  -6  10  -2    7.30    5.20
   6  10   2   26.70    8.70
   6  10   2   14.30    5.30
   6  10   2   18.30    4.00
  -7 -10  -2   18.00    8.00
   7  10   2   10.60    6.90
  -7  10  -2   12.00    5.00
   7  10   2   16.10    4.70
   7  11  -2   -8.30    7.20
   7  11  -2   -0.70    5.70
  -6 -11   2   -4.50    5.70
  -6 -11   2   -4.30    5.00
  -6 -11   2   -1.60    9.70
   6  11  -2    1.10   10.00
  -6  11   2   -2.50    7.20
   6  11  -2    1.70    5.60
   6  11  -2   -1.10    5.00
   6  11  -2    2.40    4.50
  -5 -11   2   11.20    8.90
  -5 -11   2   -0.70    3.40
  -5 -11   2    1.70    4.20
   5  11  -2    4.90    6.90
  -5  11   2    0.20    1.70
   5  11  -2    2.20    3.70
  -5  11   2   -1.30    2.70
  -5  11   2    4.60    4.20
   5  11  -2    1.30    3.90
   5  11  -2    1.60    4.50
  -4 -11   2   11.10    3.70
  -4 -11   2   12.80    2.90
   4  11  -2   22.00    5.60
  -4  11   2   15.70    3.50
   4  11  -2    9.50    3.70
   4  11  -2   12.50    3.60
   4  11  -2   15.30    3.30
  -4  11   2   10.90    2.60
  -3 -11   2   21.90    5.10
  -2 -11   2   18.90    3.80
   1 -11  -2   66.49    8.60
  -1  11   2   52.99    6.00
   1  11  -2   52.49    6.50
   1  11  -2   61.39    6.40
   1  11  -2   62.39    8.30
  -1  11   2   50.19    5.90
   0 -11  -2  419.46   28.10
   0  11   2  415.76   28.40
   0  11   2  393.96   28.30
   0  11  -2  397.16   27.60
   0  11  -2  420.16   28.30
   0  11  -2  458.85   28.40
   0  11  -2  449.26   27.10
  -1 -11  -2   19.30    5.00
  -1 -11  -2   20.50    3.80
   1  11   2   21.40    3.30
   1  11   2   18.40    3.20
  -1  11  -2   26.20    4.90
  -1  11  -2   17.50    3.30
   1  11   2   15.90    3.10
  -2 -11  -2  113.09    9.80
  -2 -11  -2  106.29    8.70
  -2 -11  -2  123.79   11.60
   2  11   2  120.09    9.70
   2  11   2   90.99   10.10
  -2  11  -2  109.99    8.40
  -2  11  -2  109.59    8.10
  -2  11  -2  101.79    8.40
   2  11   2  118.19    9.60
   2  11   2  126.69   12.70
  -2  11  -2  113.69    9.10
  -2  11  -2  120.79    9.70
  -3 -11  -2  126.79   11.50
  -3 -11  -2  110.09    9.40
  -3 -11  -2  113.49   10.20
   3  11   2  102.79   10.30
  -3  11  -2   93.49    8.70
   3  11   2  112.79   13.50
   3  11   2  101.09    9.50
  -3  11  -2  113.99    9.60
   3  11   2  118.99   10.20
  -3  11  -2  109.09    8.20
  -4 -11  -2  154.88   12.70
  -4 -11  -2  178.48   17.50
  -4 -11  -2  135.99   11.90
   4  11   2  145.59   11.50
  -4  11  -2  121.89   11.20
  -4  11  -2  125.89   10.50
   4  11   2  166.08   13.00
  -4  11  -2  132.69   11.40
   4  11   2  164.28   16.80
   4  11   2  133.89   12.60
  -5 -11  -2   -2.70    3.60
  -5 -11  -2    0.80    5.00
  -5 -11  -2    9.30    7.70
  -5  11  -2   -4.40    4.10
   5  11   2    0.60    4.70
  -5  11  -2    5.80    4.00
   5  11   2    5.60    3.60
   5  11   2    1.10    7.30
  -6 -11  -2   -4.80    6.80
   6  11   2   -2.50    6.00
   6  11   2    4.90    5.30
   6  11   2    6.00    4.60
  -6  11  -2    5.70    4.80
  -6  11  -2   -8.00    5.70
  -6 -12   2   10.90    5.60
  -6 -12   2    2.00    6.30
  -6 -12   2   19.20   15.60
   6  12  -2    3.10    6.40
   6  12  -2   14.50    5.60
  -6  12   2    6.70    2.50
   6  12  -2   11.10    5.50
  -5 -12   2   -4.00    3.90
  -5 -12   2   -3.10    4.90
  -5 -12   2    4.40   10.80
   5  12  -2   -1.10    4.60
   5  12  -2   -2.70    7.60
   5  12  -2   -3.70    4.20
   5  12  -2   -5.70    5.10
  -4 -12   2    8.80    7.10
  -4 -12   2   -1.50    3.90
  -4  12   2   -2.60    3.50
   4  12  -2   -4.30    4.30
   4  12  -2   -1.00    3.30
   4  12  -2    0.90    3.90
   4  12  -2   -3.80    6.20
  -4  12   2    1.00    3.70
   3 -12  -2  116.29   10.90
  -3 -12   2  119.29    9.10
  -3 -12   2   98.09    9.30
   3  12  -2   84.89   10.10
   3  12  -2   98.09   14.30
  -3  12   2   91.39    8.60
   3  12  -2  103.29    9.80
   3  12  -2   98.79    9.90
  -3  12   2  115.49   10.30
  -3  12   2  107.99    9.30
  -2 -12   2   56.89    5.80
   2 -12  -2   59.59    8.60
  -2  12   2   70.19    8.10
   2  12  -2   60.49    7.20
  -2  12   2   65.69    6.80
   2  12  -2   66.59    7.50
   2  12  -2   56.29    7.20
  -2  12   2   50.39    6.30
   2  12  -2   66.39   10.10
   1 -12  -2   44.00    7.80
   1  12  -2   34.60    5.60
   1  12  -2   39.70    6.20
  -1  12   2   32.10    7.10
  -1  12   2   33.00    5.20
   1  12  -2   47.80    5.90
   0 -12  -2    4.80    4.10
   0  12  -2    2.00    2.60
   0  12  -2    0.20    3.00
   0  12  -2    7.70    3.40
   0  12   2    1.20    2.70
   0  12  -2    2.20    1.90
   0  12   2    0.90    2.90
  -1 -12  -2    5.10    2.30
  -1 -12  -2   17.40    4.80
  -1  12  -2   10.30    2.00
  -1  12  -2    8.70    3.40
   1  12   2   11.20    4.20
  -1  12  -2   13.40    3.20
   1  12   2    7.10    3.10
   1  12   2   10.70    3.00
  -1  12  -2    8.60    2.50
  -2 -12  -2   -0.80    2.90
  -2 -12  -2    4.00    3.70
  -2  12  -2   -0.80    2.30
  -2  12  -2    1.50    3.20
  -2  12  -2    0.90    1.40
   2  12   2   -3.10    3.10
  -2  12  -2    3.30    1.50
  -2  12  -2    3.60    2.80
  -2  12  -2    6.20    2.00
   2  12   2    1.80    3.30
   2  12   2   -3.80    4.30
  -3 -12  -2   12.40    2.60
  -3 -12  -2    8.80    3.60
   3  12   2   16.30    3.10
   3  12   2   22.30    5.90
  -3  12  -2   13.20    2.40
  -3  12  -2   16.20    2.80
   3  12   2   16.20    3.50
  -3  12  -2   15.10    3.70
  -3  12  -2   16.80    2.90
  -3  12  -2   16.10    3.80
  -4 -12  -2  118.19   11.10
   4  12   2  111.29   10.10
   4  12   2  120.19   16.00
  -4  12  -2  118.19    9.90
  -4  12  -2   89.79    8.30
   4  12   2  109.29   10.50
   4  12   2   95.19   11.10
  -5 -12  -2  142.19   13.50
  -5 -12  -2  151.98   22.50
   5  12   2  127.89   13.40
  -5  12  -2  143.69   11.90
   5  12   2  133.69   11.70
   5  12   2  103.99   26.20
   5  12   2  133.39   13.50
  -6 -12  -2    3.40    7.30
   6  12   2    3.80    5.50
   6  12   2   14.60    6.00
  -6  12  -2    1.00    5.80
   6  12   2    0.90    7.10
  -5 -13   2   18.70    4.70
  -5 -13   2   16.80    5.80
   5  13  -2   22.90    6.30
   5  13  -2   30.70    5.10
  -5  13   2    9.70    5.60
  -4 -13   2  111.69   18.00
  -4 -13   2   74.99    9.70
  -4  13   2   74.29    9.40
   4  13  -2   87.19   10.20
   4  13  -2   72.39   10.60
   4  13  -2   86.29   10.00
   4  13  -2   78.19   11.00
  -3 -13   2    5.30    3.50
  -3  13   2   13.50    4.30
   3  13  -2   12.70    6.00
  -3  13   2    7.10    3.20
  -3  13   2   11.20    3.60
   3  13  -2    8.90    4.10
   3  13  -2    5.00    3.00
   3  13  -2    8.90    4.20
   2 -13  -2   25.20    5.20
  -2 -13   2   18.70    2.90
   2  13  -2   27.80    4.10
  -2  13   2   20.30    3.40
  -2  13   2   34.20    7.70
   2  13  -2   21.20    3.80
   2  13  -2   21.60    4.10
   1 -13  -2  236.98   17.50
  -1  13   2  216.08   17.30
   1  13  -2  243.18   18.80
  -1  13   2  225.28   17.50
   1  13  -2  240.68   16.40
  -1  13   2  253.97   18.60
   1  13  -2  218.58   17.50
   1  13  -2  236.28   17.40
   0 -13  -2    1.40    4.20
   0  13  -2    0.50    3.60
   0  13  -2    2.60    1.80
   0  13   2    2.60    3.30
   0  13  -2   -1.50    3.10
   0  13   2   -2.30    3.50
  -1 -13  -2  382.26   22.60
  -1 -13  -2  312.27   21.40
  -1 -13  -2  339.47   23.50
   1  13   2  348.67   25.30
   1  13   2  305.67   23.80
  -1  13  -2  331.17   21.00
  -1  13  -2  319.77   23.40
  -1  13  -2  333.57   22.70
   1  13   2  321.37   23.40
  -1  13  -2  357.66   23.40
  -2 -13  -2   78.69    8.20
  -2 -13  -2   87.79    9.90
   2  13   2   71.49    9.70
  -2  13  -2  104.29    7.30
  -2  13  -2   87.59    8.20
  -2  13  -2   88.39    6.70
  -2  13  -2   99.39    8.90
   2  13   2   91.59    9.20
   2  13   2   66.99   13.70
  -2  13  -2   85.89    9.10
   2  13   2  100.09    8.00
  -3 -13  -2   14.60    4.10
  -3 -13  -2    6.60    2.70
  -3  13  -2   14.90    4.30
   3  13   2   16.60    4.20
   3  13   2    6.20    4.50
   3  13   2   13.80    6.50
   3  13   2   17.30    2.90
  -3  13  -2    8.60    1.80
  -3  13  -2    9.90    2.80
  -3  13  -2   13.00    3.10
  -4 -13  -2    0.80    9.70
   4  13   2   15.10    8.10
  -5 -13  -2   31.30    6.70
   5  13   2   52.09    9.70
   5  13   2   38.30    6.80
  -5  13  -2   33.50    6.00
  -5 -14   2   20.30   14.50
  -5 -14   2    0.60    4.80
  -5 -14   2    0.80    6.70
  -5  14   2   -2.00    6.40
   5  14  -2    2.50    5.70
  -5  14   2   13.30    6.60
   5  14  -2   10.80    6.60
  -5  14   2    4.50    6.60
  -5  14   2    0.70    4.70
   5  14  -2    8.20    7.40
  -4 -14   2   40.80   11.10
  -4 -14   2   15.20    5.30
  -4 -14   2   19.90    3.60
   4  14  -2   24.40    6.20
   4  14  -2   26.60    4.50
  -4  14   2   14.10    5.70
  -4  14   2   12.70    4.40
  -4  14   2   24.80    5.20
   4  14  -2   19.60    5.50
  -3 -14   2    4.70    4.90
   3  14  -2    6.20    5.00
   3  14  -2   -0.70    3.60
  -3  14   2    1.70    4.10
   3  14  -2   -4.40    7.30
   3  14  -2    2.40    5.00
  -3  14   2   -0.10    5.60
  -3  14   2   -1.80    4.80
   2 -14  -2   74.79    9.00
  -2  14   2   90.79   10.80
  -2  14   2   62.49    7.80
   2  14  -2   83.49    8.20
   2  14  -2   70.49   14.10
   2  14  -2   64.19    9.60
   2  14  -2   77.89   10.00
  -2  14   2   65.09    9.50
   1 -14  -2  146.59   12.10
  -1  14   2  121.69   11.80
   1  14  -2  149.49   11.00
   1  14  -2  120.09   12.30
  -1  14   2  155.48   13.80
  -1  14   2  127.09   12.10
   1  14  -2  160.48   16.30
   1  14  -2  132.69   12.40
   0 -14  -2    9.30    3.80
   0  14  -2    5.50    4.90
   0  14  -2   10.60    3.90
   0  14   2   10.50    4.40
   0  14  -2    9.00    4.30
   0  14   2    9.30    4.10
   0  14  -2    7.00    2.00
   0  14   2   12.30    5.30
  -1 -14  -2   13.30    4.20
   1  14   2    3.40    4.20
   1  14   2   16.40    6.00
  -1  14  -2   15.30    4.50
  -1  14  -2   12.40    3.70
  -1  14  -2    8.90    4.60
   1  14   2    8.70    4.20
  -2 -14  -2   -2.50    3.90
  -2 -14  -2    2.30    5.00
   2  14   2   -3.00    4.50
   2  14   2    3.00    4.70
   2  14   2   -1.60    2.40
  -2  14  -2   -0.80    4.70
   2  14   2   -0.50    6.80
  -2  14  -2   -3.80    3.60
  -2  14  -2    0.30    4.60
  -3 -14  -2    8.10    4.50
  -3 -14  -2    4.40    7.20
  -3 -14  -2   15.40    4.60
   3  14   2    8.50    3.30
  -3  14  -2    9.80    5.10
  -3  14  -2    1.80    3.80
   3  14   2    5.40    5.40
   3  14   2    3.20    5.10
  -3  14  -2   16.80    4.40
   3  14   2   16.40    7.70
  -4 -14  -2    6.70   12.60
  -4 -14  -2    3.30    5.90
  -4 -14  -2   -1.30    5.70
   4  14   2    7.80    5.70
   4  14   2   -2.70    6.30
  -4  14  -2    4.00    4.20
  -4  14  -2    4.40    5.80
   4  14   2    9.20    4.40
  -4 -15   2   -2.70    9.70
  -4  15   2   -3.10    5.40
  -4  15   2   -2.20    5.90
   4  15  -2   -3.70    5.20
  -4  15   2    0.80    6.90
   4  15  -2    5.70    6.50
   4  15  -2   12.10    7.10
   3  15  -2    9.50    6.10
  -3  15   2   17.40    5.00
   3  15  -2    6.80    4.20
  -3  15   2    2.70    4.70
  -3  15   2    6.90    6.10
  -3  15   2   11.10    6.60
   3  15  -2    8.70    6.20
   2 -15  -2    8.90    4.80
   2  15  -2   -1.70    3.30
   2  15  -2    9.30    5.70
  -2  15   2   -0.20    5.60
   2  15  -2   -1.90    5.60
  -2  15   2    1.90    4.70
   2  15  -2   -6.60    7.90
  -2  15   2    1.20    5.90
   1 -15  -2   18.30    4.80
   1  15  -2    8.40    6.70
   1  15  -2    8.40    5.60
   1  15  -2    3.60    5.00
  -1  15   2    7.30    5.30
  -1  15   2   13.00    6.10
  -1  15   2    8.10    4.70
   1  15  -2   11.90    2.80
   0 -15  -2    5.30    4.10
   0  15   2   -2.30    4.90
   0  15  -2    2.70    1.90
   0  15  -2    7.90    6.20
   0  15   2   -0.80    5.00
   0  15   2    5.70    6.20
   0  15  -2   -1.50    4.70
   0  15  -2    4.70    5.40
  -1 -15  -2    3.20    4.10
  -1  15  -2    9.90    5.80
   1  15   2    1.40    5.40
   1  15   2   -0.20    5.20
  -1  15  -2    2.50    4.50
   1  15   2   10.60    6.90
  -1  15  -2    4.50    5.50
  -2 -15  -2   28.80    5.90
   2  15   2   27.50    5.80
  -2  15  -2   30.20    6.10
  -2  15  -2   37.10    6.00
   2  15   2   20.90    6.20
   2  15   2   14.70    9.10
  -2  15  -2   30.10    4.90
  -3 -15  -2   17.10    5.10
  -3 -15  -2    6.60    7.80
   3  15   2    6.80    6.50
   3  15   2    1.70    6.20
   3  15   2    7.90    3.80
  -3  15  -2   13.60    6.40
  -3  15  -2   12.50    5.20
  -3  15  -2    1.20    4.80
   2  16  -2   -0.60    7.00
  -2  16   2    8.80    6.80
   2  16  -2    0.80    3.80
  -2  16   2   -1.80    6.00
  -2  16   2   16.40    8.20
   2  16  -2   -2.30    6.90
   1 -16  -2   25.50    5.40
   1  16  -2   16.90    6.00
  -1  16   2   18.20    6.60
  -1  16   2   31.60    7.50
   1  16  -2   30.30    6.80
  -1  16   2   11.70    6.00
   1  16  -2   34.00    7.90
   0 -16  -2   -1.20    4.80
   0  16   2   11.30    7.90
   0  16  -2   -2.70    5.70
   0  16  -2   14.90    6.90
   0  16  -2    2.40    6.70
   0  16   2    4.80    6.00
   0  16   2   -3.50    6.00
  -1 -16  -2   21.40    5.70
   1  16   2   11.90    6.50
  -1  16  -2   12.20    5.80
  -1  16  -2   19.10    6.70
   1  16   2    5.40    6.60
  -2  16  -2  110.89   13.70
   2  16   2  124.49   14.20
  -2  16  -2   72.29   11.70
   2  16   2   76.59   14.20
  -2  16  -2  109.29   14.40
  -9   0   3    2.10    8.10
  -9   0   3   32.40   12.30
  -9   0   3   -1.60    7.00
  -8   0   3   -1.50    4.70
  -8   0   3    2.10    5.50
  -8   0   3    4.80    2.60
  -8   0   3    9.40    8.30
  -7   0   3  267.67   16.50
  -7   0   3  242.88   18.50
  -7   0   3  225.58   18.80
  -7   0   3  246.18   19.40
   7   0  -3  269.47   20.50
  -6   0   3    6.80    2.60
   6   0  -3    6.30    3.80
  -5   0   3  225.28   17.40
   5   0  -3  241.38   15.60
   5   0  -3  241.68   18.50
  -5   0   3  223.38   17.70
  -5   0   3  244.58   15.60
  -5   0   3  214.58   16.70
  -4   0   3   -3.40    2.60
   4   0  -3   -4.90    3.40
  -4   0   3    0.30    3.60
  -4   0   3    0.40    3.10
   4   0  -3    2.70    3.90
   4   0  -3    0.40    2.20
   3   0  -3 3672.33  237.08
   3   0  -3 3989.80  237.78
  -3   0   3 4400.06  238.38
  -3   0   3 4220.28  237.38
   3   0  -3 4229.38  238.48
   3   0  -3 4369.46  237.98
  -3   0   3 3924.51  238.48
  -3   0   3 3893.31  238.08
  -3   0   3 3962.50  238.38
   2   0  -3    2.60    2.80
  -2   0   3    2.30    3.10
  -2   0   3   -3.60    3.30
  -2   0   3    2.90    3.40
   2   0  -3    2.60    3.30
   2   0  -3   -4.40    3.10
  -1   0   3  215.38   13.80
   1   0  -3  204.58   13.60
   1   0  -3  196.28   13.50
   1   0  -3  210.68   13.60
  -1   0   3  185.18   13.40
   1   0  -3  174.78   12.80
   0   0   3    0.30    1.90
   0   0  -3   -2.50    2.60
   0   0  -3   -0.50    2.40
   0   0  -3    0.80    1.80
   0   0   3    0.10    2.70
   0   0  -3    1.60    2.50
   0   0   3    0.90    2.30
  -2   0  -3    2.20    2.60
  -2   0  -3   -2.10    2.40
   2   0   3   -1.70    1.70
   2   0   3   -3.30    2.60
  -2   0  -3   -1.20    2.40
   3   0   3    1.50    1.30
   3   0   3    3.40    2.60
  -3   0  -3    0.20    2.70
  -3   0  -3    2.80    2.70
   3   0   3    2.10    2.60
  -3   0  -3    0.40    2.80
  -5   0  -3  473.95   33.40
  -5   0  -3  467.75   31.90
   5   0   3  479.95   33.40
  -5   0  -3  559.74   32.50
  -6   0  -3    2.30    2.70
   6   0   3   -1.60    2.80
  -6   0  -3   -0.40    2.50
  -6   0  -3    2.40    3.40
   7   0   3   83.29   11.00
  -7   0  -3   77.29   12.80
  -7   0  -3   61.79    8.20
  -8   0  -3   -3.70    5.30
  -8   0  -3    1.60    6.50
  -8   0  -3   -1.70    7.60
  -9  -1   3   -9.10    7.10
  -9   1   3    1.90    8.10
  -9   1   3   -0.50   12.80
  -9   1   3   -2.20    6.70
  -8  -1   3   19.80    5.10
   8  -1  -3   26.80    5.40
  -8  -1   3   18.70    5.50
   8   1  -3   18.50    5.20
  -8   1   3   16.90    5.60
  -8   1   3   23.80    4.90
  -8   1   3   14.50    4.50
   7  -1  -3    4.70    3.70
  -7  -1   3   -1.00    3.70
  -7  -1   3    3.00    2.30
  -7  -1   3    1.00    3.40
  -7  -1   3    4.30    3.10
  -7  -1   3    8.80    5.60
   7   1  -3    0.70    3.20
  -7   1   3    2.50    3.20
  -7   1   3    7.60    3.60
  -7   1   3    2.90    2.20
   7   1  -3    0.90    2.80
  -7   1   3    0.40    3.00
   6  -1  -3  173.18   15.50
  -6  -1   3  170.18   12.50
  -6  -1   3  185.78   15.20
  -6  -1   3  161.98   14.20
  -6  -1   3  164.08   13.80
  -6   1   3  169.48   12.40
  -6   1   3  182.08   14.90
  -6   1   3  171.38   14.20
  -6   1   3  166.78   13.60
   6   1  -3  192.98   16.30
   6   1  -3  178.58   12.60
  -4  -1   3 1550.84   99.19
  -4  -1   3 1805.92   99.79
  -4  -1   3 1546.85   99.59
   4  -1  -3 1720.03   99.69
  -4  -1   3 1551.94   99.59
   4  -1  -3 1837.02   98.09
  -4  -1   3 1684.63   97.89
   4  -1  -3 1638.64   97.89
  -4   1   3 1536.65   99.19
   4   1  -3 1704.03   99.99
  -4   1   3 1543.95   99.69
   4   1  -3 1521.65   97.69
   4   1  -3 1802.82   99.09
   4   1  -3 1689.33   98.89
  -4   1   3 1867.91   99.19
  -4   1   3 1534.95   98.69
  -4   1   3 1669.83   97.89
  -3  -1   3  285.07   18.90
   3  -1  -3  260.37   17.50
  -3  -1   3  240.78   18.50
  -3  -1   3  261.47   18.60
  -3  -1   3  258.37   19.30
   3  -1  -3  277.87   17.90
   3  -1  -3  272.27   19.10
   3  -1  -3  285.27   18.90
  -3  -1   3  276.97   17.50
  -3   1   3  257.17   18.80
  -3   1   3  269.57   17.50
   3   1  -3  274.57   19.00
  -3   1   3  249.78   18.80
  -3   1   3  242.88   18.00
  -3   1   3  300.47   18.90
   3   1  -3  247.68   17.20
   3   1  -3  285.97   19.50
   3   1  -3  263.57   18.20
  -2  -1   3  792.82   47.10
   2  -1  -3  781.72   46.70
   2  -1  -3  824.42   47.10
   2  -1  -3  767.32   47.30
  -2  -1   3  729.33   47.30
  -2  -1   3  750.02   47.00
   2  -1  -3  817.02   46.80
  -2  -1   3  722.43   47.10
  -2  -1   3  827.82   46.60
  -2   1   3  706.03   46.70
  -2   1   3  745.93   46.90
   2   1  -3  728.23   47.00
   2   1  -3  762.52   46.50
  -2   1   3  736.13   47.30
   2   1  -3  805.62   47.40
  -2   1   3  884.81   47.30
   2   1  -3  809.52   47.30
   2   1  -3  785.12   47.00
  -2   1   3  817.72   46.60
   1  -1  -3   10.00    3.00
   1  -1  -3   11.20    3.40
   1  -1  -3    8.10    3.00
  -1  -1   3    9.40    3.10
  -1  -1   3    9.40    3.10
  -1  -1   3   11.70    3.00
  -1  -1   3    8.00    2.50
   1   1  -3    9.30    3.00
  -1   1   3    7.50    2.80
   1   1  -3   10.10    3.30
  -1   1   3   14.90    3.80
   1   1  -3   10.50    2.90
   1   1  -3    6.70    2.50
   0  -1   3  574.44   32.50
   0  -1  -3  539.85   32.90
   0  -1   3  503.85   32.30
   0  -1   3  586.14   32.50
   0   1  -3  551.24   32.60
   0   1  -3  543.65   32.50
   0   1   3  522.75   32.80
   0   1  -3  528.25   32.50
   0   1  -3  526.55   32.40
  -1  -1  -3    6.80    3.10
  -1  -1  -3    5.60    2.40
  -1  -1  -3    8.30    2.90
   1  -1   3    8.40    2.10
  -1   1  -3    9.70    1.90
  -1   1  -3    4.20    2.20
  -1   1  -3    7.70    2.00
   1   1   3    6.70    2.80
   1   1   3   11.30    3.90
   2  -1   3    8.60    1.70
  -2  -1  -3    7.30    3.30
  -2  -1  -3    7.00    3.30
  -2  -1  -3    5.30    2.60
   2   1   3    5.20    2.60
  -2   1  -3    8.40    1.60
   2   1   3    7.70    3.30
  -2   1  -3    6.40    2.80
  -2   1  -3    8.90    2.40
  -2   1  -3    9.90    2.50
   2   1   3    7.60    2.70
  -3  -1  -3   58.19    7.50
  -3  -1  -3   51.09    7.20
  -3  -1  -3   58.49    7.70
  -3   1  -3   52.59    7.60
   3   1   3   52.59    8.20
   3   1   3   53.89    7.40
  -3   1  -3   49.99    5.80
   3   1   3   53.99    5.50
   4  -1   3   15.80    4.20
  -4  -1  -3    9.60    2.60
  -4  -1  -3   15.80    3.50
   4   1   3   12.70    2.80
  -4   1  -3   21.10    4.10
   4   1   3   13.50    3.60
   6  -1   3   17.30    4.10
  -6  -1  -3   15.30    3.20
  -6  -1  -3   13.30    3.00
  -6   1  -3   11.60    3.00
  -6   1  -3   14.20    3.10
   6   1   3   16.30    3.60
  -7  -1  -3   69.69   11.80
  -7  -1  -3   61.29    8.10
  -7  -1  -3   56.69    9.00
  -7   1  -3   48.50    8.30
  -7   1  -3   57.19    7.50
   7   1   3   79.19   10.20
  -8  -1  -3   -0.50    8.40
  -8  -1  -3    1.20    5.40
   8   1   3   -8.40    6.20
  -8   1  -3   -4.10    7.70
  -8   1  -3   -4.20    5.10
  -8   1  -3   -1.80    6.10
  -9  -2   3   -8.90    7.90
  -9  -2   3   -2.40    7.40
  -9   2   3   -1.30    6.80
  -9   2   3    2.40   14.20
  -8  -2   3   -0.80    5.60
   8  -2  -3    8.80    4.60
  -8  -2   3   -3.40    8.10
  -8  -2   3    3.50    4.50
  -8   2   3   12.50    8.00
   8   2  -3    0.20    4.80
  -8   2   3    3.60    2.80
  -8   2   3    3.70    4.60
  -7  -2   3   51.79    7.90
  -7  -2   3   37.50    5.40
  -7  -2   3   46.80    8.00
   7  -2  -3   40.00    8.50
  -7  -2   3   44.70    7.70
  -7  -2   3   54.99    8.70
  -7   2   3   49.50    8.00
  -7   2   3   45.50    6.90
   7   2  -3   60.19    8.80
  -7   2   3   41.10    5.40
  -7   2   3   51.69    7.80
  -6  -2   3  887.51   52.09
   6  -2  -3  908.31   54.99
  -6  -2   3  836.72   54.89
  -6  -2   3  860.41   55.19
  -6  -2   3  810.42   54.29
  -6   2   3  831.82   54.39
  -6   2   3  885.41   52.09
  -6   2   3  828.72   53.49
   6   2  -3  899.21   55.59
   6   2  -3  871.41   53.19
  -6   2   3  838.62   55.09
  -5  -2   3   78.39    8.80
   5  -2  -3   79.29    9.50
  -5  -2   3   60.59    7.10
  -5  -2   3   68.49    6.30
  -5  -2   3   67.09    7.30
  -5   2   3   66.09    8.30
   5   2  -3   61.39    5.40
  -5   2   3   73.49    6.40
   5   2  -3   77.59    9.80
  -5   2   3   69.39    7.80
  -5   2   3   62.19    6.80
   5   2  -3   65.59    6.60
  -4  -2   3 3031.70  171.08
  -4  -2   3 3221.28  172.98
   4  -2  -3 3045.30  170.18
   4  -2  -3 3101.49  172.48
  -4  -2   3 2722.63  172.38
  -4  -2   3 2726.63  172.58
  -4  -2   3 2706.23  172.38
   4   2  -3 2748.72  170.78
   4   2  -3 2968.10  172.98
   4   2  -3 2788.92  171.98
  -4   2   3 2772.02  172.88
  -4   2   3 3074.79  171.18
  -4   2   3 2658.93  171.88
  -4   2   3 3361.26  172.18
  -4   2   3 2729.83  171.48
   4   2  -3 3066.79  172.28
   3  -2  -3 2003.00  119.29
  -3  -2   3 1928.31  118.99
   3  -2  -3 2102.19  117.59
  -3  -2   3 1872.01  119.19
  -3  -2   3 1918.11  118.79
  -3  -2   3 2103.99  118.09
  -3  -2   3 2185.48  119.39
   3  -2  -3 2074.19  118.69
  -3   2   3 1937.51  119.29
   3   2  -3 2105.89  119.19
   3   2  -3 1951.80  117.99
   3   2  -3 2001.00  118.89
  -3   2   3 1923.81  118.49
  -3   2   3 2122.79  118.19
   3   2  -3 2042.50  119.29
  -3   2   3 1866.21  118.19
  -2  -2   3 1467.85   91.29
  -2  -2   3 1643.94   91.29
   2  -2  -3 1611.14   91.29
  -2  -2   3 1442.46   91.69
  -2  -2   3 1693.43   91.99
  -2  -2   3 1457.15   91.89
   2  -2  -3 1611.44   90.99
   2  -2  -3 1662.63   92.19
   2   2  -3 1622.44   91.99
   2   2  -3 1617.64   92.09
  -2   2   3 1476.65   91.09
   2   2  -3 1507.55   91.19
  -2   2   3 1476.85   91.19
  -2   2   3 1460.75   91.89
   2   2  -3 1482.75   91.69
  -1  -2   3  287.57   17.90
   1  -2  -3  301.07   18.70
  -1  -2   3  322.17   19.00
   1  -2  -3  278.97   18.50
   1  -2  -3  303.67   19.20
  -1  -2   3  280.97   18.70
   1   2  -3  277.27   18.40
   1   2  -3  295.17   18.00
   1   2  -3  288.47   19.10
   1   2  -3  301.57   18.90
  -1   2   3  275.97   18.60
   1   2  -3  267.07   18.50
   0  -2  -3  530.45   33.20
   0  -2  -3  521.35   33.30
   0  -2  -3  541.65   33.50
   0  -2   3  571.44   32.90
   0  -2   3  560.84   32.30
   0  -2   3  574.64   32.30
   0   2  -3  516.25   32.50
   0   2  -3  571.94   32.60
   0   2   3  594.24   33.60
   0   2  -3  516.95   32.80
   0   2   3  517.75   33.40
   0   2   3  514.55   33.20
   0   2  -3  542.75   32.40
  -1  -2  -3 1831.62  106.49
  -1  -2  -3 1797.72  106.39
  -1  -2  -3 1786.32  106.49
   1  -2   3 1873.31  105.69
   1   2   3 1703.73  106.39
  -1   2  -3 1726.33  105.59
   1   2   3 1933.21  106.59
  -2  -2  -3 1510.25   85.09
  -2  -2  -3 1415.56   85.09
  -2  -2  -3 1400.46   85.19
  -2   2  -3 1414.36   85.19
   2   2   3 1514.25   84.99
   2   2   3 1463.75   85.19
  -2   2  -3 1339.17   83.39
   2   2   3 1357.16   84.59
  -3  -2  -3  277.97   18.60
  -3  -2  -3  248.48   18.60
  -3  -2  -3  237.28   18.20
   3   2   3  238.48   17.10
  -3   2  -3  256.07   16.20
  -3   2  -3  287.97   16.20
  -3   2  -3  251.67   18.40
  -3   2  -3  252.27   15.50
   3   2   3  277.17   18.50
   3   2   3  251.17   18.70
   3   2   3  244.08   15.50
  -4  -2  -3  168.08   13.80
  -4  -2  -3  157.18   13.00
   4   2   3  158.58   11.70
  -4   2  -3  164.58   13.50
  -4   2  -3  173.08   11.70
   4   2   3  181.38   14.30
  -5   2  -3   41.60    5.50
  -6  -2  -3   68.79    9.40
  -6  -2  -3   81.19    8.70
   6   2   3   96.29   10.40
  -6   2  -3   87.39    8.20
   6   2   3   93.19    7.40
  -6   2  -3   93.49    9.50
  -7  -2  -3  138.69   13.10
  -7  -2  -3  139.49   12.30
  -7   2  -3  125.89   12.60
   7   2   3  147.19   14.10
  -7   2  -3  126.59   10.80
  -7   2  -3  118.79   12.30
  -8  -2  -3   16.80    5.70
  -8   2  -3   14.20    6.30
  -8   2  -3   13.50    5.00
  -8   2  -3   19.40    7.10
   9  -3  -3    8.20   10.70
  -9  -3   3   -9.10    8.20
  -9  -3   3   -5.20    7.70
  -9   3   3    3.10    3.60
  -9   3   3   -3.80   12.00
  -8  -3   3  576.24   38.60
   8  -3  -3  580.14   39.70
  -8  -3   3  585.34   35.50
  -8  -3   3  574.54   39.00
  -8  -3   3  572.64   39.10
  -8   3   3  544.85   38.60
   8   3  -3  561.64   36.70
  -8   3   3  566.44   37.70
  -8   3   3  606.14   35.50
   8   3  -3  562.04   39.80
  -8   3   3  608.54   39.80
  -7  -3   3   10.30    6.20
  -7  -3   3   10.90    3.30
  -7  -3   3   10.60    3.00
  -7  -3   3   14.30    4.10
  -7  -3   3    6.30    3.80
   7  -3  -3    8.00    3.70
  -7   3   3    7.20    4.00
   7   3  -3    8.40    3.30
  -7   3   3    5.20    3.00
   7   3  -3   15.00    4.20
  -7   3   3    9.90    3.20
  -7   3   3   14.80    3.20
   6  -3  -3  647.94   46.70
  -6  -3   3  705.93   46.90
  -6  -3   3  714.93   47.10
  -6  -3   3  788.02   44.80
  -6  -3   3  723.93   47.70
   6   3  -3  677.33   44.00
   6   3  -3  744.03   45.80
  -6   3   3  723.93   46.80
   6   3  -3  751.12   47.80
  -6   3   3  715.23   45.70
  -6   3   3  741.13   47.80
  -6   3   3  794.22   44.90
   5  -3  -3    6.90    3.20
  -5  -3   3    7.30    2.50
  -5  -3   3    9.10    2.40
  -5  -3   3    4.40    2.20
  -5  -3   3    7.70    2.90
   5   3  -3    6.80    1.50
  -5   3   3    5.90    2.40
  -5   3   3    8.10    2.40
   5   3  -3    5.30    3.00
  -5   3   3    4.40    2.40
  -5   3   3    1.70    2.50
   5   3  -3    4.50    2.10
   4  -3  -3    2.50    2.60
  -4  -3   3    2.70    2.60
  -4  -3   3    2.60    3.50
  -4  -3   3    3.90    2.00
  -4  -3   3    2.40    2.30
  -4  -3   3    9.30    3.80
   4   3  -3    3.80    2.10
  -4   3   3    5.70    2.70
  -4   3   3   -0.20    2.80
   4   3  -3    3.30    3.30
  -4   3   3    2.90    2.30
  -3  -3   3    2.40    2.80
   3  -3  -3    2.60    3.60
   3  -3  -3    1.40    2.60
  -3  -3   3    0.30    3.40
  -3  -3   3    0.70    3.70
  -3  -3   3   -2.20    3.70
  -3  -3   3    0.40    2.60
  -3   3   3    5.50    2.80
   3   3  -3    3.20    3.50
  -3   3   3    2.10    2.70
   3   3  -3   -1.20    4.10
   3   3  -3    0.40    2.00
   3   3  -3   -0.70    2.40
  -3   3   3    1.70    3.40
  -3   3   3    2.80    3.50
  -2  -3   3   14.90    3.50
   2  -3  -3    9.50    2.30
   2  -3  -3   15.00    4.40
   2  -3  -3   12.40    2.80
  -2  -3   3    7.80    3.20
  -2  -3   3   10.90    3.60
  -2  -3   3   12.70    2.90
   2  -3  -3   13.70    2.70
  -2  -3   3   13.10    4.20
   2   3  -3   10.70    4.10
  -2   3   3   18.10    4.40
   2   3  -3   10.50    3.40
  -2   3   3    9.30    3.60
   2   3  -3    9.90    2.80
   2   3  -3   12.30    3.40
  -2   3   3   12.70    3.00
  -1  -3   3 1014.60   63.79
   1  -3  -3 1036.60   63.59
   1  -3  -3 1059.79   62.99
  -1  -3   3 1091.09   63.89
   1  -3  -3 1136.49   63.79
  -1  -3   3 1151.48   62.99
   1  -3  -3 1100.89   64.39
  -1  -3   3 1139.49   63.99
  -1   3   3 1177.78   64.19
  -1   3   3 1003.40   63.79
  -1   3   3  985.50   64.19
   1   3  -3 1016.30   63.79
   1   3  -3 1094.89   64.09
   1   3  -3 1034.90   63.89
   1   3  -3 1076.19   64.19
   0   3  -3 6057.19  352.06
  -1  -3  -3  177.98   13.00
   1  -3   3  174.18   11.80
  -1  -3  -3  159.68   12.90
  -1  -3  -3  172.98   12.30
  -1   3  -3  168.58   11.60
   1   3   3  186.98   13.50
   1   3   3  162.48   12.70
  -2  -3  -3  244.68   17.80
  -2  -3  -3  274.07   18.30
  -2  -3  -3  245.38   18.00
  -2   3  -3  245.38   15.90
   2   3   3  269.17   18.40
  -2   3  -3  255.17   17.70
   2   3   3  243.38   17.50
   2   3   3  259.47   17.80
  -3  -3  -3  705.13   41.00
  -3  -3  -3  606.84   40.60
  -3  -3  -3  609.74   40.40
   3   3   3  601.64   38.10
   3   3   3  739.53   40.70
   3   3   3  605.14   39.80
  -3   3  -3  620.34   38.10
   3   3   3  653.03   40.60
  -3   3  -3  629.84   40.40
  -4  -3  -3   35.80    5.50
  -4  -3  -3   24.30    5.50
  -4   3  -3   31.50    2.60
   4   3   3   31.70    2.60
  -4   3  -3   29.70    3.30
  -4   3  -3   32.00    5.10
   4   3   3   34.60    6.60
   4   3   3   26.20    4.20
  -5  -3  -3  256.87   19.20
  -5  -3  -3  269.37   20.00
  -5   3  -3  266.57   19.50
   5   3   3  250.67   17.70
  -5   3  -3  261.07   17.40
   5   3   3  267.57   20.10
  -6  -3  -3   11.10    3.30
  -6  -3  -3   18.10    5.00
  -6  -3  -3    8.70    2.70
   6   3   3    7.00    3.00
  -6   3  -3   11.70    2.60
  -6   3  -3   12.10    2.80
   6   3   3   11.00    2.60
  -7  -3  -3    9.50    6.60
  -7  -3  -3   -1.90    4.20
  -7  -3  -3   -4.80    3.60
  -7   3  -3   -1.10    3.30
  -7   3  -3    2.30    4.50
   7   3   3   -4.90    3.50
   7   3   3   -2.40    4.10
  -7   3  -3   -4.20    5.20
  -8  -3  -3    3.50    6.10
  -8  -3  -3   -9.80   10.40
  -8   3  -3    0.30    9.70
  -8   3  -3    0.70    4.90
   9  -4  -3   11.30    7.10
  -9   4   3  -10.60   13.50
  -8  -4   3   10.40    8.70
   8  -4  -3    6.00    4.80
  -8  -4   3   -0.40    5.90
  -8  -4   3    6.60    5.70
   8   4  -3   11.20    5.30
  -8   4   3    0.20    6.20
  -8   4   3   15.80    7.70
   8   4  -3   18.60    8.70
  -8   4   3   10.20    4.60
  -7  -4   3    4.40    3.10
   7  -4  -3   10.00    3.60
  -7  -4   3    4.60    4.00
  -7  -4   3    4.30    4.10
  -7  -4   3    7.60    2.70
  -7  -4   3   14.30    6.30
  -7   4   3   12.90    2.90
  -7   4   3    6.70    3.20
   7   4  -3   10.20    4.10
  -7   4   3    6.20    4.30
  -7   4   3    8.40    3.30
   7   4  -3    2.90    2.40
  -6  -4   3  954.70   55.89
  -6  -4   3  886.31   57.89
   6  -4  -3  966.30   58.19
  -6  -4   3  880.01   58.09
  -6  -4   3  900.01   58.69
   6   4  -3  939.61   58.99
  -6   4   3  894.31   56.49
  -6   4   3  893.41   57.49
   6   4  -3  858.61   55.19
  -6   4   3 1045.50   56.39
   6   4  -3  871.41   56.89
  -6   4   3  929.31   58.99
  -5  -4   3   52.39    6.50
  -5  -4   3   63.99    6.90
  -5  -4   3   64.89    8.10
   5  -4  -3   62.89    8.70
  -5  -4   3   61.49    7.40
   5   4  -3   55.49    6.50
   5   4  -3   60.19    5.50
  -5   4   3   61.99    7.50
  -5   4   3   56.19    6.10
  -5   4   3   76.19    7.50
   5   4  -3   64.69    8.60
  -5   4   3   68.19    7.20
  -4  -4   3  188.88   15.70
  -4  -4   3  199.68   15.10
  -4  -4   3  217.78   14.90
   4  -4  -3  223.58   15.70
  -4  -4   3  211.18   16.80
   4  -4  -3  233.88   17.20
   4   4  -3  190.08   15.10
   4   4  -3  199.48   14.20
   4   4  -3  246.28   17.60
  -4   4   3  204.88   14.60
   4   4  -3  222.68   17.30
  -4   4   3  211.78   15.30
  -4   4   3  200.08   16.20
  -3  -4   3   -0.30    3.00
  -3  -4   3    1.40    2.60
   3  -4  -3    1.00    2.20
  -3  -4   3   -3.80    2.90
   3  -4  -3    1.10    3.80
  -3  -4   3    2.10    2.10
  -3  -4   3    0.10    4.10
   3   4  -3   -0.50    4.40
  -3   4   3   -0.20    2.30
   3   4  -3    2.90    3.70
  -3   4   3    3.90    2.40
   3   4  -3    1.40    2.40
   3   4  -3   -0.70    1.60
  -3   4   3    5.50    3.50
  -3   4   3    2.10    3.40
  -2  -4   3  403.56   24.90
  -2  -4   3  380.56   24.10
   2  -4  -3  400.26   24.00
  -2  -4   3  358.06   25.60
  -2  -4   3  416.76   25.70
  -2  -4   3  383.76   25.40
   2  -4  -3  399.16   25.80
   2   4  -3  400.36   26.10
   2   4  -3  362.06   25.20
   2   4  -3  415.96   26.10
  -2   4   3  370.26   23.80
   2   4  -3  363.96   24.60
  -2   4   3  440.66   25.00
  -2   4   3  375.76   25.60
  -2   4   3  378.36   24.50
   1  -4  -3 2610.74  151.98
  -1  -4   3 2675.93  150.18
  -1  -4   3 2730.33  151.38
   1  -4  -3 2485.15  150.98
  -1  -4   3 2379.16  151.18
  -1  -4   3 2661.13  151.58
   1  -4  -3 2706.03  151.18
   1   4  -3 2622.74  151.68
   1   4  -3 2501.05  151.58
   1   4  -3 2672.43  151.68
  -1   4   3 2385.76  151.28
  -1   4   3 2781.12  151.68
   1   4  -3 2515.35  151.48
  -1   4   3 2466.35  151.88
   0  -4  -3  984.00   58.39
   0  -4  -3  944.51   57.99
   0  -4  -3  976.30   56.99
   0  -4  -3  975.30   58.09
   0  -4   3  988.70   57.89
   0   4   3 1056.49   58.49
   0   4  -3  923.61   57.79
   0   4   3  926.71   58.29
   0   4   3  914.61   58.19
   0   4  -3  975.80   57.29
   0   4  -3  981.20   57.19
  -1  -4  -3   41.50    7.20
  -1  -4  -3   44.20    6.90
  -1  -4  -3   44.50    5.50
  -1  -4  -3   34.40    7.10
   1   4   3   42.00    6.20
  -1   4  -3   41.00    5.30
   1   4   3   43.80    5.60
   1   4   3   43.90    7.70
  -2  -4  -3 1390.16   84.49
  -2  -4  -3 1538.85   85.19
  -2  -4  -3 1373.36   84.79
   2   4   3 1414.26   84.29
  -2   4  -3 1380.06   83.39
   2   4   3 1338.07   84.59
   2   4   3 1455.45   84.79
  -3  -4  -3 1634.04   97.69
  -3  -4  -3 1643.94   97.89
  -3  -4  -3 1755.32   97.89
   3   4   3 1718.43   97.49
  -3   4  -3 1550.44   95.49
   3   4   3 1644.14   97.49
   3   4   3 1522.95   95.39
  -3   4  -3 1588.74   97.29
   3   4   3 1561.34   97.09
  -4  -4  -3   53.39    6.50
  -4  -4  -3   46.20    6.00
   4   4   3   42.10    3.80
  -4   4  -3   47.60    3.80
   4   4   3   45.30    5.10
  -4   4  -3   51.39    6.00
   4   4   3   34.50    6.90
  -5  -4  -3  113.99   10.30
  -5  -4  -3   95.19    9.60
  -5   4  -3  101.19    9.60
   5   4   3   97.69   10.80
  -5   4  -3  102.79    7.60
   5   4   3   90.19    8.40
  -5   4  -3  103.49    6.70
  -5   4  -3  102.79    9.70
   5   4   3   98.29    6.70
  -6  -4  -3   42.90    7.40
  -6  -4  -3   51.09    7.30
  -6  -4  -3   55.59    8.40
   6   4   3   48.00    7.80
  -6   4  -3   57.39    7.40
  -6   4  -3   38.30    5.20
   6   4   3   41.20    5.90
  -6   4  -3   44.70    7.20
  -7  -4  -3   -4.60    7.00
  -7  -4  -3    5.70    4.00
  -7  -4  -3    5.50    4.70
  -7   4  -3    0.70    4.40
  -7   4  -3    5.20    3.20
  -7   4  -3   -0.40    3.40
   7   4   3    7.60    3.80
  -7   4  -3    5.50    4.70
   8  -5  -3    6.60    4.80
  -8  -5   3   -3.70    6.10
  -8  -5   3    2.30    6.10
  -8  -5   3    5.60    9.40
  -8   5   3    9.70    7.50
  -8   5   3    2.20    6.50
  -8   5   3    1.40    3.80
  -8   5   3   -1.40    4.70
   8   5  -3    8.00    6.00
   8   5  -3    5.40    3.20
   8   5  -3   13.20   10.20
   7  -5  -3   -0.60    3.40
  -7  -5   3    4.90    3.10
  -7  -5   3   -3.80    4.40
  -7  -5   3    3.00    3.40
  -7  -5   3   10.10    6.60
  -7  -5   3    0.60    4.20
   7   5  -3   -2.60    3.90
  -7   5   3    2.50    4.70
  -7   5   3    3.00    3.00
  -7   5   3   -3.80    3.30
  -7   5   3    1.10    3.20
   7   5  -3   -3.80    3.70
   7   5  -3    6.20    2.60
  -6  -5   3   15.90    3.50
  -6  -5   3   10.70    3.40
   6  -5  -3   13.20    3.60
  -6  -5   3   10.50    3.20
  -6  -5   3   16.60    5.30
  -6   5   3   11.90    3.40
  -6   5   3   13.80    2.70
  -6   5   3   15.30    4.00
   6   5  -3    8.20    3.10
   6   5  -3   13.30    2.40
   6   5  -3   12.00    3.10
  -4  -5   3  460.75   27.60
  -4  -5   3  415.26   29.00
  -4  -5   3  409.96   27.60
   4  -5  -3  465.85   29.50
   4  -5  -3  448.56   27.70
  -4  -5   3  396.26   28.30
  -4   5   3  410.16   27.20
  -4   5   3  411.36   26.80
   4   5  -3  415.56   26.90
   4   5  -3  404.36   28.20
  -4   5   3  415.86   28.80
   4   5  -3  448.56   29.40
  -3  -5   3   -0.50    2.20
  -3  -5   3    1.40    1.70
   3  -5  -3    0.70    1.80
  -3  -5   3    1.00    2.60
  -3  -5   3    1.10    2.70
   3  -5  -3    4.00    4.00
  -3   5   3    4.30    1.80
   3   5  -3    3.80    3.30
  -3   5   3    0.70    1.90
  -3   5   3    2.90    3.30
  -2  -5   3  813.32   51.99
  -2  -5   3  942.11   52.59
  -2  -5   3  802.62   50.59
  -2  -5   3  877.01   51.79
   2  -5  -3  879.31   52.39
   2  -5  -3  911.71   50.29
  -2  -5   3  807.82   52.19
  -2   5   3  812.72   52.29
  -2   5   3  760.62   50.99
   2   5  -3  889.71   52.49
   2   5  -3  787.82   51.99
   2   5  -3  891.81   52.69
   2   5  -3  815.92   51.59
  -2   5   3  932.11   51.59
  -1  -5   3   45.10    6.40
   1  -5  -3   43.50    5.20
  -1  -5   3   48.90    6.10
  -1  -5   3   43.70    5.70
   1  -5  -3   55.19    8.00
   1  -5  -3   55.39    6.10
  -1   5   3   47.10    5.90
  -1   5   3   43.90    7.10
  -1   5   3   40.80    7.40
   1   5  -3   46.40    8.20
   1   5  -3   42.00    6.00
   1   5  -3   39.70    6.00
   1   5  -3   44.20    7.20
   0  -5  -3  145.39   11.50
   0  -5  -3  149.99    9.60
   0  -5  -3  152.08   12.40
   0  -5   3  149.99   11.40
   0  -5  -3  157.98   11.80
   0   5  -3  145.09   10.10
   0   5   3  131.19   11.60
   0   5   3  139.29   11.40
   0   5  -3  150.08   10.60
   0   5   3  150.68   12.20
   0   5  -3  138.39   11.10
  -1  -5  -3  241.98   17.50
  -1  -5  -3  247.18   16.20
  -1  -5  -3  253.67   17.60
  -1  -5  -3  235.68   17.40
   1   5   3  237.48   17.20
  -1   5  -3  230.78   16.40
   1   5   3  248.78   17.80
  -1   5  -3  233.88   15.40
   1   5   3  258.97   16.30
  -2  -5  -3   55.49    8.70
  -2  -5  -3   54.19    7.60
  -2  -5  -3   59.49    6.90
   2   5   3   55.59    7.00
  -2   5  -3   52.49    5.80
   2   5   3   54.99    9.40
   2   5   3   48.60    6.40
  -2   5  -3   59.79    5.40
  -3  -5  -3  804.62   51.69
  -3  -5  -3  836.32   51.49
  -3   5  -3  850.51   51.09
  -3   5  -3  813.92   50.89
   3   5   3  769.92   51.09
   3   5   3  877.81   51.79
   3   5   3  864.81   51.59
   3   5   3  784.02   49.60
  -3   5  -3  836.72   49.80
  -4  -5  -3   -1.80    2.10
  -4  -5  -3    3.00    1.80
  -4   5  -3    1.80    2.00
   4   5   3    1.80    1.20
  -4   5  -3    2.50    1.40
   4   5   3    1.80    2.40
  -4   5  -3   -0.30    1.50
   4   5   3   -1.50    1.90
  -5  -5  -3  325.77   23.30
  -5  -5  -3  310.77   22.80
   5   5   3  301.77   19.70
   5   5   3  346.67   23.80
  -5   5  -3  313.17   22.70
  -5   5  -3  322.67   22.60
  -5   5  -3  321.37   19.80
   5   5   3  303.37   21.60
  -6  -5  -3    5.20    3.60
  -6  -5  -3    1.10    3.10
  -6  -5  -3    8.50    5.00
  -6   5  -3    2.90    2.20
   6   5   3    1.50    5.70
  -6   5  -3    2.30    1.50
   6   5   3    6.10    2.90
   6   5   3    0.30    2.90
   6   5   3    3.50    1.50
  -6   5  -3    3.80    2.70
  -6   5  -3    2.00    2.60
  -6   5  -3   -4.50    3.60
  -7  -5  -3   94.89   16.40
  -7  -5  -3   67.79   10.20
  -7  -5  -3   50.59   10.60
  -7   5  -3   65.89   10.10
   7   5   3   73.69   11.30
  -7   5  -3   64.39    7.30
  -7   5  -3   84.79   11.50
  -8  -5  -3    5.20    7.00
  -8   5  -3   -0.60    4.90
  -8   5  -3    7.30    7.90
  -8   5  -3   -9.10    7.20
   8  -6  -3    1.90    5.10
  -8  -6   3   -9.60    6.50
  -8  -6   3   -0.10    6.50
  -8   6   3    0.40    4.40
   8   6  -3    0.40    3.70
   8   6  -3   25.80   12.90
  -8   6   3   -1.30    4.70
  -8   6   3   -6.80    9.30
  -7  -6   3   53.69    8.80
   7  -6  -3   66.19    9.50
  -7  -6   3   61.99   14.00
  -7  -6   3   39.60    9.30
  -7  -6   3   52.49    9.90
  -7   6   3   51.79    7.10
  -7   6   3   47.20    9.20
   7   6  -3   50.09    8.70
  -7   6   3   40.50    8.30
   7   6  -3   51.19    6.10
  -6  -6   3   90.19    9.60
  -6  -6   3   74.99   12.00
   6  -6  -3   93.89    9.60
  -6  -6   3   78.29    9.00
  -6  -6   3   96.89    8.20
  -6  -6   3   75.99    7.90
  -6   6   3   71.39    7.30
  -6   6   3   90.59    8.10
  -6   6   3   89.99    9.50
   6   6  -3   91.49   10.30
   6   6  -3   70.29    8.40
   6   6  -3   70.39    7.00
  -5  -6   3  145.69   11.80
  -5  -6   3  153.88   13.50
  -5  -6   3  161.78   12.00
  -5  -6   3  138.59   12.60
   5  -6  -3  161.68   13.10
  -5   6   3  164.08   13.10
  -5   6   3  159.48   11.70
   5   6  -3  149.29   14.30
   5   6  -3  148.39   10.90
  -5   6   3  143.59   11.00
   5   6  -3  134.59   11.90
  -4  -6   3   23.70    4.00
   4  -6  -3   25.90    5.40
  -4  -6   3   31.50    5.20
  -4  -6   3   38.10    6.60
   4  -6  -3   31.30    7.20
   4   6  -3   22.10    4.20
  -4   6   3   32.70    4.00
   4   6  -3   23.30    5.00
   4   6  -3   23.10    3.50
  -4   6   3   31.10    5.40
  -3  -6   3  641.94   43.60
  -3  -6   3  673.23   43.90
  -3  -6   3  729.93   43.30
   3  -6  -3  742.53   44.50
  -3  -6   3  682.23   42.50
   3  -6  -3  749.92   42.00
  -3   6   3  655.73   43.80
  -3   6   3  664.33   42.30
   3   6  -3  759.52   44.80
   3   6  -3  671.33   42.90
  -3   6   3  686.33   41.70
   3   6  -3  726.33   44.30
   3   6  -3  672.33   43.90
   2  -6  -3  536.45   32.90
  -2  -6   3  476.55   32.00
  -2  -6   3  526.85   32.30
  -2  -6   3  475.85   30.60
  -2   6   3  475.85   32.60
   2   6  -3  502.95   32.60
  -2   6   3  586.34   32.00
   2   6  -3  503.85   32.90
   2   6  -3  525.85   33.10
  -2   6   3  465.95   31.30
   2   6  -3  498.05   32.00
   1  -6  -3   16.80    4.80
  -1  -6   3   11.00    2.90
   1  -6  -3   14.90    3.20
  -1  -6   3   22.40    5.30
  -1  -6   3    7.30    3.30
   1  -6  -3   12.60    2.40
  -1   6   3    8.80    4.20
   1   6  -3    9.40    3.90
   1   6  -3   10.00    3.70
  -1   6   3   15.70    4.00
   1   6  -3    6.40    2.50
   1   6  -3   13.10    3.20
  -1   6   3   12.70    3.10
   0  -6  -3  739.43   44.60
   0  -6  -3  753.82   43.00
   0  -6  -3  697.53   44.30
   0  -6  -3  751.62   45.10
   0   6   3  715.33   44.90
   0   6  -3  714.13   44.60
   0   6  -3  706.33   43.70
   0   6   3  734.13   45.00
   0   6  -3  766.12   44.00
   0   6   3  683.13   44.70
  -1  -6  -3 2369.16  143.09
  -1  -6  -3 2507.95  143.29
  -1  -6  -3 2455.95  143.09
  -1  -6  -3 2352.36  141.99
  -1   6  -3 2386.06  142.69
   1   6   3 2559.34  142.19
   1   6   3 2398.66  143.49
   1   6   3 2502.35  143.49
  -1   6  -3 2266.57  141.29
  -2  -6  -3  559.04   37.60
  -2  -6  -3  580.24   37.00
  -2  -6  -3  681.33   38.40
  -2   6  -3  569.44   36.40
   2   6   3  640.54   38.00
   2   6   3  560.54   37.60
  -2   6  -3  562.34   36.50
   2   6   3  581.74   37.00
  -3  -6  -3    8.00    2.20
  -3  -6  -3    8.10    2.70
  -3   6  -3   13.30    2.90
  -3   6  -3   13.60    2.60
  -3   6  -3   11.40    2.50
   3   6   3    7.90    2.50
   3   6   3    5.00    3.10
   3   6   3    8.10    1.80
  -4  -6  -3    4.90    2.10
  -4  -6  -3    1.80    2.40
  -4   6  -3    8.40    1.80
   4   6   3    5.10    2.20
   4   6   3    5.30    1.60
  -4   6  -3    7.30    2.20
  -4   6  -3    4.50    1.70
   4   6   3    4.20    2.50
  -5  -6  -3  138.09   12.20
  -5  -6  -3  135.79   12.20
   5   6   3  135.29    9.40
  -5   6  -3  120.19   11.60
  -5   6  -3  134.49    9.60
   5   6   3  131.39   11.20
   5   6   3  139.29   12.60
  -5   6  -3  147.79   11.50
  -6  -6  -3   13.90    4.00
  -6  -6  -3   10.10    3.60
   6   6   3   14.70    3.40
  -6   6  -3   23.80    4.70
  -6   6  -3   15.70    3.90
   6   6   3   13.20    3.60
  -6   6  -3   16.30    4.00
  -6   6  -3   16.20    3.10
   6   6   3   16.60    3.40
  -7  -6  -3    2.20    5.40
  -7  -6  -3   -4.40    4.60
  -7  -6  -3   13.60    8.20
   7   6   3    4.00    4.30
   7   6   3    6.30    9.50
   7   6   3   13.30    4.80
  -7   6  -3    6.90    4.40
  -7   6  -3    1.90    5.00
  -7   6  -3    3.10    3.20
  -7   6  -3   -0.30    3.60
  -8  -6  -3   -1.70    7.80
  -8   6  -3    0.00    7.70
  -8   6  -3   -5.90    5.00
  -8   6  -3   -3.20    7.50
   8   6   3    8.40   10.40
  -8  -7   3   -4.60    7.10
  -8  -7   3    1.00    6.90
  -8   7   3  -11.40    7.20
  -8   7   3   -3.90    5.10
  -8   7   3    6.60    5.60
   8   7  -3    6.20    4.20
  -8   7   3   18.30    9.50
   8   7  -3   13.00   13.60
   7  -7  -3    9.50    3.90
  -7  -7   3    8.30    5.00
  -7  -7   3   16.90    7.70
  -7  -7   3    4.90    5.00
  -7   7   3   14.40    4.10
   7   7  -3    2.80    4.60
  -7   7   3   12.90    3.60
   7   7  -3   10.40    3.40
  -7   7   3    2.50    5.20
   7   7  -3    7.30    4.60
  -6  -7   3   96.89    9.40
  -6  -7   3   99.19   10.60
  -6  -7   3  121.69   14.80
  -6  -7   3   90.29   10.30
   6  -7  -3  110.99   10.50
  -6   7   3  102.69    8.50
   6   7  -3  104.29    8.50
  -6   7   3  112.39   10.80
   6   7  -3  103.89   15.90
   6   7  -3   96.59   11.50
  -6   7   3  110.09    9.40
  -5  -7   3   10.90    2.60
  -5  -7   3    3.90    2.80
  -5  -7   3   16.50    4.90
  -5  -7   3    9.90    2.80
  -5  -7   3    3.20    2.50
   5  -7  -3    8.50    3.10
   5   7  -3    4.20    4.90
   5   7  -3    6.30    3.10
   5   7  -3    7.10    2.20
  -5   7   3   14.10    3.20
  -5   7   3    8.70    2.20
  -4  -7   3   85.19    8.80
   4  -7  -3   95.19   10.70
  -4  -7   3  101.49    8.90
  -4  -7   3  107.19   10.00
  -4  -7   3   82.99    7.80
  -4   7   3  100.49    7.70
  -4   7   3   89.79    7.50
   4   7  -3  100.89   11.40
   4   7  -3  106.19   10.80
  -4   7   3   96.39    9.30
   4   7  -3   88.89    8.40
   4   7  -3   76.29    7.50
  -3  -7   3  221.68   17.10
  -3  -7   3  231.58   17.60
   3  -7  -3  239.48   18.20
  -3  -7   3  255.17   17.30
  -3   7   3  229.18   17.50
   3   7  -3  286.67   18.90
   3   7  -3  251.37   18.30
   3   7  -3  223.88   17.20
  -3   7   3  236.68   14.90
   3   7  -3  236.38   16.60
  -3   7   3  220.28   15.80
  -2  -7   3  127.39   10.50
  -2  -7   3  116.19    9.60
   2  -7  -3  129.69   11.20
   2   7  -3  107.79    9.90
   2   7  -3  121.19    9.70
  -2   7   3  112.29    9.20
   2   7  -3  128.59   11.50
  -2   7   3  114.89   10.50
   1  -7  -3    5.20    3.90
  -1   7   3   20.20    4.80
   0  -7  -3  145.09   11.40
   0  -7  -3  133.29    8.90
   0  -7  -3  125.89   10.30
   0  -7  -3  138.49   11.90
   0   7  -3  134.99   10.00
   0   7  -3  145.89   10.80
   0   7   3  152.78   12.00
   0   7   3  126.49   10.70
   0   7  -3  133.79   10.80
  -1  -7  -3   27.80    4.10
  -1  -7  -3   17.60    3.70
  -1  -7  -3   22.40    4.70
  -1   7  -3   21.30    3.90
  -1   7  -3   23.00    2.80
  -1   7  -3   20.40    2.30
   1   7   3   23.90    5.20
   1   7   3   21.90    4.10
   1   7   3   24.10    4.10
  -2  -7  -3  438.56   30.60
  -2  -7  -3  484.05   31.10
  -2  -7  -3  517.25   31.40
  -2  -7  -3  453.05   29.90
   2   7   3  495.15   30.10
   2   7   3  496.15   31.40
   2   7   3  428.56   30.60
  -2   7  -3  464.25   29.80
  -2   7  -3  447.86   29.30
  -3  -7  -3   -0.20    2.20
  -3  -7  -3    2.00    1.60
   3   7   3    2.90    1.60
  -3   7  -3    2.80    1.80
   3   7   3   -1.60    1.90
  -3   7  -3    1.70    1.30
  -3   7  -3    1.50    1.60
   3   7   3    1.40    3.20
   3   7   3    2.80    1.90
  -5  -7  -3   31.00    6.30
  -5  -7  -3   48.60   10.50
  -5  -7  -3   38.20    6.50
   5   7   3   31.70    5.60
   5   7   3   24.50    4.00
  -5   7  -3   33.90    5.30
  -5   7  -3   32.00    4.30
  -5   7  -3   22.50    4.30
  -6  -7  -3    1.90    5.70
  -6  -7  -3   11.40    4.30
  -6  -7  -3   -1.20    3.60
   6   7   3    8.80    3.70
  -6   7  -3    1.90    2.90
  -6   7  -3    4.10    2.40
  -6   7  -3    0.30    4.20
   6   7   3    1.90    3.40
   6   7   3    4.60    2.30
   6   7   3    8.00    7.40
  -7  -7  -3    6.20    7.70
  -7  -7  -3    4.60    6.10
  -7   7  -3    4.50    3.30
  -7   7  -3    9.10    4.40
   7   7   3    0.40    4.90
   7   7   3    1.50    4.90
  -7   7  -3    6.30    5.80
   7   7   3   20.50   11.20
   7   7   3    2.20    2.50
  -7   7  -3    1.30    2.60
  -8  -7  -3    3.90    8.40
   8   7   3   19.10   14.40
  -8   7  -3   -3.50    5.10
  -8  -8   3  -11.50    7.50
  -8  -8   3    2.00    7.60
  -8   8   3    3.10    9.90
   8   8  -3   -0.90   14.90
  -8   8   3   -7.60    6.50
   8   8  -3   -4.40    4.70
  -7  -8   3    2.40    5.30
  -7  -8   3    0.20    8.80
  -7  -8   3   -5.70    5.40
  -7  -8   3   -4.90    4.40
   7   8  -3   -0.90    8.80
   7   8  -3   -0.10    3.90
   7   8  -3   -2.40    5.00
  -7   8   3   -2.00    3.80
  -7   8   3    4.60    7.80
  -6  -8   3   13.80    6.90
  -6  -8   3    3.30    3.30
  -6  -8   3   -1.90    3.60
  -6  -8   3    3.60    4.00
   6   8  -3    0.50    2.90
   6   8  -3    4.50    3.70
  -6   8   3    3.00    4.00
  -6   8   3    2.30    2.70
  -6   8   3    1.50    2.40
   6   8  -3    6.10    3.80
  -5  -8   3   36.00    6.80
  -5  -8   3   56.19   11.90
  -5  -8   3   41.80    5.20
  -5  -8   3   32.90    6.40
  -5   8   3   34.00    6.20
   5   8  -3   25.60    5.30
   5   8  -3   33.90    5.00
  -5   8   3   37.50    4.50
   5   8  -3   39.80    8.30
  -4  -8   3  221.58   15.60
   4  -8  -3  252.37   18.50
  -4  -8   3  207.08   16.60
  -4  -8   3  229.18   17.40
   4   8  -3  206.58   16.70
   4   8  -3  231.68   17.80
  -4   8   3  223.28   17.30
  -4   8   3  236.78   14.90
   4   8  -3  229.08   15.90
  -4   8   3  218.38   15.20
   3  -8  -3  135.59   12.30
  -3  -8   3  115.19   10.30
  -3  -8   3  122.29   10.90
   3   8  -3  141.29   12.30
   3   8  -3  124.29   12.70
  -3   8   3  115.59    9.20
   3   8  -3  116.49   10.50
  -3   8   3  127.49   11.20
   3   8  -3  125.79    9.90
  -2  -8   3  450.75   27.20
   2  -8  -3  459.15   29.80
  -2  -8   3  427.66   28.50
  -2   8   3  502.75   28.80
   2   8  -3  453.85   29.60
   2   8  -3  434.76   29.50
   2   8  -3  444.26   29.00
  -2   8   3  410.36   28.10
  -2   8   3  426.16   29.20
   1  -8  -3   11.60    4.30
  -1  -8   3   17.90    2.70
  -1   8   3   16.90    3.40
   1   8  -3   10.70    3.60
  -1   8   3   26.70    5.70
  -1   8   3    8.70    3.30
   1   8  -3   16.00    3.40
   1   8  -3   10.20    2.50
   1   8  -3   27.80    6.30
   0  -8  -3  532.95   35.30
   0  -8  -3  637.04   35.90
   0  -8  -3  559.34   36.30
   0   8  -3  572.74   35.70
   0   8   3  516.45   36.10
   0   8  -3  622.54   35.70
   0   8  -3  554.44   36.20
   0   8   3  610.14   36.70
   0   8  -3  540.85   35.40
  -1  -8  -3  698.33   45.80
  -1  -8  -3  799.42   46.30
  -1  -8  -3  726.73   46.20
  -1  -8  -3  709.73   44.60
  -1   8  -3  798.12   44.40
  -1   8  -3  732.53   44.40
   1   8   3  779.42   44.80
  -1   8  -3  721.93   45.90
   1   8   3  695.43   46.50
  -1   8  -3  674.63   43.90
   1   8   3  798.82   46.90
  -2  -8  -3  156.48   12.60
  -2  -8  -3  164.48   14.10
  -2  -8  -3  157.18   12.00
   2   8   3  150.48   12.70
   2   8   3  167.58   12.30
  -2   8  -3  160.98   12.00
   2   8   3  182.68   14.20
  -2   8  -3  150.28   11.30
  -3  -8  -3  101.89    9.10
  -3  -8  -3   94.59    9.00
   3   8   3   95.19    9.30
   3   8   3   82.89    7.60
  -3   8  -3   91.59    7.80
  -3   8  -3   88.19    7.90
   3   8   3   93.89    8.90
  -3   8  -3   96.69    7.90
  -4  -8  -3  246.38   18.90
  -4  -8  -3  255.57   18.60
   4   8   3  237.78   18.60
   4   8   3  238.48   16.80
  -4   8  -3  266.87   18.10
  -4   8  -3  253.47   17.70
   4   8   3  279.77   20.60
  -4   8  -3  246.58   16.90
   4   8   3  239.68   18.60
  -5  -8  -3    8.60    3.80
  -5  -8  -3   15.60    6.20
  -5  -8  -3   11.70    3.10
   5   8   3   13.20    3.50
  -5   8  -3   14.00    2.70
   5   8   3   13.90    3.40
   5   8   3   14.60    2.40
  -5   8  -3   15.90    2.60
   5   8   3   20.00    6.40
  -5   8  -3   15.50    3.60
  -6  -8  -3   -4.20    3.90
  -6  -8  -3   -3.30    4.80
  -6  -8  -3   -0.20    6.70
   6   8   3   -2.20    2.80
  -6   8  -3    3.20    4.60
   6   8   3    6.50    7.40
   6   8   3    0.70    3.90
   6   8   3    2.00    4.10
  -6   8  -3   -1.90    3.00
  -6   8  -3   -0.80    2.90
  -7  -8  -3   14.30    5.70
  -7   8  -3   25.50    3.60
   7   8   3   13.90    5.60
  -7   8  -3   21.30    6.50
   7   8   3   29.00    5.90
  -7  -9   3    1.30    5.70
  -7  -9   3   -4.30   12.00
  -7  -9   3    0.20    6.00
   7   9  -3    4.00    4.50
   7   9  -3   -5.20    5.70
  -7   9   3    3.50    9.10
   7   9  -3    3.10    9.90
   7   9  -3    6.10    5.60
  -6  -9   3   11.60    3.60
  -6  -9   3   11.50    7.50
  -6  -9   3    7.40    4.30
  -6  -9   3    8.20    3.90
   6   9  -3   12.40    4.40
  -6   9   3   14.00    4.60
   6   9  -3   17.70    8.10
  -6   9   3   10.70    3.00
   6   9  -3   11.70    3.50
  -6   9   3    8.70    2.60
  -4  -9   3   68.89    7.70
  -4  -9   3   57.79    7.40
  -4  -9   3   66.69    6.20
   4  -9  -3   77.89    9.00
  -4   9   3   78.39    7.90
   4   9  -3   63.09   10.90
  -4   9   3   64.49    6.00
   4   9  -3   73.09    9.00
  -4   9   3   75.39    5.10
   4   9  -3   62.99    6.70
   3  -9  -3  329.87   22.80
  -3  -9   3  285.17   21.40
  -3   9   3  308.47   21.90
   3   9  -3  288.17   21.90
   3   9  -3  374.16   24.00
  -3   9   3  275.97   20.20
   3   9  -3  339.77   22.60
   3   9  -3  307.57   21.20
   2  -9  -3   37.40    7.50
  -2  -9   3   38.10    4.60
  -2  -9   3   35.40    4.50
  -2   9   3   34.70    5.60
   2   9  -3   32.60    4.80
   2   9  -3   45.50    7.70
  -2   9   3   36.90    4.40
   2   9  -3   32.60    4.70
   1  -9  -3   12.10    4.50
  -1  -9   3    9.80    2.50
   1   9  -3    7.90    2.30
  -1   9   3   17.00    3.80
  -1   9   3   13.30    3.30
   1   9  -3    8.50    3.20
   1   9  -3   11.30    2.30
   0  -9  -3 1335.17   81.49
   0  -9  -3 1289.37   80.39
   0  -9  -3 1511.25   80.59
   0   9   3 1450.95   82.09
   0   9  -3 1411.76   81.09
   0   9   3 1248.78   81.59
   0   9  -3 1267.97   80.79
   0   9  -3 1281.07   81.59
   0   9  -3 1348.97   80.69
  -1  -9  -3  578.54   37.10
  -1  -9  -3  586.54   37.80
  -1  -9  -3  563.04   35.70
  -1   9  -3  586.74   37.30
  -1   9  -3  543.15   35.00
  -1   9  -3  634.94   36.10
   1   9   3  634.54   38.50
   1   9   3  619.04   36.00
   1   9   3  546.25   37.70
  -1   9  -3  568.84   35.90
  -2  -9  -3    1.00    2.30
  -2  -9  -3    0.50    3.70
   2   9   3    4.30    2.00
  -2   9  -3    4.60    2.10
   2   9   3    0.50    2.20
  -2   9  -3    2.50    1.80
  -3  -9  -3  808.52   49.10
  -3  -9  -3  762.72   49.00
  -3  -9  -3  765.12   48.10
   3   9   3  817.42   49.70
  -3   9  -3  749.92   47.20
  -3   9  -3  778.92   47.70
   3   9   3  792.62   48.30
  -3   9  -3  727.23   47.20
   3   9   3  724.33   49.10
   3   9   3  726.53   47.30
  -4  -9  -3   72.49    7.70
  -4  -9  -3   78.49   11.90
  -4  -9  -3   60.59    8.10
   4   9   3   56.39    6.20
   4   9   3   58.79   11.50
  -4   9  -3   71.49    6.50
   4   9   3   62.89    7.40
   4   9   3   66.39    7.80
  -4   9  -3   55.79    6.70
  -4   9  -3   63.89    6.50
  -5  -9  -3  371.76   26.40
  -5  -9  -3  428.86   29.20
  -5  -9  -3  357.56   26.10
   5   9   3  367.56   26.00
   5   9   3  332.67   25.60
  -5   9  -3  376.36   25.60
   5   9   3  406.76   28.50
  -5   9  -3  357.86   23.90
  -5   9  -3  345.07   24.70
   5   9   3  344.67   23.70
  -6  -9  -3   12.30    5.60
  -6  -9  -3   16.90    9.60
   6   9   3    9.20    3.30
  -6   9  -3    5.00    3.50
   6   9   3    4.90    4.80
  -6   9  -3    3.70    5.00
  -6   9  -3    5.00    3.20
   6   9   3   20.10    8.20
   6   9   3   13.50    4.40
  -7  -9  -3    5.10    7.60
   7   9   3    2.40    3.90
   7   9   3    0.80    6.30
   7   9   3   -8.90   13.80
  -7   9  -3   -9.90    7.00
  -7   9  -3    2.30    4.10
  -7 -10   3    9.00    6.50
  -7 -10   3   10.60    6.30
   7  10  -3   10.40    6.00
  -6 -10   3   -3.40    3.90
  -6 -10   3   -3.60    8.70
  -6 -10   3    6.20    5.00
  -6 -10   3   -3.20    4.20
   6  10  -3   -1.80    4.80
   6  10  -3   -0.20    3.90
   6  10  -3   10.30    8.10
  -6  10   3   10.60    7.10
  -6  10   3   -3.40    3.40
   6  10  -3    3.70    4.60
  -5 -10   3   76.99   15.20
  -5 -10   3   81.69    8.70
  -5 -10   3   67.49    7.10
  -5 -10   3   65.29    8.50
   5  10  -3   83.39   14.10
   5  10  -3   65.99    8.70
  -5  10   3   67.19    6.60
  -5  10   3   79.49    6.00
   5  10  -3   72.49    9.80
   5  10  -3   62.69    7.80
  -5  10   3   63.39    8.70
  -4 -10   3   16.40    3.50
  -4 -10   3   16.90    4.00
   4 -10  -3   30.30    6.10
  -4 -10   3   15.40    2.90
   4  10  -3   15.70    3.50
   4  10  -3   24.20    5.60
  -4  10   3   22.70    4.10
   4  10  -3   22.60    3.90
  -4  10   3   27.80    5.50
   4  10  -3   19.80    4.10
  -3 -10   3  193.58   13.70
  -3 -10   3  199.18   15.30
  -3 -10   3  216.98   14.60
   3 -10  -3  223.08   16.80
  -3  10   3  199.38   14.50
  -3  10   3  214.78   15.90
   3  10  -3  227.28   17.50
   3  10  -3  194.98   16.10
   3  10  -3  215.38   15.40
   3  10  -3  222.98   16.50
   2 -10  -3   78.99    8.90
  -2 -10   3   67.99    6.50
   2  10  -3   56.99    9.10
  -2  10   3   65.39    6.40
  -2  10   3   78.79    7.90
   2  10  -3   59.69    7.30
   2  10  -3   78.39    8.50
   2  10  -3   74.69    7.00
  -2  10   3   75.09    7.50
   1 -10  -3  338.17   23.90
  -1  10   3  311.77   23.10
   1  10  -3  386.36   24.30
  -1  10   3  340.17   23.30
  -1  10   3  371.66   24.10
   1  10  -3  352.46   23.40
   1  10  -3  329.57   23.30
   1  10  -3  329.57   23.50
   0 -10  -3    8.40    4.70
   0 -10  -3    1.80    1.60
   0  10   3    4.40    3.30
   0  10  -3    1.70    2.10
   0  10   3    4.60    2.10
   0  10  -3    4.60    2.60
  -1 -10  -3  536.55   34.60
  -1 -10  -3  470.55   32.00
  -1 -10  -3  503.05   33.50
  -1  10  -3  483.75   32.60
   1  10   3  565.44   35.20
   1  10   3  497.25   34.50
   1  10   3  536.65   32.40
  -1  10  -3  591.24   33.10
  -1  10  -3  548.05   34.30
  -2 -10  -3 1072.19   65.59
  -2 -10  -3 1038.80   65.39
  -2 -10  -3 1061.99   64.19
   2  10   3 1028.80   64.99
   2  10   3 1129.99   66.49
  -2  10  -3 1013.00   62.89
  -2  10  -3  971.00   63.19
   2  10   3 1032.30   66.19
  -2  10  -3 1060.99   65.19
  -2  10  -3 1129.29   63.19
   2  10   3 1112.69   64.39
  -3 -10  -3  754.12   46.00
  -3 -10  -3  699.93   44.60
  -3 -10  -3  694.53   45.50
   3  10   3  725.93   44.90
  -3  10  -3  715.13   44.50
   3  10   3  681.33   46.00
  -3  10  -3  689.53   43.60
   3  10   3  758.92   46.80
  -3  10  -3  669.73   43.70
   3  10   3  680.03   44.20
  -4 -10  -3   26.70    6.70
  -4 -10  -3   13.20    2.80
  -4 -10  -3   11.50    3.80
   4  10   3   20.90    3.20
  -4  10  -3   23.70    4.60
  -4  10  -3   20.20    3.40
   4  10   3   30.50    6.60
  -4  10  -3   18.80    3.20
  -5 -10  -3   95.79   16.20
  -5 -10  -3   78.29    9.90
  -5 -10  -3   53.79    8.70
   5  10   3   75.59    9.60
   5  10   3   68.69   15.70
  -5  10  -3   63.69    8.20
   5  10   3   48.30    9.10
   5  10   3   75.49    7.20
  -5  10  -3   72.19    7.60
  -6 -10  -3   29.00   11.70
  -6 -10  -3    6.70    6.30
  -6  10  -3    4.80    5.40
   6  10   3   15.70    4.90
   6  10   3    3.40    5.60
  -6  10  -3    9.60    4.10
   6  10   3    3.70    9.30
  -6  10  -3    3.30    3.50
   6  10   3    7.80    4.00
  -7 -10  -3   23.30    8.50
  -7 -11   3   -1.50    7.60
  -7 -11   3   -6.40    6.90
   7  11  -3   -0.30    5.90
   7  11  -3   -0.60    7.00
  -7  11   3   -5.00    3.70
  -6 -11   3    4.60    5.50
  -6 -11   3    1.50    4.90
  -6 -11   3   -2.10   10.80
  -6 -11   3    1.30    4.70
   6  11  -3    1.80    4.60
   6  11  -3   -4.90    5.60
   6  11  -3    6.60    5.00
   6  11  -3   -2.20   11.40
  -6  11   3   -8.70    5.50
  -5 -11   3    6.60    3.50
  -5 -11   3    9.20    3.40
  -5 -11   3   12.00    4.40
   5  11  -3    4.50    3.90
  -5  11   3    7.80    3.00
   5  11  -3    5.80    4.50
  -5  11   3   12.10    4.20
   5  11  -3   15.30    6.70
   5  11  -3   17.50    4.00
  -4 -11   3    6.40    2.50
  -4 -11   3   18.70    7.20
   4 -11  -3   11.50    4.90
  -4 -11   3    3.70    3.50
   4  11  -3    5.20    3.10
  -4  11   3    2.20    3.40
   4  11  -3    1.90    3.70
  -4  11   3    2.20    3.30
   4  11  -3    9.70    3.30
   4  11  -3   14.10    5.50
  -4  11   3    3.60    2.50
  -3 -11   3   10.40    2.80
  -3 -11   3    4.60    1.70
   3 -11  -3    4.60    3.70
   3  11  -3    0.00    4.20
   3  11  -3    8.30    3.20
  -3  11   3    9.10    2.80
   3  11  -3    5.00    3.10
   3  11  -3    9.70    2.90
  -3  11   3    7.30    3.30
  -3  11   3    6.00    2.30
  -2 -11   3   87.39    7.80
   2 -11  -3   99.39   10.60
  -2  11   3   95.69    8.40
   2  11  -3  100.69   10.10
  -2  11   3  100.79    8.80
   2  11  -3   98.49    9.00
   2  11  -3   77.39    9.10
  -2  11   3  114.19    9.70
   2  11  -3  119.09   11.30
   1 -11  -3  107.89   10.90
   1  11  -3  100.99    9.50
   1  11  -3  118.49   10.70
  -1  11   3  103.49    9.20
  -1  11   3  103.79    9.10
   1  11  -3  109.69   10.60
   1  11  -3   96.49    9.30
  -1  11   3  122.59   10.70
   0 -11  -3   41.90    8.30
   0 -11  -3   30.60    4.00
   0  11  -3   39.90    6.40
   0  11   3   37.00    5.50
   0  11  -3   36.40    5.50
   0  11   3   37.10    7.30
   0  11  -3   26.90    4.90
  -1 -11  -3   21.60    5.00
  -1 -11  -3   14.30    2.80
  -1  11  -3   25.10    5.00
   1  11   3   15.60    3.30
   2  11   3    4.60    2.80
   2  11   3    9.00    4.20
  -3 -11  -3  612.74   40.40
  -3 -11  -3  617.94   39.30
  -3 -11  -3  652.43   40.70
  -3  11  -3  557.44   38.30
   3  11   3  639.04   39.60
  -3  11  -3  633.24   39.70
   3  11   3  612.94   39.50
   3  11   3  675.43   42.00
  -3  11  -3  575.24   38.20
   3  11   3  612.94   41.10
  -4 -11  -3   -3.20    2.80
  -4 -11  -3   -2.90    4.30
  -4 -11  -3   -4.90    6.60
   4  11   3   -3.90    5.70
   4  11   3    2.40    4.10
  -4  11  -3   -0.60    2.20
   4  11   3    3.60    3.30
  -4  11  -3   -2.50    3.40
   4  11   3    1.80    2.90
  -5 -11  -3  279.17   21.20
  -5 -11  -3  319.57   26.30
  -5 -11  -3  246.38   20.00
   5  11   3  253.77   20.30
   5  11   3  287.27   20.30
  -5  11  -3  266.27   18.60
  -5  11  -3  236.58   18.50
   5  11   3  256.77   18.50
   5  11   3  285.87   25.10
  -5  11  -3  245.88   19.20
  -6 -11  -3    4.80    7.00
  -6  11  -3   -2.30    4.80
   6  11   3    3.50    5.50
   6  11   3   -4.40    6.30
   6  11   3    6.10    4.70
  -6 -12   3   -0.80    5.40
  -6 -12   3    1.10    6.30
  -6 -12   3   -4.30   14.70
  -6 -12   3    0.20    5.20
   6  12  -3    3.00    6.50
   6  12  -3   -0.50    5.30
  -5 -12   3   14.30    3.90
  -5 -12   3   12.30    5.00
  -5  12   3    5.30    4.90
  -5  12   3    6.60    3.50
   5  12  -3   15.20    4.80
   5  12  -3   15.40    5.20
   5  12  -3   12.00    4.50
  -4 -12   3   32.80    7.50
   4  12  -3   29.60    4.50
   4  12  -3   33.60    7.70
  -4  12   3   30.00    4.00
  -4  12   3   42.00    7.30
  -3 -12   3   21.70    3.90
   3 -12  -3   15.30    4.10
  -2 -12   3  350.06   20.90
   2 -12  -3  325.47   22.60
  -2 -12   3  288.07   20.00
   2  12  -3  325.67   23.30
   2  12  -3  327.37   21.90
   2  12  -3  303.57   22.50
  -2  12   3  290.87   22.00
   2  12  -3  317.07   21.90
  -2  12   3  292.47   21.40
  -2  12   3  305.57   21.50
   1 -12  -3    9.10    4.10
   1  12  -3    4.40    2.90
   1  12  -3    8.20    2.60
   1  12  -3    0.90    3.20
  -1  12   3    5.00    2.60
   1  12  -3   12.80    3.80
   0 -12  -3    2.00    3.70
   0  12  -3    7.20    3.10
   0  12  -3   -2.70    3.30
   0  12  -3   -2.40    2.60
   0  12  -3    3.00    2.20
   0  12   3    4.80    3.60
   0  12   3    0.80    2.90
  -1 -12  -3   98.19    8.50
  -1 -12  -3  104.29   11.20
  -1  12  -3   98.49    8.40
   1  12   3   95.89    9.40
  -1  12  -3  115.39    8.70
  -1  12  -3  105.09    9.30
  -1  12  -3  105.09    9.80
   1  12   3   99.59   11.40
   1  12   3   91.79    9.80
  -2 -12  -3  295.17   21.60
  -2 -12  -3  280.67   20.10
  -2 -12  -3  316.67   22.50
  -2 -12  -3  351.96   23.20
   2  12   3  290.07   22.50
   2  12   3  294.67   21.60
  -2  12  -3  320.67   20.30
   2  12   3  317.07   20.80
  -2  12  -3  314.27   21.90
  -2  12  -3  337.67   21.00
  -2  12  -3  297.47   20.00
   2  12   3  341.57   24.00
  -2  12  -3  297.47   19.60
  -2  12  -3  311.17   20.40
  -3 -12  -3   34.60    6.00
  -3 -12  -3   44.90    7.50
   3  12   3   46.70    7.90
  -3  12  -3   43.50    5.00
  -3  12  -3   32.70    5.20
   3  12   3   37.00    6.90
   3  12   3   62.79   11.70
  -3  12  -3   53.69    7.20
  -4 -12  -3    5.50    4.80
   4  12   3   12.70    4.00
   4  12   3    6.30    3.40
  -4  12  -3    6.00    4.10
  -4  12  -3    2.60    2.50
   4  12   3    9.90    4.70
  -5 -12  -3    3.60   10.10
  -5 -12  -3    7.10    6.20
   5  12   3    5.10    4.50
   5  12   3    3.70    5.60
   5  12   3    9.00    4.60
  -5  12  -3   13.40    4.80
  -6 -12  -3   22.80    8.20
  -5 -13   3  -11.10   10.60
   5  13  -3   -1.50    5.60
   5  13  -3   -3.00    6.10
   5  13  -3   -7.30    5.00
  -4 -13   3  121.19   18.60
  -4 -13   3  120.59   10.80
  -4 -13   3  108.59    8.40
   4  13  -3   97.39   11.60
   4  13  -3   99.69   11.50
  -4  13   3  112.59   11.50
   4  13  -3  111.79   11.20
  -4  13   3   98.69    9.90
   4  13  -3  132.49   17.20
  -4  13   3  136.69   11.70
   3  13  -3   78.59   13.60
   3  13  -3   55.19    9.10
  -3  13   3   71.19    8.30
   3  13  -3   65.39    8.70
  -3  13   3   57.99    7.40
   3  13  -3   67.39    8.80
   2 -13  -3  153.88   13.30
   2  13  -3  151.48   12.40
  -2  13   3  153.28   12.00
  -2  13   3  123.99   11.50
   2  13  -3  143.69   12.90
   2  13  -3  163.08   14.70
   2  13  -3  140.79   12.10
   1 -13  -3   -2.20    3.40
   1  13  -3    2.60    3.80
   1  13  -3    3.10    4.10
   1  13  -3   -1.00    2.30
   1  13  -3    1.30    3.40
  -1  13   3   -0.80    3.20
  -1  13   3    2.60    4.10
   0 -13  -3  118.39   11.80
   0  13   3  114.39   11.00
   0  13   3  129.19   10.90
   0  13   3  118.09   12.70
   0  13  -3  115.09   10.30
   0  13  -3  119.69   10.80
   0  13  -3  124.99    9.60
  -1 -13  -3   59.49    9.20
  -1 -13  -3   54.69    6.50
   1  13   3   61.09   11.10
  -1  13  -3   67.09    7.10
   1  13   3   67.79    8.70
  -1  13  -3   67.09    8.80
  -1  13  -3   72.89    6.40
  -1  13  -3   70.69    8.20
   1  13   3   57.39    7.90
  -2 -13  -3   -6.00    5.00
  -2 -13  -3    4.50    4.20
  -2 -13  -3    0.50    3.40
  -2  13  -3   -1.00    4.00
  -2  13  -3   -1.60    1.80
   2  13   3   -2.80    4.10
  -2  13  -3    2.40    3.30
   2  13   3    0.50    5.40
   2  13   3   -1.50    3.90
  -2  13  -3    0.00    2.80
  -2  13  -3    0.70    1.90
  -3 -13  -3   -4.30    4.20
  -3 -13  -3    7.90    5.10
  -3 -13  -3   -7.80    6.10
   3  13   3   -4.20    6.20
   3  13   3   -5.80    4.70
  -3  13  -3   -2.50    2.90
   3  13   3    0.40    2.90
  -3  13  -3    0.00    3.10
   3  13   3    2.80    4.20
  -3  13  -3   -2.00    2.10
  -3  13  -3   -3.80    4.50
  -4 -13  -3   12.10   11.30
  -4 -13  -3    7.10    5.40
   4  13   3   16.00    5.80
   4  13   3   10.60    4.80
   4  13   3   13.40    3.90
  -4  13  -3   17.50    5.00
  -5 -13  -3   14.40   22.80
  -5 -13  -3    9.60    6.70
   5  13   3    5.90    5.50
   5  13   3    0.80    6.50
   5  13   3    4.50    5.00
  -5  13  -3   -0.30    5.70
  -5 -14   3  -10.60   13.70
  -5 -14   3   -5.40    4.70
   5  14  -3   -1.20    7.20
   5  14  -3   -4.00    5.90
   5  14  -3   -0.90    6.90
  -4 -14   3   -6.10    4.90
  -4 -14   3    7.50   10.50
  -4  14   3   -3.70    4.40
   4  14  -3    7.20    5.60
  -4  14   3    7.20    5.20
   4  14  -3    1.60    5.90
   4  14  -3   -0.60    4.50
   3 -14  -3    3.70    5.00
   3  14  -3   -0.50    3.70
   3  14  -3    0.20    5.10
   3  14  -3    6.20    4.70
  -3  14   3    8.00    4.40
   3  14  -3    0.90    7.70
  -3  14   3    5.60    5.90
   2 -14  -3    1.60    4.30
   2  14  -3    8.60    6.10
  -2  14   3    7.10    3.80
   2  14  -3    0.00    4.60
   2  14  -3    5.20    4.60
  -2  14   3   -0.30    3.70
   2  14  -3   -2.10    3.00
  -2  14   3    3.10    5.50
   1 -14  -3   -5.70    4.00
  -1  14   3   -2.10    4.30
   1  14  -3   -1.20    2.50
   1  14  -3    1.40    5.10
   1  14  -3   -2.40    4.00
  -1  14   3    1.20    5.10
  -1  14   3   -1.10    4.00
   1  14  -3   -0.90    4.60
   0 -14  -3  153.08   13.60
   0  14   3  169.38   15.80
   0  14  -3  165.38   13.40
   0  14  -3  148.09   11.60
   0  14   3  151.78   13.30
   0  14  -3  167.58   14.50
   0  14  -3  157.88   13.00
   0  14   3  152.58   13.60
  -1 -14  -3   20.30    5.10
  -1 -14  -3   18.40    3.10
   1  14   3   22.50    5.90
   1  14   3   23.20    4.80
  -1  14  -3   16.30    4.70
  -1  14  -3   19.30    2.60
  -1  14  -3   21.30    3.80
  -1  14  -3   24.80    4.80
   1  14   3   21.20    4.60
  -2 -14  -3   -0.10    5.60
  -2 -14  -3   -3.90    3.80
  -2 -14  -3   -3.20    4.20
  -2  14  -3   -1.00    1.90
  -2  14  -3    1.50    4.80
   2  14   3   -0.60    4.80
  -2  14  -3   -2.30    2.00
   2  14   3   -3.20    4.70
  -2  14  -3    5.40    4.10
   2  14   3   -2.40    6.50
  -2  14  -3   -2.40    3.70
  -3 -14  -3   12.90    5.50
  -3 -14  -3   11.30    7.30
  -3 -14  -3   12.50    4.80
  -3  14  -3   14.10    2.60
   3  14   3   16.10    5.20
   3  14   3   15.00    3.40
  -3  14  -3    5.60    5.30
  -3  14  -3   15.20    4.10
   3  14   3   10.60    5.70
  -4 -14  -3   20.80    4.40
  -4 -14  -3   37.40    6.30
  -4  14  -3   26.50    3.30
  -4  14  -3   32.30    6.20
   4  14   3   30.70    6.90
   4  14   3   37.80    6.10
  -4 -15   3   12.20   11.00
   4  15  -3    6.40    6.80
   4  15  -3    6.40    7.00
  -4  15   3   -1.20    6.30
  -4  15   3   -3.50    7.10
  -4  15   3    6.90    7.00
  -3 -15   3   56.39    5.90
   3  15  -3   72.69   10.20
  -3  15   3   65.79   11.70
   3  15  -3   59.39   11.90
  -3  15   3   50.39    9.00
   2 -15  -3   62.79   10.20
  -2  15   3   42.20    8.80
   2  15  -3   57.69   11.20
   2  15  -3   53.89    8.40
   2  15  -3   40.80   10.40
  -2  15   3   41.30    6.70
   1 -15  -3   -4.60    4.70
  -1  15   3    1.10    5.40
   1  15  -3   -1.60    2.90
  -1  15   3   -5.80    6.50
   1  15  -3    4.00    5.40
  -1  15   3    0.40    4.90
   1  15  -3    0.60    4.90
   0  15   3   -0.10    5.10
   0  15  -3    2.30    4.70
   0  15  -3   -2.70    6.30
   0  15   3    4.90    5.40
   0  15   3   -7.10    6.60
   0  15  -3   -7.30    5.50
  -1 -15  -3   52.19    7.20
  -1  15  -3   50.99   11.60
   1  15   3   64.69   14.60
  -1  15  -3   46.30    8.90
   1  15   3   51.79   10.20
   1  15   3   42.90   10.20
  -1  15  -3   54.69   10.70
  -2 -15  -3   21.50    6.20
   2  15   3    3.90    5.90
  -2  15  -3   13.50    6.10
  -2  15  -3   11.40    4.60
   2  15   3    5.00    5.80
  -2  15  -3   16.30    5.50
  -3 -15  -3  132.49   13.60
  -3 -15  -3  144.29   20.90
  -3  15  -3  120.89   11.80
  -3  15  -3  137.69   14.50
   3  15   3  136.69   14.00
  -3  15  -3  141.39   13.40
   3  15   3  107.99   14.60
   2 -16  -3    1.30    6.10
   2  16  -3   -9.70    7.20
   2  16  -3    1.60    6.70
  -2  16   3    1.80    8.60
  -2  16   3   -3.20    6.10
  -2  16   3    1.00    6.90
   1 -16  -3   17.30    5.70
   1  16  -3   11.70    6.30
   1  16  -3   15.60    8.90
  -1  16   3   25.40    8.50
  -1  16   3   11.90    6.10
   1  16  -3    5.50    6.70
   0 -16  -3   -2.40    5.40
   0  16   3    8.30    6.30
   0  16   3    5.40    8.50
   0  16  -3    1.80    5.80
   0  16   3    5.10    6.30
   0  16  -3    4.60    8.30
   0  16  -3    1.20    6.90
  -1 -16  -3   92.89   12.50
   1  16   3  105.19   14.20
   1  16   3  138.29   14.10
  -1  16  -3  151.68   14.90
  -1  16  -3  125.79   12.80
  -2 -16  -3   19.90    5.00
  -9   0   4  -17.70   13.20
  -9   0   4    2.00    3.90
  -8   0   4   36.10    6.00
  -8   0   4   44.10    6.00
  -8   0   4   26.60    5.40
   6   0  -4   83.19    7.10
  -6   0   4   86.99    8.90
   6   0  -4   96.59   11.60
  -6   0   4   70.89    7.90
  -6   0   4   81.99    8.40
  -6   0   4   83.59    9.80
   5   0  -4    1.00    1.70
  -5   0   4   -1.00    2.00
  -5   0   4    1.30    2.00
  -5   0   4    6.90    2.80
   5   0  -4    1.10    3.00
  -5   0   4   -1.30    1.90
  -4   0   4 2128.49  137.59
  -4   0   4 2169.78  137.99
   4   0  -4 2280.17  137.19
   4   0  -4 2484.55  137.49
  -4   0   4 2651.43  138.39
   4   0  -4 2332.57  138.19
  -4   0   4 2197.38  138.29
  -4   0   4 2358.86  136.69
  -3   0   4    2.60    3.60
  -3   0   4    0.90    3.30
   3   0  -4    4.10    3.80
   3   0  -4    1.20    3.50
  -3   0   4    1.30    3.30
  -3   0   4   -1.30    2.50
   3   0  -4   -0.80    3.40
   3   0  -4    0.80    2.70
  -3   0   4    3.60    3.30
   3   0  -4    0.90    2.00
  -2   0   4  411.66   27.80
  -2   0   4  452.95   27.20
   2   0  -4  444.86   27.90
   2   0  -4  460.85   27.90
  -2   0   4  417.06   27.80
  -2   0   4  409.46   27.60
  -2   0   4  475.05   28.20
   2   0  -4  445.56   27.80
   2   0  -4  469.55   28.10
   2   0  -4  397.46   26.90
   1   0  -4   -0.70    2.80
   1   0  -4    1.10    2.10
  -1   0   4    0.60    3.10
   1   0  -4    0.40    2.70
  -1   0   4    2.60    2.70
  -1   0   4    1.20    3.10
   1   0  -4    1.70    3.30
  -1   0   4    0.90    2.30
  -1   0  -4    1.50    2.70
   1   0   4   -1.00    2.00
  -1   0  -4    2.60    2.50
   1   0   4   -0.30    2.90
  -1   0  -4    0.90    1.60
   1   0   4    1.90    2.10
  -2   0  -4  582.64   34.60
   2   0   4  524.65   33.60
  -2   0  -4  528.85   34.40
   2   0   4  548.85   33.20
   2   0   4  624.04   34.10
  -4   0  -4   27.60    4.70
  -4   0  -4   36.80    5.30
  -5   0  -4    0.80    2.10
  -5   0  -4    0.70    1.90
  -5   0  -4    5.30    2.60
  -6   0  -4  352.66   26.70
  -6   0  -4  354.56   25.30
  -6   0  -4  411.96   26.00
  -7   0  -4    2.00    3.80
  -7   0  -4   -1.90    3.60
  -7   0  -4   -3.50    5.60
  -8   0  -4   22.80    5.70
  -8   0  -4   39.40   10.40
  -9  -1   4    7.40    3.90
  -9  -1   4   -5.90    7.10
  -9   1   4  -14.80   13.90
  -9   1   4   -3.40    3.90
  -8  -1   4  113.79   12.50
  -8  -1   4   99.99   12.60
  -8  -1   4  122.09    9.30
   8  -1  -4  114.69   13.70
  -8   1   4  106.69   12.90
   8   1  -4  124.39   14.20
  -8   1   4  101.39   12.10
  -8   1   4  106.89    9.30
  -7  -1   4    5.50    3.50
  -7  -1   4    2.20    2.90
  -7  -1   4    6.00    5.50
   7  -1  -4    4.50    3.40
  -7  -1   4    3.80    2.70
  -7  -1   4   -0.50    3.70
   7   1  -4    2.50    2.90
  -7   1   4   10.40    5.10
  -7   1   4    3.00    3.30
  -7   1   4    4.40    2.70
  -7   1   4    7.90    4.10
   7   1  -4    7.30    3.30
  -7   1   4    5.60    3.30
  -6  -1   4  780.52   46.10
  -6  -1   4  702.43   48.20
  -6  -1   4  711.93   47.70
   6  -1  -4  782.52   48.90
   6  -1  -4  788.62   45.20
  -6  -1   4  723.53   48.40
   6   1  -4  782.12   49.20
  -6   1   4  764.82   46.10
  -6   1   4  705.43   47.30
  -6   1   4  761.72   48.80
  -6   1   4  721.63   48.20
   6   1  -4  765.12   46.50
  -5  -1   4    5.30    2.40
  -5  -1   4    2.60    2.30
  -5  -1   4    6.30    2.50
   5  -1  -4    4.40    3.20
  -5   1   4    8.70    2.90
   5   1  -4    4.00    3.10
  -5   1   4    5.10    2.60
   4  -1  -4  338.07   21.70
  -4  -1   4  313.87   22.80
   4  -1  -4  391.16   22.90
  -4  -1   4  346.77   21.80
  -4  -1   4  314.97   23.90
   4  -1  -4  332.67   23.80
  -4  -1   4  312.97   23.20
  -4  -1   4  383.66   24.10
  -4   1   4  307.27   23.40
  -4   1   4  325.17   22.60
   4   1  -4  343.97   24.20
  -4   1   4  316.07   23.50
   4   1  -4  346.07   22.50
   4   1  -4  325.47   21.40
  -4   1   4  344.27   21.80
   3  -1  -4  415.16   26.90
  -3  -1   4  403.86   28.30
  -3  -1   4  442.96   26.90
   3  -1  -4  446.76   27.50
  -3  -1   4  436.96   27.90
  -3  -1   4  388.66   27.60
   3  -1  -4  437.76   28.20
  -3  -1   4  394.76   27.50
   3  -1  -4  448.16   28.00
  -3   1   4  402.86   27.90
   3   1  -4  393.26   26.50
  -3   1   4  440.86   26.90
  -3   1   4  399.86   27.40
   3   1  -4  457.25   28.50
   3   1  -4  443.56   28.10
   3   1  -4  432.36   27.60
   3   1  -4  438.46   27.90
  -3   1   4  400.06   27.80
  -3   1   4  478.15   28.20
   2  -1  -4 1247.48   76.39
  -2  -1   4 1211.08   76.69
  -2  -1   4 1320.77   76.29
   2  -1  -4 1312.17   76.59
  -2  -1   4 1366.96   76.99
   2  -1  -4 1311.07   76.99
   2  -1  -4 1316.67   76.49
  -2  -1   4 1197.88   76.49
  -2  -1   4 1211.48   76.79
  -2   1   4 1233.98   76.59
   2   1  -4 1302.07   76.79
   2   1  -4 1331.67   76.59
   2   1  -4 1207.28   76.09
  -2   1   4 1362.86   76.29
  -2   1   4 1256.77   76.99
   2   1  -4 1289.47   76.89
   2   1  -4 1258.07   76.79
  -2   1   4 1445.36   76.99
  -1  -1   4  686.73   42.80
  -1  -1   4  754.72   42.90
   1  -1  -4  719.93   43.30
   1  -1  -4  733.93   43.20
  -1  -1   4  766.22   43.20
   1  -1  -4  715.33   43.50
  -1  -1   4  653.03   42.90
   1   1  -4  712.73   43.20
   1   1  -4  691.83   42.80
   1   1  -4  740.33   42.90
  -1   1   4  675.23   43.30
  -1   1   4  717.33   42.80
   1   1  -4  719.63   43.20
  -1   1   4  686.83   43.10
   0  -1  -4  864.01   48.30
   0  -1   4  825.62   47.50
   0  -1  -4  792.42   48.20
   0  -1   4  729.43   47.30
   0  -1   4  822.12   47.50
   0  -1  -4  797.32   48.00
   0   1  -4  799.52   47.70
   0   1   4  766.42   48.20
   0   1   4  843.32   47.50
   0   1  -4  776.42   47.50
   0   1  -4  773.82   47.40
   0   1   4  756.92   47.90
   0   1  -4  813.82   47.70
   2  -1   4  207.78   13.20
  -2  -1  -4  205.58   15.30
  -2  -1  -4  222.58   15.30
  -2  -1  -4  207.18   15.70
   2   1   4  212.88   13.20
  -2   1  -4  203.88   13.00
   2   1   4  193.78   14.20
  -2   1  -4  214.18   14.10
  -2   1  -4  243.78   14.40
  -3  -1  -4 2258.67  135.79
  -3  -1  -4 2300.47  136.79
  -3  -1  -4 2439.16  135.89
  -3   1  -4 2373.36  134.89
  -3   1  -4 2272.47  136.69
   3   1   4 2141.59  134.69
  -3   1  -4 2292.57  134.99
  -4  -1  -4  375.86   26.30
  -4  -1  -4  377.86   25.40
   4   1   4  334.87   23.40
  -4   1  -4  443.16   24.90
  -4   1  -4  383.06   24.70
  -4   1  -4  386.16   26.30
   4   1   4  364.26   26.20
  -5  -1  -4   12.60    2.90
  -5  -1  -4   11.90    3.10
  -5   1  -4   19.00    4.00
  -5   1  -4   12.00    2.60
   5   1   4   10.00    3.70
  -6  -1  -4   27.70    5.90
  -6   1  -4   30.00    5.20
   6   1   4   22.10    4.60
  -6   1  -4   30.80    6.40
  -7  -1  -4   45.50    7.70
  -7   1  -4   33.10    4.90
  -7   1  -4   59.49   11.40
  -7   1  -4   46.00    7.40
  -8  -1  -4    1.90    5.80
  -8  -1  -4    3.40    9.90
  -8   1  -4   -0.10    5.50
  -8   1  -4   -4.60    6.50
  -8   1  -4  -12.30    8.40
  -9  -2   4   15.60    4.20
  -9  -2   4    0.20    8.10
  -9  -2   4   -2.00    7.30
  -9   2   4   16.70   11.90
  -9   2   4   -1.40    8.10
  -9   2   4    0.60    6.70
  -8  -2   4   24.70    5.30
   8  -2  -4   24.10    5.20
  -8  -2   4   43.60    9.50
  -8  -2   4   16.70    5.90
  -8   2   4   42.10    9.00
  -8   2   4   25.40    6.10
  -8   2   4   32.40    5.80
   8   2  -4   25.80    5.70
  -8   2   4   25.30    4.90
  -8   2   4   23.70    4.70
  -7  -2   4    5.00    3.10
  -7  -2   4    6.50    3.60
  -7  -2   4   11.40    2.90
  -7  -2   4   17.40    6.30
  -7  -2   4   11.80    4.00
  -7   2   4   15.10    4.90
   7   2  -4   11.40    3.40
  -7   2   4   10.30    4.00
  -7   2   4    4.80    2.80
  -7   2   4   11.80    3.20
  -6  -2   4   77.89    8.70
  -6  -2   4  100.09   10.60
  -6  -2   4   90.29    9.50
  -6  -2   4   82.19    8.20
   6  -2  -4   73.39   10.20
  -6   2   4   80.49    9.20
  -6   2   4   91.39    9.90
   6   2  -4   86.59   11.00
  -6   2   4   90.49    8.30
  -6   2   4   79.59    8.30
   6   2  -4   91.79    7.80
   6   2  -4   67.29    6.50
  -5  -2   4  212.48   16.10
  -5  -2   4  195.18   16.00
   5  -2  -4  226.58   17.40
  -5  -2   4  232.18   15.10
  -5  -2   4  213.28   17.00
   5   2  -4  235.58   18.00
  -5   2   4  205.18   15.50
   5   2  -4  192.88   14.20
  -5   2   4  208.18   16.70
  -5   2   4  232.08   15.10
   5   2  -4  207.98   15.40
  -5   2   4  219.18   16.80
   4  -2  -4   21.30    3.90
  -4  -2   4   25.70    5.00
  -4  -2   4   41.90    9.10
   4  -2  -4   32.50    7.50
   4  -2  -4   16.80    4.30
  -4  -2   4   25.20    5.50
  -4  -2   4   14.00    4.60
  -4  -2   4   32.10    5.00
  -4   2   4   25.10    4.20
  -4   2   4   15.70    4.20
  -4   2   4   17.40    4.70
   4   2  -4   31.40    3.60
  -4   2   4   27.10    5.20
   4   2  -4   25.90    4.50
  -3  -2   4 1664.73   92.59
   3  -2  -4 1599.74   92.39
  -3  -2   4 1427.16   93.39
   3  -2  -4 1605.34   92.29
  -3  -2   4 1432.96   93.19
  -3  -2   4 1503.85   92.99
   3  -2  -4 1584.84   93.69
  -3  -2   4 1697.63   93.69
   3  -2  -4 1612.94   92.99
  -3   2   4 1720.43   92.69
   3   2  -4 1505.85   92.39
   3   2  -4 1649.13   93.59
  -3   2   4 1399.06   92.59
   3   2  -4 1623.54   93.79
   3   2  -4 1503.85   93.19
  -3   2   4 1497.35   92.89
  -3   2   4 1533.55   93.69
   2  -2  -4  921.91   54.19
   2  -2  -4  910.71   54.09
  -2  -2   4  832.72   54.39
  -2  -2   4  854.61   53.99
  -2  -2   4  936.01   54.19
   2  -2  -4  940.51   54.99
   2  -2  -4  921.91   54.09
  -2  -2   4  961.50   54.79
   2   2  -4  938.71   54.09
  -2   2   4  872.71   54.89
   2   2  -4  930.81   54.89
   2   2  -4  860.61   54.49
   2   2  -4  943.81   54.79
   2   2  -4  880.31   53.99
  -2   2   4  824.22   54.09
  -1  -2   4  182.58   12.60
   1  -2  -4  184.08   12.90
  -1  -2   4  171.78   12.00
   1  -2  -4  189.68   13.50
  -1  -2   4  189.98   12.90
  -1  -2   4  171.78   12.60
   1  -2  -4  165.68   12.60
   1   2  -4  176.38   12.90
  -1   2   4  169.98   12.80
   1   2  -4  170.98   12.70
   1   2  -4  183.38   12.00
  -1   2   4  172.58   13.40
   0  -2   4    6.50    2.40
   0  -2   4    7.70    2.90
   0  -2   4    6.10    2.10
   0  -2  -4    6.10    3.50
   0  -2  -4    2.70    3.00
   0  -2  -4    5.60    3.20
   0   2  -4    3.90    2.30
   0   2  -4    2.00    2.50
   0   2  -4    5.20    2.70
   0   2   4    4.30    3.40
   0   2  -4    4.50    2.50
   0   2   4    4.10    3.00
   0   2   4    8.90    4.50
  -1  -2  -4 6333.77  371.26
  -1  -2  -4 6416.26  371.26
  -2  -2  -4    4.70    3.40
  -2  -2  -4    3.60    3.40
   2  -2   4    5.60    2.10
  -2  -2  -4    2.60    2.50
  -2   2  -4    6.80    1.40
  -2   2  -4    4.90    2.60
  -2   2  -4    6.50    1.80
  -2   2  -4    6.10    1.70
   2   2   4    3.10    2.50
   2   2   4    2.50    3.60
  -3  -2  -4 1404.16   88.49
  -3  -2  -4 1550.64   88.09
  -3  -2  -4 1372.26   87.89
  -3   2  -4 1567.64   86.29
  -3   2  -4 1446.66   88.49
   3   2   4 1457.05   88.39
   3   2   4 1353.26   86.99
   3   2   4 1566.04   87.59
  -4  -2  -4   34.80    5.40
  -4  -2  -4   45.10    5.80
   4   2   4   30.70    3.90
  -4   2  -4   35.40    4.50
   4   2   4   38.40    6.80
  -4   2  -4   38.40    5.50
  -5  -2  -4   39.10    5.70
  -5  -2  -4   38.90    6.20
  -5   2  -4   38.40    4.70
  -5   2  -4   44.50    5.80
   5   2   4   31.20    4.40
   5   2   4   39.40    7.60
  -6  -2  -4    3.90    2.70
  -6  -2  -4    0.00    3.10
  -6  -2  -4   -0.40    4.50
   6   2   4    5.90    3.20
   6   2   4    2.10    2.30
  -6   2  -4    2.20    2.80
  -6   2  -4    2.30    2.60
  -7  -2  -4    4.70    6.80
  -7  -2  -4   19.30    4.20
  -7   2  -4   17.80    5.20
  -7   2  -4   14.00    3.80
   7   2   4   10.00    4.10
  -8  -2  -4   -9.80   10.60
  -8  -2  -4    8.40    6.10
  -8  -2  -4   -6.60    5.50
  -8   2  -4    2.60    5.20
  -8   2  -4    1.50    6.70
  -8   2  -4   14.10    7.60
  -9  -3   4  -10.20    7.60
  -9  -3   4    0.30    4.70
   9  -3  -4    4.30    7.80
  -9  -3   4   -7.80    8.30
  -9   3   4  -13.50    8.50
   9   3  -4   18.40    8.50
  -9   3   4    1.80    4.30
  -9   3   4   12.60   13.70
  -8  -3   4    0.30    5.70
   8  -3  -4    4.70    4.60
  -8  -3   4   11.10    3.40
  -8  -3   4   16.20    9.00
   8   3  -4    6.60    5.10
  -8   3   4    9.40    3.40
  -8   3   4    8.60    4.60
  -8   3   4   12.30    8.40
  -8   3   4   13.30    5.90
  -7  -3   4    5.50    2.80
  -7  -3   4    2.50    6.00
   7  -3  -4    3.60    3.60
  -7  -3   4    3.00    3.80
  -7  -3   4    2.00    3.10
  -7  -3   4    4.10    4.00
   7   3  -4    3.10    3.50
  -7   3   4   -1.60    3.20
  -7   3   4    2.10    3.00
   7   3  -4    1.50    3.40
  -7   3   4    3.50    2.80
  -7   3   4   -3.20    4.20
   7   3  -4    7.80    5.20
  -6  -3   4   58.89    8.90
  -6  -3   4   47.60    7.20
  -6  -3   4   56.09    7.00
  -6  -3   4   65.49    7.40
   6  -3  -4   55.69    9.30
  -6  -3   4   77.69   10.70
   6   3  -4   57.39    9.60
  -6   3   4   65.99    8.40
   6   3  -4   55.29    5.20
  -6   3   4   54.99    7.80
  -6   3   4   53.29    6.40
  -6   3   4   61.19    7.30
  -5  -3   4  192.18   16.30
  -5  -3   4  197.98   15.50
  -5  -3   4  191.98   15.10
   5  -3  -4  221.28   16.40
  -5  -3   4  217.18   14.60
  -5   3   4  204.48   15.50
   5   3  -4  188.48   16.60
  -5   3   4  192.78   14.50
   5   3  -4  193.88   14.70
   5   3  -4  181.08   13.40
  -5   3   4  209.68   16.10
  -5   3   4  210.38   14.80
  -4  -3   4   34.20    8.60
   3  -3  -4 1164.78   65.99
   3  -3  -4 1160.58   65.19
   3  -3  -4 1021.70   64.79
  -3  -3   4 1020.00   66.59
   3  -3  -4 1126.89   67.09
  -3  -3   4 1232.28   67.49
  -3  -3   4 1023.20   66.89
  -3  -3   4 1017.50   65.89
  -3  -3   4 1162.18   65.99
   3   3  -4 1077.89   65.79
   3   3  -4 1167.68   67.29
  -3   3   4 1079.49   65.89
  -3   3   4 1064.79   66.99
   3   3  -4 1164.18   67.29
  -3   3   4 1018.40   65.79
   3   3  -4 1080.69   66.69
   2  -3  -4   74.09    7.60
  -2  -3   4   71.39    6.60
  -2  -3   4   66.09    7.80
   2  -3  -4   85.19    7.50
  -2  -3   4   76.89    7.70
  -2  -3   4   77.69    9.90
   2  -3  -4   62.09    6.50
   2  -3  -4   78.09    9.10
  -2   3   4   73.39    9.00
   2   3  -4   78.59    9.80
   2   3  -4   72.89    8.90
   2   3  -4   66.99    7.00
   2   3  -4   63.09    7.40
  -2   3   4   67.29    7.30
   1  -3  -4 1064.09   60.59
  -1  -3   4  968.90   59.59
  -1  -3   4  958.50   58.79
   1  -3  -4  962.30   59.69
  -1  -3   4 1034.40   59.79
   1  -3  -4 1052.59   59.89
  -1  -3   4 1104.59   59.89
   1   3  -4 1026.10   59.89
   1   3  -4 1014.80   58.89
  -1   3   4  940.31   60.29
  -1   3   4  925.31   59.79
   1   3  -4  950.30   59.79
   0  -3  -4  590.14   37.00
   0  -3  -4  600.94   37.30
   0  -3   4  604.84   36.50
   0  -3   4  623.44   35.40
   0  -3  -4  601.04   37.00
   0   3   4  560.84   37.20
   0   3   4  663.33   37.50
   0   3  -4  609.54   36.10
   0   3   4  580.74   37.10
   0   3  -4  561.44   35.90
   0   3  -4  614.24   35.80
   0   3  -4  583.94   36.40
  -1  -3  -4 4796.22  275.77
   1  -3   4 4777.12  274.77
  -1  -3  -4 4671.73  275.37
  -1   3  -4 4552.34  274.67
   1   3   4 4958.10  275.77
   1   3   4 4568.44  275.77
  -2  -3  -4 1008.90   62.89
  -2  -3  -4 1097.79   62.99
  -2  -3  -4 1027.00   62.79
  -2   3  -4  981.50   60.99
   2   3   4 1108.09   62.89
   2   3   4  971.90   62.29
  -3  -3  -4  143.79   12.70
  -3  -3  -4  166.78   13.00
  -3  -3  -4  173.68   13.90
   3   3   4  143.29   11.60
  -3   3  -4  147.09   10.10
  -3   3  -4  166.88   12.90
   3   3   4  163.48   13.40
  -4  -3  -4   44.70    5.80
  -4  -3  -4   37.30    5.60
  -4   3  -4   40.00    3.60
   4   3   4   34.50    4.40
  -4   3  -4   39.20    5.60
   4   3   4   29.80    2.70
   4   3   4   43.20    6.90
  -4   3  -4   36.10    2.80
  -5  -3  -4  625.64   41.80
  -5  -3  -4  729.83   41.80
  -5  -3  -4  625.44   41.10
   5   3   4  616.54   41.50
   5   3   4  591.34   39.20
  -5   3  -4  609.94   41.20
  -5   3  -4  622.24   39.00
  -6  -3  -4    6.40    2.90
  -6  -3  -4    8.10    3.40
  -6  -3  -4   11.00    5.00
  -6   3  -4    4.30    2.70
   6   3   4    8.10    3.30
   6   3   4    8.60    2.70
  -6   3  -4    8.30    2.60
  -8  -3  -4   -4.50    6.60
  -8  -3  -4    6.50   10.30
  -8   3  -4    4.40    5.20
  -8   3  -4   -1.00    7.80
  -8   3  -4    5.10    7.00
  -9  -4   4   -5.20    7.90
   9  -4  -4    3.70    6.80
  -9  -4   4   -3.40    8.60
   9   4  -4   17.70   10.50
  -9   4   4  -12.60    8.80
  -9   4   4    2.20    5.00
  -8  -4   4   -2.80    5.90
  -8  -4   4    0.00    5.60
  -8  -4   4   11.40    3.70
   8  -4  -4    3.70    4.50
   8   4  -4   -3.10    4.80
  -8   4   4    4.60    4.60
  -8   4   4   10.30    3.80
   8   4  -4    1.10    5.40
  -8   4   4   -4.90    4.20
  -8   4   4   14.70    7.70
  -8   4   4   -6.80    6.00
   8   4  -4    4.40    9.80
  -7  -4   4    5.10    3.90
  -7  -4   4    1.80    2.90
  -7  -4   4    1.90    3.30
  -7  -4   4   -2.70    4.10
  -7  -4   4   -1.10    6.70
   7   4  -4   -1.30    3.60
  -7   4   4   -0.70    3.00
  -7   4   4    2.50    3.30
   7   4  -4   -5.60    3.60
   7   4  -4   -1.60    2.50
  -7   4   4    1.60    4.40
  -7   4   4    3.50    2.90
  -6  -4   4    5.80    2.80
   6  -4  -4    0.90    3.00
  -6  -4   4    1.80    3.00
  -6  -4   4    2.50    2.60
  -6  -4   4    4.70    3.00
  -6  -4   4    8.20    4.90
   6   4  -4    3.60    2.00
  -6   4   4    1.50    3.40
   6   4  -4   -2.70    3.00
   6   4  -4    2.90    2.70
  -6   4   4   -0.20    2.90
  -6   4   4    5.60    2.70
  -6   4   4    3.50    2.40
   5  -4  -4  249.88   18.00
  -5  -4   4  219.28   16.70
  -5  -4   4  246.18   16.40
  -5  -4   4  228.58   18.00
  -5  -4   4  208.08   16.90
   5   4  -4  223.08   16.60
   5   4  -4  236.68   18.40
  -5   4   4  225.38   17.60
   5   4  -4  225.68   15.50
  -5   4   4  232.28   17.00
  -5   4   4  260.67   17.00
  -5   4   4  216.98   16.10
   4  -4  -4   32.70    6.50
  -4  -4   4   22.40    4.30
   4  -4  -4   30.70    6.30
  -4  -4   4   33.60    5.70
  -4  -4   4   27.80    5.30
  -4  -4   4   33.20    7.30
  -4   4   4   27.20    4.50
  -4   4   4   32.60    6.00
   4   4  -4   28.90    4.50
   4   4  -4   30.40    3.90
   4   4  -4   35.70    8.20
  -4   4   4   34.60    6.10
  -3  -4   4   43.20    7.00
   3  -4  -4   55.59    6.70
   3  -4  -4   49.80    8.10
  -3  -4   4   46.60    8.60
  -3  -4   4   43.60    6.30
  -3  -4   4   57.89    9.90
  -3  -4   4   50.39    5.60
  -3   4   4   42.70    6.10
   3   4  -4   63.39    9.60
   3   4  -4   47.40    5.30
   3   4  -4   44.40    5.90
  -3   4   4   47.00    7.80
   3   4  -4   51.59    9.40
  -3   4   4   52.99    6.60
   2  -4  -4   34.70    7.40
  -2  -4   4   24.70    5.90
   2  -4  -4   23.60    4.10
  -2  -4   4   27.80    5.20
   2  -4  -4   22.50    5.60
  -2  -4   4   29.80    5.70
  -2  -4   4   26.50    4.10
  -2   4   4   25.60    5.30
   2   4  -4   23.70    5.10
  -2   4   4   33.90    7.30
   2   4  -4   21.00    5.20
   2   4  -4   18.70    4.50
   1  -4  -4 2015.00  114.19
  -1  -4   4 2084.09  113.29
   1  -4  -4 1948.80  113.29
  -1  -4   4 1998.00  113.49
   1  -4  -4 1850.51  113.19
  -1  -4   4 1936.81  112.09
  -1  -4   4 1849.11  113.09
   1   4  -4 1847.92  113.39
   1   4  -4 1832.72  113.39
   1   4  -4 1913.71  113.49
  -1   4   4 1769.72  113.49
  -1   4   4 2131.49  113.99
  -1   4   4 1835.12  113.99
   0  -4   4   32.40    5.50
   0  -4  -4   30.50    6.00
   0  -4  -4   35.80    4.10
   0  -4  -4   30.70    5.50
   0  -4  -4   38.50    6.80
   0   4  -4   32.60    4.20
   0   4   4   26.10    6.30
   0   4   4   33.60    5.80
   0   4   4   34.20    7.30
   0   4  -4   31.30    5.30
   0   4  -4   31.80    5.10
  -1  -4  -4   56.19    6.40
  -1  -4  -4   59.99    7.60
  -1  -4  -4   47.70    7.90
  -1  -4  -4   63.79    8.30
   1  -4   4   57.39    6.40
   1   4   4   59.29    7.20
   1   4   4   62.99    9.00
  -1   4  -4   59.89    6.20
  -2  -4  -4   16.00    4.30
  -2  -4  -4   15.70    4.30
  -2  -4  -4    9.50    2.90
   2   4   4   13.20    3.40
   2   4   4   15.80    4.80
  -2   4  -4   17.30    3.00
   2   4   4   12.90    3.20
  -3  -4  -4   77.69    9.10
  -3  -4  -4   63.49    7.20
  -3  -4  -4   55.59    7.30
  -3   4  -4   56.49    5.00
   3   4   4   68.39    8.60
   3   4   4   65.89    6.40
  -3   4  -4   65.59    6.80
  -4  -4  -4    0.70    2.30
  -4  -4  -4   -1.30    1.70
  -4  -4  -4    2.10    3.30
   4   4   4   -0.70    1.10
   4   4   4   -1.60    1.80
  -4   4  -4   -2.30    1.60
  -4   4  -4    0.60    1.10
   4   4   4   -1.70    1.80
  -5  -4  -4   10.40    3.30
   5   4   4   10.70    2.40
  -5   4  -4   10.70    2.30
  -5   4  -4   11.80    2.70
   5   4   4   11.20    3.50
  -6  -4  -4    3.50    4.80
  -6  -4  -4   -0.90    3.10
  -6  -4  -4    1.50    3.40
   6   4   4    2.60    2.70
  -6   4  -4   -0.60    2.80
  -6   4  -4    4.60    3.70
   6   4   4    3.30    3.20
  -7  -4  -4   12.80    4.30
  -7  -4  -4   18.30    5.00
   7   4   4   18.80    4.50
  -7   4  -4    7.70    3.70
  -7   4  -4   21.80    6.00
  -7   4  -4   14.80    3.60
   7   4   4    7.80    3.90
  -7   4  -4   14.80    4.90
  -8  -4  -4   18.20    6.90
  -8   4  -4   12.90    7.20
  -8   4  -4   16.40    5.20
  -8   4  -4   -4.20    6.90
  -8  -5   4    1.30    6.30
   8  -5  -4   11.10    4.90
  -8  -5   4   12.00    4.20
  -8  -5   4   16.40    9.60
  -8   5   4   -1.30    6.60
   8   5  -4    5.00   10.30
  -8   5   4    9.80    4.80
   8   5  -4    8.90    3.50
  -8   5   4   23.60   10.40
   8   5  -4   17.40    5.50
  -8   5   4   14.60    4.30
  -7  -5   4   37.30    7.80
  -7  -5   4   32.20    5.80
  -7  -5   4   36.30    7.90
   7  -5  -4   22.60    4.50
  -7  -5   4   30.00    4.80
   7   5  -4   19.50    4.30
  -7   5   4   24.00    4.00
   7   5  -4   23.60    5.20
   7   5  -4   35.20    5.20
  -7   5   4   24.20    4.10
  -7   5   4   28.90    5.40
  -6  -5   4  240.78   17.10
  -6  -5   4  219.68   17.60
  -6  -5   4  235.18   16.30
  -6  -5   4  229.78   18.40
   6  -5  -4  231.28   17.80
   6   5  -4  214.98   15.40
   6   5  -4  226.08   18.80
  -6   5   4  216.98   17.90
   6   5  -4  219.48   16.90
  -6   5   4  212.18   16.10
  -6   5   4  229.78   16.90
  -6   5   4  269.97   17.00
  -4  -5   4  226.78   15.80
  -4  -5   4  205.68   16.40
   4  -5  -4  237.28   17.70
  -4  -5   4  220.98   17.40
   4  -5  -4  233.58   16.10
  -4  -5   4  236.88   16.20
   4   5  -4  242.08   18.10
  -4   5   4  222.28   15.70
  -4   5   4  230.78   17.20
  -4   5   4  212.08   15.40
   4   5  -4  194.68   16.00
   4   5  -4  219.28   15.20
  -3  -5   4  436.36   30.20
  -3  -5   4  488.25   29.90
   3  -5  -4  507.35   29.00
   3  -5  -4  499.75   31.10
  -3  -5   4  437.96   29.00
  -3  -5   4  467.75   30.80
   3   5  -4  496.25   31.20
   3   5  -4  437.56   30.20
   3   5  -4  480.35   31.10
  -3   5   4  447.16   29.30
  -3   5   4  448.96   28.60
  -3   5   4  456.55   30.80
   3   5  -4  442.46   29.40
  -2  -5   4 1452.45   93.79
   2  -5  -4 1514.75   92.49
  -2  -5   4 1763.32   94.39
   2  -5  -4 1664.03   92.39
   2  -5  -4 1589.14   92.59
   2  -5  -4 1629.44   94.59
  -2  -5   4 1642.94   93.89
  -2  -5   4 1500.75   92.59
  -2   5   4 1476.45   94.39
   2   5  -4 1626.64   94.59
   2   5  -4 1597.24   94.49
   2   5  -4 1468.05   94.09
  -2   5   4 1483.95   93.49
   2   5  -4 1496.55   93.69
  -2   5   4 1755.22   94.09
  -1  -5   4  222.58   15.50
  -1  -5   4  246.08   15.80
  -1  -5   4  224.38   16.20
   1  -5  -4  255.67   17.60
   1  -5  -4  223.48   15.60
   1  -5  -4  247.28   16.20
  -1   5   4  218.58   17.00
   1   5  -4  240.08   17.20
  -1   5   4  247.18   16.80
   1   5  -4  217.08   15.90
   1   5  -4  215.08   15.90
  -1   5   4  215.88   16.00
   1   5  -4  235.08   16.50
   0  -5  -4  425.46   28.70
   0  -5  -4  444.16   27.30
   0  -5  -4  451.45   29.00
   0  -5  -4  459.05   29.50
   0  -5   4  465.55   28.60
   0   5   4  485.95   29.60
   0   5  -4  464.55   27.90
   0   5   4  429.56   28.90
   0   5  -4  456.55   27.70
   0   5  -4  451.05   28.50
   0   5   4  420.66   29.10
   1  -5   4    8.10    3.30
  -1  -5  -4    6.50    4.40
  -1  -5  -4    8.50    2.30
  -1  -5  -4    7.60    3.40
  -1  -5  -4   11.40    4.20
   1   5   4    9.80    3.10
  -1   5  -4    9.70    2.90
   1   5   4    8.00    4.30
  -2  -5  -4 2015.10  120.79
  -2  -5  -4 2124.09  121.39
  -2  -5  -4 1966.50  121.29
   2   5   4 2066.29  120.69
   2   5   4 1924.41  121.19
   2   5   4 2157.78  121.49
  -2   5  -4 1992.00  119.79
  -3  -5  -4  103.09   10.10
  -3  -5  -4  115.79    9.80
  -3   5  -4  115.39    9.50
   3   5   4  115.39   10.80
  -3   5  -4  110.59    8.10
   3   5   4  100.79    9.40
  -5  -5  -4  747.83   49.50
  -5  -5  -4  774.72   49.99
  -5  -5  -4  879.71   50.29
  -5   5  -4  743.23   45.70
   5   5   4  779.72   49.60
   5   5   4  711.73   45.60
   5   5   4  719.63   48.00
  -5   5  -4  768.02   49.20
  -5   5  -4  780.32   49.40
  -6  -5  -4  321.47   24.10
  -6  -5  -4  319.07   23.70
  -6   5  -4  325.07   23.70
  -6   5  -4  325.07   23.70
   6   5   4  322.57   24.30
  -6   5  -4  319.37   21.10
   6   5   4  309.07   22.10
  -6   5  -4  374.26   21.80
  -7  -5  -4   18.40    8.30
  -7  -5  -4    5.90    4.60
  -7  -5  -4   13.60    5.30
   7   5   4    7.70    4.80
  -7   5  -4   10.20    5.40
  -7   5  -4   10.50    3.50
  -7   5  -4   19.20    5.00
   7   5   4    1.20    4.40
   8  -6  -4   10.10    4.90
  -8  -6   4   -2.90    6.40
  -8  -6   4   -5.80    6.20
   8   6  -4   -8.30    5.70
  -8   6   4    0.70    4.90
   8   6  -4   -2.80    3.80
  -8   6   4    9.10    9.30
  -8   6   4  -10.50    6.80
   8   6  -4   23.10   13.60
  -8   6   4    0.40    4.90
  -7  -6   4   12.00    3.50
  -7  -6   4   11.10    3.70
   7  -6  -4   12.20    3.90
  -7  -6   4   14.30    4.60
  -7  -6   4   10.20    4.50
   7   6  -4    8.50    3.10
   7   6  -4   22.00    8.20
  -7   6   4   11.70    3.50
  -7   6   4   13.60    4.90
  -7   6   4   16.20    4.00
  -7   6   4   12.10    3.20
   7   6  -4    9.80    4.20
   7   6  -4   12.30    4.40
  -6  -6   4    4.70    3.40
  -6  -6   4   -2.40    5.50
  -6  -6   4    4.60    3.00
   6  -6  -4    5.40    3.00
  -6  -6   4    4.90    3.20
  -6  -6   4    8.50    3.00
   6   6  -4    8.10    3.30
   6   6  -4    2.30    3.10
  -6   6   4    8.80    3.70
  -6   6   4    6.20    2.50
   6   6  -4    5.60    2.50
  -6   6   4    3.80    3.20
  -6   6   4    7.90    2.50
   5   6  -4   18.70    4.00
  -5   6   4   31.20    5.00
  -4  -6   4  505.35   30.90
  -4  -6   4  465.65   32.10
  -4  -6   4  459.05   30.40
   4  -6  -4  499.05   30.30
  -4  -6   4  445.56   31.40
   4  -6  -4  501.55   32.60
  -4   6   4  460.85   29.90
   4   6  -4  459.85   31.50
  -4   6   4  469.55   32.00
   4   6  -4  456.65   30.30
   4   6  -4  550.44   33.00
  -4   6   4  444.06   30.10
   4   6  -4  493.15   32.50
  -3  -6   4    4.20    2.30
  -3  -6   4    6.10    2.80
  -3  -6   4    0.60    2.30
   3  -6  -4    5.20    3.50
   3  -6  -4    5.40    1.80
   3   6  -4    4.20    2.00
  -3   6   4    6.60    2.30
   3   6  -4    3.30    3.30
  -3   6   4    8.90    3.70
   3   6  -4    3.40    1.70
  -2  -6   4  252.17   18.70
   2  -6  -4  292.47   20.30
  -2  -6   4  275.87   17.30
  -2  -6   4  277.87   19.30
   2   6  -4  263.37   18.80
  -2   6   4  252.77   19.70
   2   6  -4  306.37   20.50
  -2   6   4  307.57   19.30
   2   6  -4  315.07   20.60
   2   6  -4  278.07   19.30
  -2   6   4  257.17   18.50
   1  -6  -4  109.99    8.50
  -1  -6   4  100.89    8.30
  -1  -6   4  110.89    9.90
   1  -6  -4  118.59   11.10
   1   6  -4  102.19   10.70
  -1   6   4   94.09   10.10
   1   6  -4   98.59    8.90
   1   6  -4  100.39    8.80
   1   6  -4  114.99   10.00
  -1   6   4   99.79    8.80
   0  -6  -4  163.48   13.50
   0  -6   4  158.68   12.30
   0  -6  -4  152.68   12.00
   0  -6  -4  160.98   10.30
   0   6   4  147.29   12.10
   0   6   4  164.58   13.40
   0   6  -4  164.58   11.50
   0   6  -4  154.38   11.80
   0   6   4  139.09   12.40
   0   6  -4  153.68   11.00
  -1  -6  -4   22.20    5.00
  -1  -6  -4   24.50    4.10
  -1  -6  -4   20.90    5.00
  -1  -6  -4   20.80    4.60
   1   6   4   18.00    4.40
   1   6   4   21.00    5.20
  -1   6  -4   21.40    4.10
  -1   6  -4   25.80    2.80
  -2  -6  -4 1314.37   79.49
  -2  -6  -4 1384.06   80.49
  -2  -6  -4 1287.27   80.29
   2   6   4 1406.76   80.59
  -2   6  -4 1306.67   78.89
   2   6   4 1254.17   80.19
   2   6   4 1349.56   79.49
  -2   6  -4 1273.47   78.79
  -3  -6  -4 1095.59   71.59
  -3  -6  -4 1180.28   71.39
  -3  -6  -4 1256.77   71.89
  -3   6  -4 1128.09   69.59
   3   6   4 1178.18   71.19
  -3   6  -4 1161.18   70.99
   3   6   4 1102.09   71.39
   3   6   4 1105.79   69.49
   3   6   4 1313.27   71.99
  -3   6  -4 1124.39   70.59
  -4  -6  -4   18.20    3.90
  -4  -6  -4   24.90    5.10
   4   6   4   27.80    6.10
   4   6   4   24.00    3.10
  -4   6  -4   27.20    4.30
   4   6   4   21.40    4.50
  -4   6  -4   24.50    4.40
  -4   6  -4   19.10    3.20
  -6  -6  -4   87.09   10.30
  -6  -6  -4  102.89   13.50
  -6  -6  -4   74.39   10.00
  -6   6  -4   99.99   10.00
  -6   6  -4   92.19    9.50
  -6   6  -4   96.59    7.70
  -6   6  -4   84.19    7.00
   6   6   4   80.89   10.80
   6   6   4   73.29    6.20
   6   6   4   86.19    8.60
  -6   6  -4   85.39    6.40
  -7  -6  -4  144.59   16.10
  -7  -6  -4  199.18   16.30
   7   6   4  189.18   17.00
  -7   6  -4  166.98   15.00
  -7   6  -4  166.08   12.50
  -7   6  -4  164.98   15.40
   7   6   4  146.69   13.90
  -8  -6  -4    6.50    8.30
  -8   6  -4    9.50    9.40
  -8   6  -4   -3.30    8.30
  -8   6  -4   11.90    5.30
  -8  -7   4    7.60    5.80
  -8  -7   4    5.80    6.90
  -8  -7   4   11.70    6.90
  -8   7   4   20.30    5.30
   8   7  -4   12.10    6.00
  -7  -7   4   -7.30    4.80
  -7  -7   4   -5.90    7.70
  -7  -7   4   -1.20    4.00
   7  -7  -4   -4.40    3.70
  -7  -7   4   -2.50    4.80
   7   7  -4    0.00    3.40
   7   7  -4    5.00    8.40
  -7   7   4   -2.00    4.40
  -7   7   4   -3.90    3.70
   7   7  -4   -6.00    4.60
  -7   7   4    8.90    8.00
   7   7  -4   -3.60    4.70
   6  -7  -4  133.29   11.60
  -6  -7   4  115.39   11.70
  -6  -7   4  108.19   11.20
  -6  -7   4  115.59   10.40
  -6  -7   4  143.59   10.50
   6   7  -4  114.89   12.70
  -6   7   4  122.09   10.10
  -6   7   4   96.59   11.00
   6   7  -4  105.09   10.70
  -6   7   4  112.79    9.50
   6   7  -4  119.09    9.60
   6   7  -4  146.09   17.00
  -5  -7   4   23.60    5.90
  -5   7   4   22.90    4.00
   5   7  -4   14.80    5.20
  -4  -7   4  231.18   15.70
  -4  -7   4  196.68   15.60
   4  -7  -4  219.58   17.40
   4  -7  -4  214.18   14.50
  -4  -7   4  197.38   14.40
  -4  -7   4  214.48   16.50
   4   7  -4  193.98   14.60
   4   7  -4  216.98   17.40
  -4   7   4  209.38   16.50
  -4   7   4  211.38   14.10
  -4   7   4  192.58   14.50
   4   7  -4  201.38   15.60
  -3  -7   4  226.68   15.50
  -3  -7   4  193.48   15.10
   3  -7  -4  217.28   13.30
   3  -7  -4  220.88   16.80
  -3  -7   4  196.58   13.70
  -3   7   4  194.68   14.30
   3   7  -4  202.18   14.70
   3   7  -4  198.18   15.30
  -3   7   4  198.58   15.90
   3   7  -4  215.98   16.90
  -2  -7   4  223.98   16.00
  -2  -7   4  214.38   13.30
   2  -7  -4  221.48   16.70
  -2  -7   4  206.88   15.00
   2   7  -4  203.68   15.10
  -2   7   4  204.78   16.10
  -2   7   4  202.08   14.90
   2   7  -4  198.18   15.50
   2   7  -4  235.78   17.00
   2   7  -4  235.98   17.00
   1  -7  -4  673.03   38.00
  -1  -7   4  603.24   38.90
  -1  -7   4  577.64   37.50
   1  -7  -4  628.94   39.60
   1  -7  -4  580.34   37.70
  -1  -7   4  663.83   37.60
   1   7  -4  670.13   39.00
   1   7  -4  598.44   38.90
   1   7  -4  621.04   38.90
  -1   7   4  670.03   39.40
   1   7  -4  633.34   39.10
  -1   7   4  581.54   38.80
  -1   7   4  573.24   39.20
   0  -7  -4 1006.70   61.09
   0  -7  -4 1063.49   60.49
   0  -7  -4  928.81   60.19
   0  -7  -4  980.00   58.59
   0   7  -4  991.20   60.59
   0   7   4  922.01   60.79
   0   7  -4  978.10   59.79
   0   7  -4 1055.39   59.89
   0   7   4 1032.90   61.09
  -1  -7  -4  291.17   21.10
  -1  -7  -4  311.77   20.00
  -1  -7  -4  313.57   22.10
  -1   7  -4  309.47   19.10
   1   7   4  332.67   22.30
  -1   7  -4  330.97   19.20
   1   7   4  300.87   21.60
  -1   7  -4  314.97   20.80
  -1   7  -4  293.87   19.00
  -2  -7  -4  199.28   14.40
  -2  -7  -4  195.18   15.20
  -2  -7  -4  207.98   16.10
   2   7   4  208.18   14.70
  -2   7  -4  205.28   14.20
   2   7   4  193.48   15.10
  -2   7  -4  189.68   13.60
  -3  -7  -4  433.56   27.10
  -3  -7  -4  371.56   26.30
  -3  -7  -4  380.36   25.80
   3   7   4  367.46   26.00
  -3   7  -4  370.16   25.00
   3   7   4  350.96   24.30
   3   7   4  380.56   25.90
  -3   7  -4  365.36   25.30
   3   7   4  416.96   27.30
  -3   7  -4  381.96   24.50
  -4  -7  -4   73.09    7.60
  -4  -7  -4   70.29    7.80
  -4   7  -4   63.29    7.00
   4   7   4   68.59    7.40
  -4   7  -4   73.19    5.90
  -4   7  -4   76.39    7.00
   4   7   4   60.39    8.20
   4   7   4   60.89    5.80
  -5  -7  -4  699.13   45.80
  -5  -7  -4  638.94   45.20
  -5  -7  -4  829.12   47.40
   5   7   4  651.43   42.30
   5   7   4  671.53   44.80
  -5   7  -4  714.03   45.20
  -5   7  -4  701.33   42.50
   5   7   4  682.13   45.60
  -5   7  -4  696.23   44.70
  -6  -7  -4   57.29    8.80
  -6   7  -4   43.70    5.20
  -6   7  -4   38.90    8.20
   6   7   4   50.29    5.00
  -6   7  -4   51.59    8.10
   6   7   4   62.49    9.70
   6   7   4   44.20    7.50
  -7  -7  -4   38.70    6.80
  -7   7  -4   37.80    6.80
  -7   7  -4   30.20    4.70
   7   7   4   37.90    5.70
  -7   7  -4   41.60    6.60
  -8  -8   4    3.30    7.40
  -8  -8   4   11.90    7.40
  -8   8   4    9.50    5.60
   8   8  -4   -2.30    6.70
  -8   8   4    4.90   10.70
  -7  -8   4    5.50    5.20
  -7  -8   4   16.90    8.80
  -7  -8   4    4.00    4.60
  -7  -8   4    7.80    5.40
  -7   8   4   23.60    5.20
   7   8  -4   12.80    4.10
  -7   8   4   15.20    5.70
   7   8  -4   15.20    5.50
   7   8  -4   19.40    9.20
   7   8  -4    8.80    5.30
  -6  -8   4    4.10    3.20
  -6  -8   4    0.70    3.60
  -6  -8   4   12.00    6.80
  -6  -8   4    1.60    4.00
  -6   8   4   -5.10    4.20
   6   8  -4   -5.30    3.20
  -6   8   4    1.70    2.90
  -6   8   4    2.40    2.30
   6   8  -4   10.70    6.80
   6   8  -4   -1.00    3.80
  -5  -8   4   47.60    6.90
  -5  -8   4   30.70    5.10
  -5  -8   4   49.10   11.50
  -5  -8   4   40.20    6.50
  -5   8   4   39.20    4.40
   5   8  -4   43.00    7.90
   5   8  -4   34.20    7.60
  -5   8   4   31.60    6.40
   5   8  -4   30.60    5.10
   5   8  -4   23.30    4.40
  -5   8   4   31.20    4.70
  -4  -8   4   69.29    7.00
  -4  -8   4   44.90    5.10
  -4  -8   4   54.29    7.00
   4  -8  -4   50.39    8.30
   4   8  -4   52.99    6.30
  -4   8   4   61.79    4.70
  -4   8   4   62.59    7.10
   4   8  -4   49.40    8.00
  -4   8   4   48.90    5.40
   4   8  -4   50.99    5.70
   4   8  -4   64.99   10.60
  -3  -8   4 1145.49   67.79
  -3  -8   4 1059.59   67.59
   3  -8  -4 1131.19   68.49
  -3  -8   4 1042.20   65.79
   3   8  -4 1057.29   68.29
   3   8  -4 1186.78   68.99
   3   8  -4 1130.89   68.39
  -3   8   4 1004.70   66.59
  -3   8   4 1248.78   67.59
  -3   8   4 1055.79   68.09
   3   8  -4 1111.59   67.59
  -2  -8   4   19.60    3.30
  -2  -8   4   14.20    3.60
   2  -8  -4   16.90    5.10
   2   8  -4   11.70    4.10
  -2   8   4   17.20    4.40
   2   8  -4   17.30    3.80
  -2   8   4    9.80    3.30
   2   8  -4   17.60    3.60
   1  -8  -4  723.63   45.90
   1  -8  -4  789.12   48.20
   1  -8  -4  889.61   46.30
  -1  -8   4  695.03   45.50
  -1   8   4  722.63   47.40
   1   8  -4  803.82   47.90
   1   8  -4  746.23   47.40
   1   8  -4  708.93   47.40
  -1   8   4  847.72   48.10
   1   8  -4  780.72   47.60
  -1   8   4  702.23   47.50
  -1  -8  -4 1056.19   56.49
  -1  -8  -4  877.41   54.79
  -1  -8  -4  914.81   56.69
  -1  -8  -4  857.41   56.09
   1   8   4  971.10   56.99
   1   8   4  888.41   56.89
  -1   8  -4  841.42   53.79
  -1   8  -4  932.71   54.39
  -1   8  -4  900.61   56.09
  -1   8  -4  892.31   54.39
  -2  -8  -4   53.89    9.20
  -2  -8  -4   58.79    6.30
  -2  -8  -4   65.99    7.00
   2   8   4   62.49    6.90
   2   8   4   71.59    8.90
  -2   8  -4   65.09    5.70
   2   8   4   71.09    7.00
  -2   8  -4   64.59    6.30
  -3  -8  -4  959.10   62.29
  -3  -8  -4  971.00   63.19
  -3  -8  -4 1156.88   63.79
   3   8   4  947.11   61.29
  -3   8  -4  994.30   61.99
   3   8   4 1021.80   62.49
  -3   8  -4  990.10   61.59
   3   8   4  957.90   63.19
  -3   8  -4 1005.90   61.59
   3   8   4 1111.59   63.69
  -4  -8  -4  120.99   11.50
  -4  -8  -4  152.68   14.20
  -4  -8  -4  128.79   11.00
  -4   8  -4  116.69   10.10
   4   8   4  130.19   11.10
   4   8   4  109.69    9.20
  -4   8  -4  115.69   10.30
  -4   8  -4  125.09    9.40
   4   8   4  126.69   11.40
  -5  -8  -4   78.29   13.90
  -5  -8  -4   47.80    7.80
  -5  -8  -4   57.69    8.40
  -5   8  -4   55.99    6.60
   5   8   4   42.60    7.00
   5   8   4   73.69   13.70
  -5   8  -4   45.70    7.20
  -5   8  -4   48.30    5.70
   5   8   4   54.09    8.10
   5   8   4   52.29    5.40
  -6  -8  -4    1.20    8.30
  -6  -8  -4    3.00    5.10
  -6   8  -4   -1.60    3.30
   6   8   4    1.20    2.80
  -6   8  -4   -2.30    4.80
  -6   8  -4    0.90    3.00
   6   8   4    5.20    4.00
  -7  -8  -4   -1.00    7.20
   7   8   4   -8.20   13.00
  -7   8  -4   -2.70    3.40
   7   8   4   -4.90    3.10
   7   8   4   -2.10    5.80
  -7   8  -4   -4.40    3.20
  -7  -9   4   -3.10    5.90
  -7  -9   4    5.10   12.80
  -7  -9   4   -0.30    5.60
   7   9  -4   10.60    4.60
   7   9  -4    3.10    5.80
  -7   9   4   14.60   10.60
   7   9  -4    6.50    5.80
   7   9  -4   16.10    9.70
  -6  -9   4   44.70    8.80
  -6  -9   4   41.70    8.40
  -6  -9   4   40.50    7.20
  -6   9   4   33.50    5.90
   6   9  -4   48.30    9.00
   6   9  -4   34.30    8.20
  -6   9   4   38.50    8.40
   6   9  -4   41.80    7.00
   6   9  -4   28.00    5.20
  -6   9   4   35.50    6.30
  -5  -9   4   38.50    7.10
  -5  -9   4   43.80    8.10
  -5  -9   4   26.30    5.10
   5   9  -4   28.50    6.10
  -5   9   4   30.40    6.40
   5   9  -4   20.80    4.60
   5   9  -4   34.70    5.70
  -5   9   4   33.40    4.90
   5   9  -4   24.40    4.20
  -5   9   4   37.40    4.20
  -4  -9   4   42.60    4.70
  -4  -9   4   39.40    6.00
   4  -9  -4   45.40    8.50
   4   9  -4   49.20    8.40
   4   9  -4   39.40    6.30
  -4   9   4   52.19    6.60
   4   9  -4   42.90    5.70
  -4   9   4   41.90    4.90
   4   9  -4   43.50    7.60
   3   9  -4   78.39    9.90
  -3   9   4   60.49    6.80
   2  -9  -4   67.99    8.90
  -2   9   4   59.29    7.20
   2   9  -4   51.59    6.60
   2   9  -4   54.69    9.40
   2   9  -4   70.89    8.90
   2   9  -4   59.79    6.10
  -2   9   4   61.59    6.00
   1  -9  -4   99.29   10.80
   1  -9  -4   82.59    6.40
  -1   9   4   81.89    8.10
   1   9  -4   97.89   10.20
   1   9  -4   80.59    7.90
   1   9  -4   83.49    7.80
  -1   9   4   82.29    7.80
   0  -9  -4  451.85   29.70
   0  -9  -4  467.15   31.30
   0   9   4  517.55   31.30
   0   9   4  413.06   30.40
   0   9  -4  472.05   30.30
   0   9  -4  462.85   30.50
   0   9  -4  504.55   30.10
   0   9  -4  452.35   29.80
  -1  -9  -4  517.95   33.60
  -1  -9  -4  480.75   31.90
  -1  -9  -4  524.85   34.50
  -1  -9  -4  594.94   34.10
  -1   9  -4  497.65   32.10
  -1   9  -4  558.24   32.30
   1   9   4  490.25   34.20
  -1   9  -4  528.05   33.60
   1   9   4  488.05   34.30
  -2  -9  -4  410.36   28.40
  -2  -9  -4  432.16   27.40
  -2  -9  -4  429.56   29.60
  -2   9  -4  435.76   27.80
  -2   9  -4  402.36   26.30
   2   9   4  441.66   27.60
   2   9   4  403.96   28.80
  -3  -9  -4  162.28   12.40
  -3  -9  -4  161.78   14.60
  -3  -9  -4  150.58   13.00
   3   9   4  153.88   12.90
  -3   9  -4  153.18   11.70
   3   9   4  150.28   13.10
  -3   9  -4  165.88   11.90
   3   9   4  150.58   11.70
  -3   9  -4  151.98   11.50
  -4  -9  -4   51.69    7.10
  -4  -9  -4   77.39   12.20
  -4  -9  -4   48.10    7.50
   4   9   4   73.19   12.20
   4   9   4   51.59    7.50
   4   9   4   57.69    6.00
  -4   9  -4   59.49    6.50
  -4   9  -4   69.09    6.30
   4   9   4   55.19    8.10
  -4   9  -4   54.19    6.30
  -5  -9  -4   18.00    3.60
  -5  -9  -4   20.30    4.60
  -5   9  -4   26.90    3.30
  -5   9  -4   18.20    3.10
   5   9   4   34.20    7.90
   5   9   4   18.80    4.10
  -6  -9  -4    6.10    9.50
  -6  -9  -4   -1.60    5.70
  -6   9  -4    0.70    3.60
   6   9   4    4.00    5.10
   6   9   4    5.80    4.50
   6   9   4   -1.00    3.30
  -6   9  -4   -0.30    5.30
   6   9   4   -1.60    9.50
  -7  -9  -4   -6.30    8.10
   7   9   4   -5.80    6.60
   7   9   4   -7.90   15.40
   7   9   4    3.00    3.90
  -7   9  -4    3.40    4.20
  -7 -10   4   -4.30    6.10
  -7 -10   4   -8.00    6.80
   7  10  -4   -9.30    6.70
   7  10  -4   -6.70    5.30
  -6 -10   4   -9.90    9.10
  -6 -10   4   -7.20    5.00
  -6 -10   4   -3.50    4.30
  -6 -10   4   -2.00    4.20
  -6  10   4   -0.10    8.50
  -6  10   4   -7.10    5.00
   6  10  -4   -2.20    4.10
   6  10  -4    7.70    8.10
   6  10  -4   -1.80    4.50
   6  10  -4   -4.30    4.80
  -5 -10   4    1.00    3.10
   5  10  -4    2.70    3.40
  -4 -10   4   10.20    2.20
   4 -10  -4    9.50    4.10
  -4 -10   4    3.70    3.10
   4  10  -4    4.50    3.10
   4  10  -4    7.50    2.90
  -4  10   4    8.50    2.30
   4  10  -4    7.30    3.30
   4  10  -4    4.70    4.60
  -4  10   4    8.10    3.20
  -3 -10   4   15.80    2.50
  -3 -10   4   20.00    4.10
   3 -10  -4   20.80    4.90
  -3 -10   4   10.00    2.70
   3  10  -4   10.60    3.10
   3  10  -4   18.10    3.20
   3  10  -4   19.30    5.40
   3  10  -4   13.70    3.30
  -3  10   4   20.50    3.80
  -3  10   4   11.10    3.40
  -2 -10   4   80.19    7.10
   2 -10  -4   99.99   10.20
   2  10  -4   84.09    7.90
   2  10  -4   74.09    8.10
  -2  10   4   91.49    8.60
   2  10  -4   80.49   10.50
   2  10  -4   95.19   10.00
  -2  10   4   87.79    7.80
   1 -10  -4  182.58   15.00
  -1  10   4  161.48   13.10
   1  10  -4  154.28   13.10
   1  10  -4  168.28   13.10
   1  10  -4  176.98   14.30
   1  10  -4  198.58   14.30
  -1  10   4  176.08   13.50
   0 -10  -4  115.49    9.30
   0 -10  -4  138.99   12.80
   0  10   4  116.69   10.30
   0  10  -4  125.89   10.30
   0  10   4  113.39   11.50
   0  10  -4  138.29   11.00
   0  10  -4  107.39    9.50
   0  10  -4  127.49   11.50
  -2 -10  -4   -0.80    2.60
  -2 -10  -4    1.80    4.60
  -2 -10  -4    4.60    1.70
  -2  10  -4    1.20    2.50
   2  10   4   -0.80    1.90
  -2  10  -4    3.70    1.60
   2  10   4    3.30    2.70
   2  10   4    2.80    3.90
  -3 -10  -4  334.47   24.00
  -3 -10  -4  346.97   24.40
  -3 -10  -4  329.97   22.70
   3  10   4  323.57   22.40
  -3  10  -4  305.77   21.70
  -3  10  -4  339.07   22.60
   3  10   4  330.47   24.00
  -3  10  -4  316.77   22.10
   3  10   4  353.46   23.30
   3  10   4  360.86   25.10
  -4 -10  -4   14.80    5.90
  -4 -10  -4    9.60    3.90
  -4 -10  -4    7.30    2.80
   4  10   4   11.80    3.60
  -4  10  -4   12.50    3.20
   4  10   4    9.90    3.00
   4  10   4    9.80    3.00
  -4  10  -4    5.00    2.30
  -4  10  -4    9.60    3.00
  -5 -10  -4   31.90    7.60
  -5 -10  -4   21.90    5.10
   5  10   4   23.80    7.30
  -5  10  -4   13.70    4.50
   5  10   4   28.20    3.70
  -5  10  -4   26.00    3.70
   5  10   4   37.50    8.60
   5  10   4   20.00    4.60
  -5  10  -4   14.90    3.20
  -6 -10  -4    8.00    6.80
   6  10   4   12.30    5.20
   6  10   4   16.20   10.10
   6  10   4   10.90    4.00
  -6  10  -4    5.60    4.20
  -6  10  -4    1.60    3.90
   6  10   4    5.10    5.80
  -7 -11   4  -10.30    7.40
   7  11  -4   -5.00    7.20
  -6 -11   4   -4.30    4.70
  -6 -11   4   17.50   10.50
  -6 -11   4   -2.50    5.50
  -6 -11   4   -1.20    4.70
   6  11  -4   13.00    4.60
   6  11  -4    6.70    5.80
   6  11  -4    4.90    5.30
  -5 -11   4   -5.90    4.30
  -5 -11   4    0.20    3.40
  -5  11   4   -5.40    4.40
   5  11  -4   -3.00    3.90
  -5  11   4   13.20    7.70
   5  11  -4    3.40    7.00
   5  11  -4   -3.70    4.00
  -5  11   4   -2.50    3.10
   4 -11  -4   10.70    4.60
  -4 -11   4   18.30    7.00
  -4 -11   4    6.50    3.40
  -4 -11   4    8.20    2.40
   4  11  -4    8.30    3.60
   4  11  -4    7.10    3.80
  -4  11   4    5.50    2.70
  -4  11   4   11.30    3.70
  -4  11   4    8.60    3.70
   4  11  -4    3.20    3.50
   4  11  -4   14.60    5.70
   3 -11  -4  106.99   10.60
  -3 -11   4   89.69    8.70
   3  11  -4  103.09    9.80
   3  11  -4   78.99   12.90
  -3  11   4   95.99    8.50
   3  11  -4   89.09    8.90
   3  11  -4  115.09   10.40
  -3  11   4  102.89    9.40
  -2 -11   4  527.95   35.40
   2 -11  -4  606.94   38.10
   2  11  -4  582.34   37.50
  -2  11   4  538.55   36.80
   2  11  -4  552.94   37.70
   2  11  -4  590.74   37.50
  -2  11   4  549.85   37.10
  -2  11   4  625.94   37.80
   2  11  -4  609.04   38.40
   1 -11  -4    8.00    4.10
   1  11  -4    2.40    3.70
   1  11  -4    3.90    2.60
  -1  11   4    3.60    2.40
  -1  11   4    5.80    2.50
   1  11  -4   10.30    2.80
   1  11  -4    4.20    3.00
   0 -11  -4  105.49   11.40
   0 -11  -4   97.29    7.80
   0  11   4   91.89    9.20
   0  11  -4  109.39   10.50
   0  11  -4  103.79    9.20
   0  11  -4   86.39    8.40
  -1 -11  -4  151.88   13.30
  -1 -11  -4  124.29    9.30
  -1 -11  -4  131.49   10.80
  -1  11  -4  129.59   10.10
   1  11   4  124.29   11.50
  -1  11  -4  135.09   11.60
  -1  11  -4  145.09   11.30
   1  11   4  165.78   13.80
  -2 -11  -4  452.75   30.80
  -2 -11  -4  447.66   29.40
  -2 -11  -4  489.75   31.90
   2  11   4  451.85   31.70
  -2  11  -4  460.65   28.80
  -2  11  -4  452.55   30.60
   2  11   4  498.35   32.60
   2  11   4  477.55   30.70
  -2  11  -4  489.95   29.10
  -2  11  -4  422.76   28.30
  -3 -11  -4   20.90    4.10
  -3 -11  -4   13.60    2.90
   3  11   4   26.90    5.90
  -3  11  -4   29.00    6.00
   3  11   4   22.10    3.90
  -3  11  -4   17.70    2.90
   3  11   4   29.80    5.70
  -4 -11  -4   36.80    8.40
  -4 -11  -4   19.10    3.60
  -4  11  -4   33.00    4.20
  -4  11  -4   25.60    5.70
   4  11   4   25.80    3.80
  -4  11  -4   22.60    3.80
   4  11   4   23.40    4.50
  -5 -11  -4  141.59   20.40
  -5 -11  -4  132.19   13.10
  -5  11  -4   84.19   10.20
   5  11   4  122.79   19.20
   5  11   4  110.59   12.30
   5  11   4  123.79   12.60
  -5  11  -4   82.29   10.50
   5  11   4   97.19    9.90
  -5  11  -4  121.49   10.40
  -6 -11  -4   77.79   14.80
   6  11   4   62.89   12.00
  -6  11  -4   48.40    5.70
  -6  11  -4   50.79    7.30
  -6  11  -4   74.59    9.70
  -6 -12   4   -0.50   13.90
   6  12  -4   -3.90    6.70
   6  12  -4   -5.30    6.10
   6  12  -4    0.60    5.50
  -5 -12   4   40.80    6.70
  -5 -12   4   51.99    9.40
   5  12  -4   44.90    9.30
   5  12  -4   52.99    9.70
   5  12  -4   65.59   11.10
  -5  12   4   44.20    5.20
  -5  12   4   41.90   10.10
  -4 -12   4    7.90    6.40
   4 -12  -4    6.00    4.90
  -4 -12   4    4.60    2.50
  -4 -12   4   13.00    3.80
   4  12  -4    6.30    3.50
   4  12  -4    5.30    4.20
   4  12  -4    1.40    4.60
   4  12  -4    8.30    5.90
  -4  12   4    4.80    4.10
  -4  12   4    1.80    3.10
   3 -12  -4  174.88   15.30
  -3 -12   4  137.19   11.90
  -3  12   4  175.18   13.90
   3  12  -4  172.58   15.70
  -3  12   4  162.58   13.20
   3  12  -4  166.38   14.00
   3  12  -4  155.78   13.60
   3  12  -4  165.38   13.10
  -3  12   4  137.79   12.20
   2 -12  -4   10.70    4.50
  -2  12   4    4.70    3.10
   2  12  -4   10.80    3.40
   1 -12  -4    1.30    3.70
   1  12  -4   -0.80    3.00
   1  12  -4    4.20    2.50
  -1  12   4    8.80    4.00
   1  12  -4    1.30    3.10
   1  12  -4    8.30    3.90
  -1  12   4    2.70    2.70
   0  12  -4    3.60    3.40
  -1 -12  -4   75.39    7.10
  -1 -12  -4   84.49    9.40
   1  12   4   68.59   10.60
   1  12   4   60.49    8.10
  -1  12  -4   75.39    7.90
  -1  12  -4   73.69    8.00
  -1  12  -4   71.59    7.60
  -2 -12  -4   75.09    6.60
  -2 -12  -4   86.39    9.70
  -2 -12  -4   72.49    8.30
  -2  12  -4   66.69    8.20
  -2  12  -4   81.49    6.80
   2  12   4   72.59    8.90
  -2  12  -4   77.89    6.90
   2  12   4   78.59   11.80
  -2  12  -4   79.79    7.60
   2  12   4   67.99    8.00
  -3 -12  -4  135.09   16.80
  -3 -12  -4  103.39   10.80
   3  12   4  112.79   10.30
   3  12   4  101.89   11.10
   3  12   4  121.89   10.10
  -3  12  -4  109.99    9.00
  -3  12  -4   98.69   10.50
  -4 -12  -4   -4.50    5.10
  -4 -12  -4   -0.90    8.40
  -4 -12  -4    9.40    5.30
  -4  12  -4   -2.80    2.70
   4  12   4    2.80    4.90
   4  12   4    7.20    7.50
   4  12   4   -5.20    4.10
   4  12   4   -2.20    3.40
  -4  12  -4   -0.70    4.30
  -5 -12  -4    5.50    6.60
  -5 -12  -4   19.10   11.60
   5  12   4    3.00    4.70
   5  12   4    3.10    4.60
   5  12   4   -0.70    6.00
  -5  12  -4   11.10    5.00
  -5 -13   4    6.50    5.50
  -5 -13   4   13.60   10.00
   5  13  -4    5.80    5.30
  -5  13   4   -1.90   11.60
   5  13  -4   11.00    5.70
  -5  13   4   -1.50    5.90
   5  13  -4    9.60    6.30
   4 -13  -4   32.00    6.10
  -4 -13   4   22.90    4.60
   4  13  -4   28.80    5.10
  -4  13   4   21.20    4.10
   4  13  -4   23.00    4.40
  -4  13   4   27.10    5.10
   4  13  -4   22.30    5.60
   3 -13  -4   27.60    5.70
  -3  13   4   27.30    4.50
   3  13  -4   26.90    6.40
  -3  13   4   21.20    4.80
   3  13  -4   23.90    4.80
  -3  13   4   17.80    3.80
   3  13  -4   26.70    4.50
   2 -13  -4   12.20    4.50
  -2  13   4   11.40    3.40
   2  13  -4   11.30    5.40
   2  13  -4    9.10    3.00
   2  13  -4   11.30    3.90
  -2  13   4   12.60    3.90
   2  13  -4   13.50    4.10
   1 -13  -4   78.19    9.80
   1  13  -4   71.99    8.60
  -1  13   4   72.29    7.90
   1  13  -4   72.29    8.70
   1  13  -4   80.09   11.50
   1  13  -4   84.69    8.30
  -1  13   4   88.39   12.30
   0 -13  -4  110.59   11.60
   0  13  -4  116.09   11.30
   0  13   4  100.79   11.00
   0  13  -4  115.79   10.20
   0  13  -4  117.79   10.20
   0  13   4  129.89   13.40
  -1 -13  -4   30.70    6.10
  -1 -13  -4   22.20    3.40
  -1  13  -4   17.10    4.20
  -1  13  -4   24.80    4.40
  -1  13  -4   23.00    3.60
  -1  13  -4   33.50    5.60
   1  13   4   18.00    4.10
   1  13   4   26.80    4.30
  -2 -13  -4   37.80    8.20
  -2 -13  -4   34.70    6.80
   2  13   4   32.80    6.40
   2  13   4   23.40    4.70
  -2  13  -4   28.80    4.40
   2  13   4   21.20    4.40
  -2  13  -4   32.50    5.00
  -2  13  -4   25.30    4.50
  -2  13  -4   21.90    5.40
  -3 -13  -4   41.80    8.70
  -3 -13  -4   49.80    8.60
  -3 -13  -4   44.40    9.70
   3  13   4   37.90    5.70
   3  13   4   42.90    5.40
  -3  13  -4   49.10    8.70
  -4 -13  -4    3.20    5.70
  -4 -13  -4   12.10   10.80
   4  13   4    1.50    4.90
  -4  13  -4    0.30    5.00
   4  13   4    5.80    6.10
  -5 -13  -4  127.49   15.30
  -5  13  -4  109.09   12.50
  -5  13  -4   89.29   10.80
   5  13   4  108.39   12.30
   5  13   4  105.39   14.90
  -5 -14   4   18.70   12.20
   5  14  -4   11.70    7.10
   5  14  -4   10.50    7.50
  -4 -14   4   11.80    4.90
   4  14  -4    9.80    6.30
  -4  14   4   11.70    5.60
   4  14  -4   19.10    5.90
  -4  14   4    8.50    4.70
   4  14  -4   18.90    4.90
   3 -14  -4   90.89   11.60
   3  14  -4   99.09   15.80
   3  14  -4   83.79   10.50
  -3  14   4   88.49   10.00
  -3  14   4   66.99    9.40
   3  14  -4   81.29   11.10
   3  14  -4   63.99   10.70
   2 -14  -4    3.10    4.60
   2  14  -4   -2.00    4.60
  -2  14   4   -0.20    3.80
   2  14  -4    2.10    3.10
   2  14  -4    4.90    4.90
  -2  14   4   -0.30    5.90
   2  14  -4    2.80    5.90
   1 -14  -4  129.09   11.80
   1  14  -4  117.59   11.30
  -1  14   4  105.29   11.30
   1  14  -4  109.99   11.70
  -1  14   4  137.59   16.30
   1  14  -4  127.19   14.90
   1  14  -4  111.19   10.30
   0 -14  -4   -0.70    3.90
   0  14   4    3.50    6.10
   0  14  -4   -5.20    4.90
   0  14  -4   -2.10    4.60
   0  14   4    0.40    4.50
   0  14  -4    0.40    3.90
   0  14   4   -3.90    4.30
  -1 -14  -4   15.00    5.20
  -1 -14  -4   22.60    3.40
   1  14   4   17.50    4.60
  -1  14  -4   14.60    3.10
  -1  14  -4   24.00    5.20
  -1  14  -4   19.90    4.80
   1  14   4   15.10    4.80
  -1  14  -4   22.70    3.90
  -2 -14  -4    6.70    4.80
  -2 -14  -4    0.10    4.10
   2  14   4    1.50    4.90
  -2  14  -4   -0.40    4.40
   2  14   4    2.00    7.20
   2  14   4   -3.20    5.20
  -2  14  -4    2.30    5.00
  -3 -14  -4  125.69   19.00
  -3 -14  -4  108.89   12.20
  -3 -14  -4   82.49   10.80
  -3  14  -4  109.69    9.30
  -3  14  -4   88.49    7.90
   3  14   4   78.69   12.90
  -3  14  -4   98.99   11.50
   3  14   4  103.69   11.60
  -3  14  -4  106.59   10.00
  -4 -14  -4   -4.00   12.60
  -4 -14  -4    9.90    7.30
  -4 -14  -4   -0.10    6.40
   4  14   4   -4.50    7.10
  -4  14  -4   -4.10    3.30
   4  14   4    3.70    6.00
  -4  14  -4    1.60    6.20
   3 -15  -4   16.10    6.30
   3  15  -4   10.10    6.30
  -3  15   4    4.70    7.00
   2 -15  -4   -8.70    5.50
   2  15  -4    6.30    7.70
   2  15  -4    4.20    5.50
   2  15  -4    0.00    5.70
  -2  15   4   -3.00    4.70
  -2  15   4    3.00    7.30
   1 -15  -4   17.60    5.70
  -1  15   4    4.30    5.10
   1  15  -4   10.70    5.80
   1  15  -4    8.30    6.60
  -1  15   4    4.40    5.30
   1  15  -4    8.70    5.30
   1  15  -4    2.40    3.20
   0 -15  -4   64.59   10.30
   0  15  -4   73.79   11.60
   0  15  -4   53.99    7.50
   0  15   4   50.79   10.30
   0  15   4   77.89   10.10
   0  15  -4   64.89   11.30
   0  15  -4   51.89    9.00
   0  15   4   49.80   10.20
  -1 -15  -4   -0.20    5.60
  -1  15  -4    1.30    2.70
   1  15   4   16.00    8.00
  -1  15  -4    5.40    4.70
   1  15   4   -0.40    5.70
  -1  15  -4    4.40    5.70
  -1  15  -4    7.90    5.40
   1  15   4    1.60    5.60
   2  15   4    2.90    5.80
  -2  15  -4    4.00    5.40
  -3 -15  -4   13.80    9.90
  -3 -15  -4    3.40    5.90
  -3 -15  -4   21.20    6.50
   3  15   4    9.80    7.20
  -3  15  -4    5.50    2.90
   3  15   4   11.40    6.60
  -3  15  -4    6.70    5.40
  -3  15  -4    6.70    6.70
  -3  15  -4   11.90    4.80
   2 -16  -4    5.10    6.60
  -2  16   4   -3.50    6.40
  -2  16   4    2.90    6.90
  -2  16   4    8.30    9.10
   2  16  -4   -7.30    6.80
   2  16  -4   -5.80    6.80
   1 -16  -4   -0.60    6.10
  -1  16   4    0.30    6.80
  -1  16   4   -4.40    6.30
  -1  16   4  -10.20    9.20
   1  16  -4   -7.60    7.10
   1  16  -4   -5.00    6.50
   1  16  -4    6.40    8.50
   0 -16  -4   24.00    6.40
   0  16  -4   23.20    7.10
   0  16   4   12.60    6.70
   0  16  -4   15.40    6.00
   0  16   4    6.80    6.70
   0  16  -4   11.20    8.10
  -1 -16  -4   -3.80    6.00
   1  16   4   -3.00    6.70
  -1  16  -4    7.00    7.60
  -1  16  -4   -2.90    5.80
  -1  16  -4   -7.10    7.10
   1  16   4   -2.10    6.80
  -9   0   5    3.30    6.80
  -9   0   5   -3.90    8.40
  -8   0   5   -0.60    5.70
   8   0  -5    4.90    4.70
  -8   0   5   -3.10    3.30
  -8   0   5   -3.40    8.00
  -8   0   5   -4.00    4.80
  -7   0   5   55.19    6.20
   7   0  -5   40.10    9.40
  -7   0   5   61.19   12.00
  -7   0   5   50.99    8.10
  -7   0   5   50.29    8.50
  -7   0   5   46.40    7.50
   5   0  -5 1048.50   63.19
  -5   0   5  979.60   62.89
  -5   0   5 1010.30   61.09
  -5   0   5  930.11   62.19
  -5   0   5  948.01   62.49
   5   0  -5 1191.78   62.29
   5   0  -5  955.70   61.19
   4   0  -5   -0.90    1.60
  -4   0   5   -0.10    2.40
  -4   0   5    0.80    2.40
   4   0  -5    0.10    3.60
   4   0  -5   -0.80    3.30
  -4   0   5   -1.30    3.10
   3   0  -5  221.18   15.60
   3   0  -5  222.58   16.60
  -3   0   5  231.98   15.40
  -3   0   5  198.78   16.00
  -3   0   5  203.18   16.70
   3   0  -5  239.78   17.30
  -3   0   5  232.88   16.90
  -3   0   5  219.98   16.40
   3   0  -5  198.38   14.70
   3   0  -5  229.28   16.80
   2   0  -5    0.90    2.20
  -2   0   5    0.70    2.50
  -2   0   5    0.20    2.80
  -2   0   5    3.00    3.40
  -2   0   5    0.50    3.60
   2   0  -5    0.30    2.70
   2   0  -5   -3.80    3.30
   2   0  -5    0.60    3.00
   2   0  -5    1.90    3.30
   0   0  -5   -2.20    1.90
   0   0  -5    0.30    2.90
   0   0  -5   -1.30    3.20
   0   0   5    0.30    2.60
   0   0   5   -0.40    2.40
   0   0  -5    3.30    3.10
   0   0   5   -1.80    3.00
   1   0   5  418.76   24.00
  -1   0  -5  383.86   24.00
   1   0   5  379.36   23.10
  -1   0  -5  397.46   24.20
  -1   0  -5  324.47   22.70
   1   0   5  352.66   23.30
   2   0   5    0.60    1.50
  -2   0  -5   -0.40    2.50
  -2   0  -5    1.20    2.20
   2   0   5   -0.90    1.90
  -2   0  -5    0.50    3.00
   2   0   5    0.20    2.90
  -3   0  -5 1370.06   83.09
  -3   0  -5 1456.55   83.09
  -3   0  -5 1335.97   84.29
  -4   0  -5    1.10    1.70
  -4   0  -5   -1.00    1.80
  -5   0  -5  490.95   32.60
  -5   0  -5  507.65   34.20
  -6   0  -5    0.20    3.10
  -7   0  -5   32.80    8.00
  -7   0  -5   34.80    7.30
  -8   0  -5   -1.80    5.80
  -8   0  -5  -10.00   10.40
  -9  -1   5   -7.90    8.50
  -9  -1   5    7.30    7.20
  -9  -1   5   12.60    4.60
  -9   1   5    8.30    4.50
  -9   1   5    7.60   14.10
  -9   1   5   -2.60    6.60
  -8  -1   5   24.40    9.40
  -8   1   5   22.80    8.40
  -7  -1   5   -2.00    3.50
  -7  -1   5    1.50    3.10
  -7  -1   5    4.30    3.90
  -7  -1   5   -1.30    5.60
   7  -1  -5    7.90    3.70
  -7   1   5    1.50    2.80
  -7   1   5    1.30    3.40
  -7   1   5    3.80    3.90
  -7   1   5    0.20    5.60
  -7   1   5    5.20    3.20
   7   1  -5   -0.70    3.00
   7   1  -5    1.40    3.60
  -6  -1   5   81.49    8.90
  -6  -1   5   91.69    8.20
  -6  -1   5   80.99   10.20
   6  -1  -5   86.89   11.50
   6  -1  -5   96.59    7.30
  -6  -1   5   77.49    9.10
  -6   1   5   73.49    9.90
  -6   1   5   97.39    8.80
  -6   1   5   87.89    8.20
   6   1  -5   92.09   11.40
   6   1  -5   93.59    8.00
  -6   1   5   86.19    9.40
  -5  -1   5   55.89    8.50
  -4  -1   5  117.59   10.80
  -4  -1   5  124.89   12.10
   4  -1  -5  116.69   12.20
  -4  -1   5  124.49    9.90
  -4  -1   5  113.19   10.50
   4  -1  -5  125.79    9.50
   4  -1  -5  127.39   11.90
   4   1  -5  127.79   10.00
  -4   1   5  129.29   10.00
   4   1  -5  118.49   12.50
  -4   1   5  114.29   11.60
   4   1  -5  122.79    9.20
  -4   1   5  105.99   10.80
  -4   1   5  118.39   10.50
  -3  -1   5   53.69    6.70
  -3  -1   5   49.80    7.70
  -3  -1   5   55.49    7.60
   3  -1  -5   49.60    6.30
   3  -1  -5   62.79    8.60
   3  -1  -5   69.39    9.20
  -3  -1   5   47.40    9.10
  -3  -1   5   59.19    9.10
   3  -1  -5   52.29    8.00
   3   1  -5   47.10    5.80
   3   1  -5   55.39    9.10
  -3   1   5   51.19    8.60
   3   1  -5   50.89    6.60
   3   1  -5   61.89    9.80
  -3   1   5   57.89    6.90
  -3   1   5   57.19    8.40
   3   1  -5   53.89    7.80
  -3   1   5   52.09    7.50
  -2  -1   5  490.75   30.20
  -2  -1   5  430.56   29.60
  -2  -1   5  457.35   29.60
   2  -1  -5  473.95   29.90
   2  -1  -5  476.85   30.10
  -2  -1   5  482.55   29.30
   2  -1  -5  449.36   29.50
   2  -1  -5  479.35   29.80
  -2   1   5  447.06   30.00
  -2   1   5  485.85   29.40
   2   1  -5  455.25   29.80
   2   1  -5  474.15   29.60
  -2   1   5  442.76   29.70
  -2   1   5  536.85   30.50
   2   1  -5  475.25   30.30
   2   1  -5  442.06   29.10
   2   1  -5  468.85   30.00
  -1  -1   5  490.95   31.80
   1  -1  -5  522.55   32.20
  -1  -1   5  538.15   31.80
  -1  -1   5  498.95   32.00
  -1  -1   5  543.35   32.20
   1  -1  -5  544.65   32.60
   1  -1  -5  514.75   32.30
  -1   1   5  553.54   31.90
   1   1  -5  555.04   32.00
   1   1  -5  520.25   32.20
  -1   1   5  486.15   32.40
   1   1  -5  500.65   32.10
   1   1  -5  482.75   31.60
  -1   1   5  466.25   32.00
   0  -1  -5  613.84   37.80
   0  -1   5  637.64   36.80
   0  -1   5  586.54   36.80
   0  -1  -5  627.84   37.70
   0  -1   5  644.24   36.90
   0  -1  -5  610.34   37.40
   0   1   5  590.24   37.80
   0   1  -5  595.94   37.00
   0   1  -5  554.64   36.60
   0   1  -5  620.44   37.20
   0   1   5  567.34   37.20
   0   1  -5  623.44   37.10
   0   1   5  619.44   36.80
   1  -1   5   78.09    6.40
  -1  -1  -5   62.39    7.50
   1  -1   5   68.59    5.70
   1  -1   5   78.59    6.50
  -1  -1  -5   75.49    8.00
  -1   1  -5   61.49    5.80
  -1   1  -5   78.39    7.00
   1   1   5   85.99   10.50
  -1   1  -5   72.49    6.70
   1   1   5   71.79    7.10
   1   1   5   72.49    6.30
  -2  -1  -5 2981.80  175.58
  -2  -1  -5 2887.61  174.68
   2  -1   5 3029.40  173.18
  -2  -1  -5 3107.09  174.78
   2   1   5 3043.90  173.18
  -2   1  -5 2659.43  172.98
  -2   1  -5 3173.88  174.28
  -2   1  -5 2911.61  175.48
   2   1   5 2793.72  174.08
  -2   1  -5 3157.68  174.08
  -3  -1  -5  520.05   30.20
  -3  -1  -5  443.36   29.90
  -3  -1  -5  452.35   30.90
  -3   1  -5  520.55   29.40
   3   1   5  417.06   28.60
  -3   1  -5  455.65   30.90
  -3   1  -5  440.06   29.10
  -4  -1  -5    5.60    2.30
  -4  -1  -5    4.40    2.10
  -4   1  -5    7.90    2.60
   4   1   5    9.90    2.40
  -4   1  -5    6.30    1.90
  -5  -1  -5  116.59   10.10
  -5  -1  -5  104.99   10.50
  -5   1  -5  124.39   11.00
  -5   1  -5  110.69    9.40
  -6  -1  -5   18.00    3.40
  -6   1  -5   26.80    5.40
  -6   1  -5   19.00    3.20
  -7  -1  -5   78.49   11.10
  -7  -1  -5  106.19   16.70
  -7  -1  -5   94.69   10.50
  -7   1  -5  103.69   10.20
  -7   1  -5   92.39   10.80
  -8  -1  -5   21.30   10.90
  -8  -1  -5    6.70    6.10
  -8   1  -5    1.80    5.70
  -8   1  -5    4.70   10.10
  -9  -2   5   -2.20    4.70
  -9  -2   5    6.70    7.40
  -9  -2   5   -7.40    8.40
  -9   2   5   -7.60    8.10
  -9   2   5   -1.30   11.80
  -9   2   5    3.60    4.60
  -8  -2   5   91.59   11.50
  -8  -2   5   60.39   11.30
  -8  -2   5   94.59    8.50
  -8  -2   5   83.49   11.70
  -8  -2   5   94.49   19.00
   8  -2  -5   78.79   12.60
  -8   2   5   96.09    8.50
  -8   2   5   96.19   10.40
  -8   2   5   74.39   12.10
   8   2  -5   85.19   13.00
  -8   2   5   69.49   11.20
  -7  -2   5   17.50    6.60
  -7  -2   5   15.40    3.70
  -7   2   5    9.80    3.20
  -7   2   5    6.80    4.20
  -7   2   5   17.10    5.50
  -7   2   5   15.60    3.20
   7   2  -5    7.60    3.90
  -6  -2   5  166.48   13.50
  -6  -2   5  146.99   13.50
  -6  -2   5  157.38   14.60
   6  -2  -5  174.18   14.90
  -6  -2   5  172.58   12.40
   6   2  -5  157.38   11.40
  -6   2   5  164.58   14.40
  -6   2   5  177.08   12.60
  -6   2   5  164.38   13.20
   6   2  -5  156.28   15.00
   6   2  -5  174.28   12.80
  -6   2   5  162.68   14.40
  -5  -2   5  367.36   25.80
  -5  -2   5  360.96   26.40
  -5  -2   5  353.76   25.70
   5  -2  -5  400.06   26.70
   5  -2  -5  385.26   23.80
  -5  -2   5  400.66   24.80
  -5   2   5  366.46   26.30
  -5   2   5  413.66   25.00
  -5   2   5  349.67   25.10
   5   2  -5  409.16   27.30
  -5   2   5  377.56   26.00
   5   2  -5  370.66   25.30
   5   2  -5  356.46   24.00
  -4  -2   5  360.66   26.20
   4  -2  -5  406.66   27.10
  -4  -2   5  404.76   25.50
  -4  -2   5  377.66   26.10
  -4  -2   5  366.66   26.90
   4  -2  -5  413.46   26.70
  -4  -2   5  469.65   27.60
   4  -2  -5  415.56   25.00
  -4   2   5  418.26   25.70
   4   2  -5  370.06   25.00
  -4   2   5  369.66   26.20
   4   2  -5  404.16   27.40
  -4   2   5  371.36   25.80
   4   2  -5  384.76   26.00
  -4   2   5  371.96   26.90
  -3  -2   5  992.80   62.79
   3  -2  -5 1056.29   63.59
   3  -2  -5 1052.19   62.49
  -3  -2   5  954.30   63.39
  -3  -2   5 1055.09   62.39
  -3  -2   5 1139.19   63.69
   3  -2  -5 1078.99   62.89
  -3  -2   5  945.31   62.99
   3  -2  -5 1044.30   62.39
   3   2  -5 1077.29   63.79
  -3   2   5  968.80   62.69
   3   2  -5 1060.39   63.49
   3   2  -5  998.10   62.19
   3   2  -5 1064.79   62.89
  -3   2   5  980.40   62.59
   3   2  -5 1016.30   63.09
  -3   2   5 1159.28   62.79
  -2  -2   5   94.19    9.80
   2  -2  -5   90.89    8.50
   2  -2  -5   93.69    9.80
   2  -2  -5   88.49    9.50
  -2  -2   5   90.09    8.30
  -2  -2   5   72.59    8.60
  -2  -2   5   85.59    8.30
   2  -2  -5   98.89    9.40
   2   2  -5   80.09    7.90
   2   2  -5   85.59    8.60
   2   2  -5   86.29    8.10
  -2   2   5  109.59   11.60
  -2   2   5   89.89    9.60
   2   2  -5   83.99    9.70
  -2   2   5   90.69    8.50
   2   2  -5   91.59   10.40
  -2   2   5   84.09    8.50
  -1  -2   5 3261.57  200.58
   1  -2  -5 3579.14  201.38
  -1  -2   5 3185.78  200.88
   1  -2  -5 3557.04  201.68
  -1  -2   5 3727.53  201.18
  -1  -2   5 3702.03  201.08
   1   2  -5 3340.97  201.18
   1   2  -5 3599.54  200.68
  -1   2   5 3247.18  201.58
   1   2  -5 3383.16  200.98
   1   2  -5 3497.55  201.18
  -1   2   5 3202.58  201.18
   0  -2  -5  828.12   54.79
   0  -2   5  877.61   54.09
   0  -2  -5  910.41   55.49
   0  -2   5  988.10   54.19
   0  -2   5  987.00   54.69
   0  -2  -5  910.21   55.19
   0   2  -5  906.91   54.49
   0   2  -5  941.21   54.59
   0   2   5  857.81   55.09
   0   2   5  895.51   55.49
   0   2  -5  891.21   54.49
   0   2  -5  949.01   54.49
  -1  -2  -5   74.59    8.30
   1  -2   5   81.69    7.10
  -1  -2  -5   74.19    8.70
  -1   2  -5   80.99    6.50
  -1   2  -5   74.19    6.60
   1   2   5   75.29    7.80
  -1   2  -5   85.89    6.80
  -2  -2  -5   45.40    7.50
  -2  -2  -5   41.70    6.70
  -2  -2  -5   37.80    7.10
   2  -2   5   44.30    4.70
   2   2   5   40.10    5.40
  -2   2  -5   51.49    4.00
  -2   2  -5   41.90    4.50
  -2   2  -5   51.29    4.90
  -3  -2  -5  224.78   17.00
  -3  -2  -5  209.28   16.60
   3   2   5  231.28   14.20
  -3   2  -5  214.68   13.90
  -3   2  -5  217.98   16.80
  -3   2  -5  260.07   15.30
   3   2   5  215.18   15.50
  -3   2  -5  241.88   15.20
  -4  -2  -5  275.87   20.20
  -4  -2  -5  276.87   20.80
  -4   2  -5  324.27   19.00
  -4   2  -5  277.97   18.80
  -4   2  -5  287.37   20.80
   4   2   5  266.27   18.50
  -5  -2  -5  626.84   35.70
  -5  -2  -5  508.75   34.60
  -5  -2  -5  526.85   35.70
  -5   2  -5  502.25   33.30
  -5   2  -5  530.65   35.50
   5   2   5  461.35   32.10
  -6  -2  -5   33.10    7.10
  -6   2  -5   41.20    5.70
  -6   2  -5   33.60    7.10
  -7  -2  -5   -2.10    6.90
  -7  -2  -5   -0.20    4.50
  -7   2  -5   -4.30    5.50
  -7   2  -5   -2.20    4.00
  -8  -2  -5    0.70    9.90
  -8  -2  -5    0.10    6.60
  -8   2  -5   -6.40    7.30
  -8   2  -5    4.40   10.40
  -8   2  -5    0.60    5.50
   8  -3  -5  184.68   16.40
  -8  -3   5  170.48   14.90
  -8  -3   5  169.28   15.10
  -8   3   5  130.39   15.30
   8   3  -5  167.88   16.80
  -8   3   5  151.68   13.70
  -8   3   5  150.48   15.30
   8   3  -5  137.19   13.50
  -7  -3   5    8.00    4.10
  -7  -3   5    7.30    3.00
  -7  -3   5    1.50    3.10
  -7  -3   5    2.40    6.60
  -7  -3   5    4.20    3.80
   7  -3  -5    8.50    3.50
  -7   3   5   11.90    3.20
  -7   3   5    3.00    3.00
   7   3  -5    4.70    3.90
  -7   3   5    1.60    3.20
  -7   3   5   12.40    6.10
  -7   3   5    0.40    4.30
   4  -3  -5  467.55   28.70
  -4  -3   5  461.75   28.00
   4  -3  -5  382.36   26.40
   4  -3  -5  455.95   29.80
  -4  -3   5  404.36   29.20
  -4  -3   5  407.56   28.70
  -4  -3   5  413.66   28.20
   4   3  -5  422.76   27.50
  -4   3   5  421.46   28.20
  -4   3   5  502.25   28.50
   4   3  -5  452.65   29.90
  -4   3   5  412.46   28.00
  -4   3   5  414.96   29.10
   4   3  -5  496.05   29.90
   4   3  -5  394.56   28.20
  -3  -3   5   39.30    6.80
  -3  -3   5   23.90    5.00
   3  -3  -5   28.80    6.10
   3  -3  -5   34.30    7.20
  -3  -3   5   31.80    5.90
  -3  -3   5   35.50    5.50
   3  -3  -5   30.60    4.10
   3   3  -5   29.30    4.60
  -3   3   5   30.00    6.00
   3   3  -5   29.60    5.30
   3   3  -5   28.90    6.00
  -3   3   5   34.10    5.70
   2  -3  -5  647.74   38.80
  -2  -3   5  598.24   37.20
  -2  -3   5  649.83   37.80
   2  -3  -5  645.84   37.90
  -2  -3   5  566.14   38.00
   2  -3  -5  628.64   37.40
  -2  -3   5  662.33   38.60
   2  -3  -5  556.24   37.20
  -2   3   5  561.94   37.70
   2   3  -5  631.34   38.80
   2   3  -5  574.24   38.00
   2   3  -5  621.94   37.20
   2   3  -5  588.24   37.60
   2   3  -5  632.34   38.40
  -2   3   5  585.24   38.60
  -1  -3   5  719.63   40.30
  -1  -3   5  641.84   39.20
   1  -3  -5  674.33   40.40
  -1  -3   5  610.74   39.70
   1  -3  -5  603.84   40.00
   1  -3  -5  710.43   41.20
  -1  -3   5  696.23   40.20
   1   3  -5  619.14   40.10
  -1   3   5  627.54   40.40
   1   3  -5  639.44   40.00
  -1   3   5  633.74   40.90
   1   3  -5  676.43   39.20
   1   3  -5  658.53   40.30
   0  -3   5 2266.87  125.09
   0  -3   5 2042.80  124.99
   0  -3  -5 2150.18  126.89
   0  -3  -5 2112.19  126.59
   0  -3  -5 2040.40  126.49
   0  -3   5 2247.58  126.09
   0   3   5 2177.88  127.09
   0   3  -5 2148.09  125.99
   0   3  -5 2076.99  125.69
   0   3   5 2096.89  126.69
   0   3  -5 2212.98  125.79
   0   3  -5 2157.28  125.49
  -1  -3  -5 6869.51  392.06
  -1  -3  -5 6414.66  391.76
   1  -3   5 6850.11  390.66
  -1  -3  -5 6805.72  391.76
  -1  -3  -5 6696.13  391.56
   1   3   5 7560.94  392.16
  -1   3  -5 6232.78  390.56
   1   3   5 6332.57  391.76
  -2  -3  -5  649.04   40.60
  -2  -3  -5  624.34   40.60
   2  -3   5  642.64   38.80
  -2  -3  -5  667.23   40.80
   2   3   5  597.34   40.00
   2   3   5  713.33   40.80
  -2   3  -5  612.14   38.60
  -3  -3  -5 1189.48   77.49
  -3  -3  -5 1386.86   77.99
  -3  -3  -5 1245.68   77.79
  -3   3  -5 1230.48   77.79
   3   3   5 1405.46   77.39
  -3   3  -5 1169.18   74.89
  -3   3  -5 1382.46   75.19
   3   3   5 1139.99   76.49
  -3   3  -5 1329.07   75.19
  -4  -3  -5  872.11   56.09
  -4  -3  -5  871.71   55.59
  -4  -3  -5 1044.60   56.09
  -4   3  -5  880.81   53.19
  -4   3  -5  881.11   55.89
   4   3   5  792.52   51.99
  -4   3  -5 1003.10   53.19
   4   3   5  812.72   53.99
  -4   3  -5  819.82   51.99
  -6  -3  -5    1.20    5.10
  -6  -3  -5    4.90    3.10
  -6  -3  -5    2.20    3.70
  -6   3  -5    0.70    2.70
  -6   3  -5    2.90    2.90
   6   3   5   -2.00    2.80
  -6   3  -5    2.10    3.40
  -7  -3  -5   -1.00    4.80
  -7  -3  -5   -3.40    7.40
  -7   3  -5   -2.90    3.90
  -7   3  -5   -3.10    3.70
  -8  -3  -5   33.20    7.30
  -8   3  -5   40.30   10.00
  -8   3  -5   23.60    7.50
  -9  -4   5   -9.50    8.80
  -9  -4   5   -4.30    5.40
   9  -4  -5   -6.80    6.80
  -9  -4   5   -3.00    8.20
   9   4  -5   14.90   12.40
  -9   4   5   11.60    5.40
  -9   4   5    6.80   14.40
  -9   4   5  -10.20    9.10
  -8  -4   5  109.99   13.90
  -8  -4   5  108.49   13.90
  -8  -4   5  149.69   11.00
  -8  -4   5  138.79   13.70
   8  -4  -5  145.39   14.50
   8   4  -5  115.89   12.50
   8   4  -5  149.59   15.90
  -8   4   5  143.79   12.50
  -8   4   5  105.49   13.50
  -8   4   5   96.59   13.60
  -7  -4   5   29.30    7.50
  -7  -4   5   15.00    3.70
  -7  -4   5   22.20    4.30
  -7  -4   5   16.40    4.20
  -7  -4   5   23.50    3.90
   7  -4  -5   16.90    4.40
   7   4  -5   15.60    4.60
  -7   4   5   17.90    3.70
   7   4  -5   15.70    2.90
  -7   4   5   22.70    3.80
  -7   4   5   18.40    3.70
  -7   4   5   20.60    4.50
   7   4  -5   14.50    4.00
  -6  -4   5   20.70    3.40
   6  -4  -5   13.60    4.10
  -6  -4   5   16.60    3.90
  -6  -4   5   14.90    3.50
  -6  -4   5   26.10    4.90
   6   4  -5   21.30    4.10
  -6   4   5   12.10    3.80
   6   4  -5   16.30    3.10
   6   4  -5   17.30    4.80
  -6   4   5   13.40    3.30
  -6   4   5   14.00    3.10
  -4  -4   5  238.78   18.50
   4  -4  -5  286.37   18.70
  -4  -4   5  272.17   18.30
  -4  -4   5  248.48   19.30
   4  -4  -5  273.87   19.80
  -4  -4   5  244.88   17.90
   4   4  -5  260.37   17.50
  -4   4   5  266.27   19.40
  -4   4   5  251.47   18.00
   4   4  -5  237.98   18.20
   4   4  -5  289.07   20.30
  -4   4   5  247.08   17.90
  -3  -4   5  860.61   56.59
  -3  -4   5  863.81   55.19
  -3  -4   5  962.20   55.79
   3  -4  -5  841.32   54.39
   3  -4  -5 1002.80   54.69
   3  -4  -5  936.91   55.19
  -3  -4   5  811.52   55.89
  -3  -4   5 1060.79   57.09
   3  -4  -5  946.21   56.99
  -3   4   5  878.61   56.69
   3   4  -5  853.91   55.29
   3   4  -5 1051.69   57.09
  -3   4   5  862.81   55.59
   3   4  -5  858.71   56.09
   3   4  -5  923.21   56.89
  -2  -4   5   96.69    7.50
   2  -4  -5   93.59    9.20
  -2  -4   5   89.39    8.80
   2  -4  -5  108.49    8.40
   2  -4  -5   82.49    7.70
  -2  -4   5   91.89   10.30
   2  -4  -5  105.49   10.50
  -2  -4   5   76.49    8.70
   2   4  -5   85.69   11.00
   2   4  -5   93.29   10.30
  -2   4   5   82.99   10.30
   2   4  -5   79.99    8.30
   2   4  -5   80.19    8.10
  -2   4   5   85.59    8.60
  -1  -4   5 1711.73   93.69
  -1  -4   5 1502.75   92.59
  -1  -4   5 1719.03   94.09
  -1  -4   5 1459.55   93.39
   1  -4  -5 1620.64   94.09
   1  -4  -5 1662.43   94.89
   1  -4  -5 1527.95   93.89
  -1   4   5 1559.94   94.79
   1   4  -5 1592.74   93.99
   1   4  -5 1624.44   94.09
   1   4  -5 1522.85   93.89
  -1   4   5 1473.25   94.09
   1   4  -5 1612.34   92.59
   0  -4  -5  767.42   48.70
   0  -4  -5  822.32   49.00
   0  -4  -5  803.42   49.40
   0  -4   5  813.92   48.30
   0   4  -5  752.22   47.60
   0   4  -5  830.92   47.20
   0   4  -5  772.62   48.20
   0   4   5  757.72   48.80
   0   4   5  855.41   49.30
   0   4  -5  792.92   47.80
   0   4   5  783.52   49.30
  -1  -4  -5 5858.01  358.16
  -1  -4  -5 6193.18  358.36
  -1  -4  -5 6239.88  357.76
  -1  -4  -5 6309.17  358.26
   1  -4   5 6257.37  357.16
   1   4   5 5960.50  358.36
   1   4   5 6530.95  358.36
  -1   4  -5 5737.73  357.06
  -2  -4  -5   41.10    6.60
  -2  -4  -5   64.49    8.40
   2  -4   5   41.30    5.70
  -2  -4  -5   50.09    6.00
   2   4   5   51.89    6.00
  -2   4  -5   51.19    4.70
  -3  -4  -5  610.94   41.40
  -3  -4  -5  774.12   42.30
  -3  -4  -5  648.24   41.50
  -3   4  -5  649.93   41.60
  -3   4  -5  609.54   39.00
   3   4   5  604.64   40.70
  -4  -4  -5  136.39   12.20
  -4  -4  -5  161.18   13.30
  -4  -4  -5  157.08   12.70
  -4   4  -5  154.38   12.40
   4   4   5  153.78   13.10
  -4   4  -5  138.19    9.60
   4   4   5  143.49    9.60
   4   4   5  141.69   11.40
  -5  -4  -5   27.00    5.80
  -5  -4  -5   22.90    4.70
   5   4   5   13.70    3.50
   5   4   5   19.70    4.30
  -5   4  -5   20.60    3.90
  -6  -4  -5    4.10    3.10
  -6  -4  -5    4.10    5.50
  -6  -4  -5    9.30    3.90
  -6   4  -5    7.80    2.60
   6   4   5    6.60    2.90
  -6   4  -5    8.40    3.20
   6   4   5    0.90    3.20
  -7  -4  -5   10.90    8.40
  -7  -4  -5   -3.80    4.50
  -7  -4  -5    4.90    5.10
  -7   4  -5    5.70    5.00
  -7   4  -5    5.00    3.90
  -7   4  -5    3.60    5.30
  -8  -4  -5   11.70    7.60
  -8   4  -5    5.50    5.50
  -8   4  -5   16.90    7.90
  -8   4  -5   -2.40    7.50
   8  -5  -5   12.20    4.90
  -8  -5   5   -5.60    4.80
  -8  -5   5   -4.00    5.90
  -8  -5   5    6.40    4.40
  -8  -5   5   -3.50   11.10
   8   5  -5   -2.30    3.70
  -8   5   5    2.90    5.10
  -8   5   5    9.10   10.20
   8   5  -5    3.80    7.80
   8   5  -5    8.00   10.80
  -8   5   5   -2.80    4.80
  -8   5   5   -9.90    6.60
  -7  -5   5   64.79    9.40
  -7  -5   5   60.29    9.40
   7  -5  -5   57.79    9.50
  -7  -5   5   82.49    8.90
  -7   5   5   59.49    7.80
   7   5  -5  100.19   16.50
   7   5  -5   73.19    7.00
  -7   5   5   69.29    8.70
  -7   5   5   73.19   10.00
   7   5  -5   62.69    8.90
   7   5  -5   86.39   11.20
  -6  -5   5   13.30    3.30
   6  -5  -5   12.50    3.40
  -6  -5   5   19.20    5.80
  -6  -5   5   15.80    3.40
  -6  -5   5    8.80    3.20
   6   5  -5   15.70    4.00
  -6   5   5   10.80    2.90
   6   5  -5   14.20    3.50
  -6   5   5   18.70    3.90
   6   5  -5   14.80    2.70
  -6   5   5   10.40    3.60
  -5  -5   5   43.80    5.20
  -5  -5   5   41.10    5.80
   5  -5  -5   35.90    7.30
  -5  -5   5   44.20    7.10
   5  -5  -5   39.50    8.50
  -5  -5   5   28.90    5.70
   5   5  -5   38.20    4.60
   5   5  -5   35.10    5.50
  -5   5   5   42.80    6.30
  -5   5   5   49.30    5.80
  -5   5   5   36.00    5.00
  -4  -5   5   49.30    6.10
  -4  -5   5   36.30    4.50
   4  -5  -5   47.60    8.10
  -4  -5   5   34.10    6.70
  -4  -5   5   31.10    5.50
   4  -5  -5   38.70    6.40
   4   5  -5   30.90    5.00
   4   5  -5   44.50    8.60
  -4   5   5   37.20    5.10
   4   5  -5   40.80    4.60
  -4   5   5   42.50    5.70
  -4   5   5   43.70    6.20
  -3  -5   5  707.73   44.60
   3  -5  -5  761.42   46.70
  -3  -5   5  764.82   45.50
  -3  -5   5  685.63   45.70
   3  -5  -5  704.33   43.60
   3  -5  -5  786.82   44.60
   3  -5  -5  849.41   43.90
  -3   5   5  668.63   45.00
   3   5  -5  738.13   46.60
   3   5  -5  672.53   45.80
   3   5  -5  718.83   45.20
   3   5  -5  775.82   46.90
  -3   5   5  699.73   46.40
   2  -5  -5    1.30    2.00
   2  -5  -5    2.60    1.70
  -2  -5   5    1.00    3.00
  -2  -5   5   -2.40    2.20
  -2  -5   5    1.30    1.60
   2  -5  -5    5.50    4.20
  -2   5   5    0.10    3.50
  -2   5   5    1.70    2.20
   2   5  -5    2.10    2.00
   2   5  -5   -1.20    1.60
   2   5  -5    4.00    3.70
   2   5  -5   -0.20    3.70
  -1  -5   5   16.70    3.60
   1  -5  -5   11.50    3.10
   1  -5  -5   19.80    4.60
  -1  -5   5   14.00    3.00
   1  -5  -5   13.10    4.80
  -1  -5   5   11.70    3.80
  -1   5   5    9.00    4.30
   1   5  -5   10.80    4.00
  -1   5   5   20.10    4.30
   1   5  -5   10.70    3.10
   1   5  -5   11.30    2.90
  -1   5   5   13.70    3.50
   0  -5  -5   48.70    8.70
   0  -5  -5   34.50    6.00
   0  -5   5   36.20    6.00
   0  -5  -5   36.90    4.10
   0   5   5   35.60    7.70
   0   5  -5   41.20    5.70
   0   5  -5   37.20    4.40
   0   5  -5   34.00    5.20
   0   5   5   33.50    5.80
   0   5   5   31.40    6.80
  -1  -5  -5  381.96   26.50
   1  -5   5  408.06   25.70
  -1  -5  -5  385.06   25.50
  -1  -5  -5  398.56   27.10
  -1  -5  -5  409.96   27.00
  -1   5  -5  374.56   25.40
   1   5   5  425.06   27.30
  -1   5  -5  431.36   24.40
  -1   5  -5  400.96   24.20
   1   5   5  385.76   26.60
  -2  -5  -5  103.59   10.60
  -2  -5  -5   98.99    8.60
  -2  -5  -5   98.19    9.60
  -2   5  -5   93.79    7.70
   2   5   5  120.19   11.10
   2   5   5   89.59    8.70
  -3  -5  -5  703.33   47.30
  -3  -5  -5  728.43   47.10
  -3  -5  -5  794.32   47.50
   3   5   5  843.42   47.70
  -3   5  -5  706.73   45.00
  -3   5  -5  743.23   47.20
   3   5   5  708.13   46.80
  -4  -5  -5   51.39    6.60
  -4  -5  -5   48.20    6.20
   4   5   5   37.70    3.90
   4   5   5   42.40    5.30
  -4   5  -5   48.50    5.90
  -4   5  -5   38.90    3.90
   4   5   5   33.00    6.70
  -6  -5  -5   72.19   10.10
  -6  -5  -5   88.69    9.50
  -6  -5  -5   97.89   13.90
   6   5   5   89.09   10.90
  -6   5  -5   87.69    7.50
  -6   5  -5   89.99    9.70
  -6   5  -5   65.49    9.50
  -6   5  -5   91.19    9.70
   6   5   5   81.99    8.40
  -7  -5  -5   34.50    6.10
  -7  -5  -5   27.30    5.30
   7   5   5   31.10    5.00
  -7   5  -5   20.30    4.60
  -7   5  -5   47.10    9.20
  -7   5  -5   41.20    7.00
  -7   5  -5   32.70    5.90
  -8  -5  -5    1.10    8.00
  -8   5  -5   -8.40    5.60
  -8   5  -5   -7.70    8.10
  -8   5  -5    3.40    5.50
  -8  -6   5   -5.60    6.40
  -8  -6   5    7.70    5.00
  -8  -6   5    3.10    6.40
   8  -6  -5    3.70    4.80
  -8   6   5   -3.00    6.90
   8   6  -5    9.50   11.10
   8   6  -5    7.90    4.10
   8   6  -5   -8.20    5.90
  -8   6   5   12.70   10.70
  -7  -6   5   47.00    8.80
  -7  -6   5   78.49   16.40
  -7  -6   5   44.90    9.20
   7  -6  -5   68.59    9.30
  -7  -6   5   47.10    9.10
   7   6  -5   73.49   17.00
   7   6  -5   58.09   10.60
  -7   6   5   50.39    8.00
   7   6  -5   45.20    8.60
   7   6  -5   49.80    6.70
  -7   6   5   53.99    7.70
  -7   6   5   44.40    9.60
  -6  -6   5    1.30    2.90
  -6  -6   5    0.10    5.60
  -6  -6   5    0.20    3.20
   6  -6  -5   -2.10    2.60
  -6  -6   5    3.60    3.30
  -6  -6   5    2.60    2.70
   6   6  -5    1.50    2.70
   6   6  -5    0.30    5.50
  -6   6   5   -0.50    2.60
  -6   6   5    3.80    2.20
  -6   6   5    6.90    3.40
   6   6  -5    5.70    3.30
   6   6  -5    0.70    3.40
  -6   6   5   -0.70    3.60
  -5  -6   5  341.77   24.90
   5  -6  -5  354.66   25.60
  -5  -6   5  372.66   23.50
   5  -6  -5  366.26   24.00
  -5  -6   5  320.27   24.10
  -5  -6   5  330.07   23.20
  -5   6   5  348.37   23.00
  -5   6   5  340.67   24.80
   5   6  -5  358.46   25.40
   5   6  -5  364.36   22.90
   5   6  -5  325.57   24.00
  -5   6   5  321.07   22.90
   4  -6  -5  102.29   10.50
  -4  -6   5   79.09    9.20
  -4  -6   5   84.79    8.20
  -4  -6   5   81.19    8.20
   4  -6  -5   78.69    7.90
  -4  -6   5   73.79    6.90
   4   6  -5   88.69   10.60
  -4   6   5   77.29    8.90
   4   6  -5   73.49    7.60
  -4   6   5   84.89    7.30
  -4   6   5   77.59    7.50
   4   6  -5   75.39    7.10
   3  -6  -5   80.49    9.50
   3  -6  -5   77.99    6.30
  -3  -6   5   68.79    7.20
  -3  -6   5   72.29    6.00
  -3  -6   5   82.89    8.20
   3   6  -5   65.59    6.60
  -3   6   5   61.69    6.60
   3   6  -5   75.89   10.10
   3   6  -5   67.89    7.10
  -3   6   5   70.49    8.60
   2  -6  -5  145.49   10.80
  -2  -6   5  154.98   10.20
  -2  -6   5  157.28   11.80
   2  -6  -5  169.38   10.30
   2  -6  -5  163.68   13.90
  -2  -6   5  161.48   12.60
  -2   6   5  148.49   11.80
   2   6  -5  155.38   14.00
   2   6  -5  149.79   11.80
  -2   6   5  153.68   13.30
   2   6  -5  179.58   13.50
   2   6  -5  145.79   12.00
  -1  -6   5 2210.48  128.09
  -1  -6   5 1974.80  126.79
   1  -6  -5 2096.99  127.59
   1  -6  -5 2253.97  128.89
   1  -6  -5 2153.28  126.09
   1  -6  -5 2225.78  127.79
  -1  -6   5 2309.97  126.99
   1   6  -5 2103.19  127.99
  -1   6   5 2142.49  128.79
   1   6  -5 2054.49  127.89
   1   6  -5 2280.27  128.09
   1   6  -5 2204.98  128.39
  -1   6   5 2288.97  128.59
  -1   6   5 1990.00  128.09
   0  -6  -5  818.02   47.70
   0  -6  -5  776.92   48.20
   0  -6  -5  725.03   47.30
   0  -6  -5  767.32   45.90
   0  -6   5  774.52   47.20
   0   6  -5  751.52   46.40
   0   6   5  738.33   47.80
   0   6   5  817.92   48.20
   0   6  -5  761.32   46.40
   0   6  -5  746.93   47.10
  -1  -6  -5  108.79    8.20
  -1  -6  -5   91.59    9.10
   1  -6   5  108.69    9.50
  -1  -6  -5   94.89   10.90
   1   6   5  117.89   11.00
   1   6   5   93.29    9.10
  -1   6  -5   99.79    8.30
  -2  -6  -5   42.30    4.80
  -2  -6  -5   32.90    5.40
  -2  -6  -5   33.70    7.30
  -2   6  -5   35.40    4.20
   2   6   5   37.40    5.10
  -3  -6  -5  532.75   34.70
  -3  -6  -5  535.05   34.40
  -3  -6  -5  533.45   35.10
  -3   6  -5  514.85   32.50
  -3   6  -5  513.25   34.20
   3   6   5  543.85   34.50
   3   6   5  501.05   34.30
  -4  -6  -5  302.97   21.40
  -4  -6  -5  300.27   21.50
   4   6   5  308.27   21.40
   4   6   5  291.37   20.70
  -4   6  -5  290.17   20.80
  -4   6  -5  279.77   18.70
   4   6   5  270.17   18.50
  -4   6  -5  290.17   20.60
  -5  -6  -5   23.60    4.30
  -5  -6  -5   32.90    6.60
  -5  -6  -5   39.80    7.30
   5   6   5   36.90    3.60
  -5   6  -5   29.70    6.00
  -5   6  -5   40.30    5.80
   5   6   5   27.40    5.70
   5   6   5   31.30    7.10
  -5   6  -5   24.80    3.80
  -6  -6  -5    7.60    3.60
  -6  -6  -5   13.10    4.50
  -6  -6  -5    4.50    6.30
   6   6   5    2.20    3.90
   6   6   5    8.50    6.90
   6   6   5    8.50    1.80
  -6   6  -5    4.70    3.30
  -6   6  -5   10.30    3.00
  -6   6  -5    9.60    4.30
   6   6   5    6.20    3.60
  -6   6  -5    9.20    2.60
  -7  -6  -5    9.40    9.10
  -7  -6  -5    7.40    6.20
  -7   6  -5   -1.20    3.80
  -7   6  -5   -1.80    5.60
   7   6   5   -1.00    4.50
   7   6   5    5.00    5.20
  -7   6  -5    2.50    4.30
  -7   6  -5   -1.90    5.90
   8  -7  -5    4.30    5.00
  -8  -7   5   -8.00    7.00
   8   7  -5   -1.70   12.40
  -8   7   5   -3.40    5.40
   8   7  -5    3.40    4.70
  -8   7   5   -8.30   10.80
  -8   7   5   -0.40    6.40
  -7  -7   5   -5.20    4.10
   7  -7  -5    5.70    4.10
  -7  -7   5    1.80    4.20
  -7  -7   5   -4.70    4.70
  -7  -7   5    1.40    5.00
  -7   7   5    2.40    4.80
  -7   7   5   -4.60    8.50
   7   7  -5    4.20    4.70
   7   7  -5   -5.90    4.80
  -7   7   5   -2.00    3.20
  -7   7   5   -5.20    3.90
   7   7  -5    3.40    3.60
  -6  -7   5   46.60    7.10
  -6  -7   5   43.00    7.50
  -6  -7   5   34.60    6.40
  -6  -7   5   31.30    7.30
  -6  -7   5   43.30    7.10
   6   7  -5   44.10    8.90
  -6   7   5   35.10    5.80
   6   7  -5   39.10    6.10
  -6   7   5   34.30    7.70
  -6   7   5   42.10    5.80
  -5  -7   5   46.60    7.30
  -5  -7   5   40.00    5.20
  -5  -7   5   45.50    5.90
   5  -7  -5   30.50    6.50
  -5  -7   5   38.20    6.30
   5  -7  -5   46.20    6.40
   5   7  -5   48.50    8.20
  -5   7   5   49.10    5.20
   5   7  -5   41.80    8.20
   5   7  -5   44.70    5.30
   5   7  -5   29.90    5.70
  -5   7   5   56.89    7.10
  -5   7   5   37.10    5.30
  -4  -7   5   66.39    6.10
   4  -7  -5   72.49    9.50
  -4  -7   5   71.19    7.70
   4  -7  -5   71.39    6.80
  -4  -7   5   78.79    8.30
  -4  -7   5   61.09    6.90
   4   7  -5   61.89    6.90
  -4   7   5   62.39    6.50
  -4   7   5   77.19    8.20
   4   7  -5   79.19    9.50
   4   7  -5   65.59    6.60
   3  -7  -5  364.16   21.70
  -3  -7   5  332.87   23.60
   3  -7  -5  365.06   25.10
  -3  -7   5  375.46   24.00
  -3  -7   5  341.07   22.10
   3   7  -5  386.26   25.40
   3   7  -5  324.47   23.80
   3   7  -5  390.06   25.30
  -3   7   5  336.77   24.50
   3   7  -5  336.47   23.30
  -3   7   5  317.97   22.90
  -2  -7   5  670.03   40.40
   2  -7  -5  610.14   38.30
  -2  -7   5  591.84   39.50
   2  -7  -5  647.84   41.10
  -2   7   5  580.64   39.70
  -2   7   5  733.23   41.00
   2   7  -5  619.44   40.40
   2   7  -5  679.33   41.10
   2   7  -5  628.74   40.10
   2   7  -5  663.33   41.10
  -2   7   5  602.04   40.70
   1   7  -5   28.70    5.80
   0  -7  -5  163.78   10.80
   0  -7  -5  173.58   14.50
   0  -7   5  170.78   13.00
   0  -7  -5  154.48   12.40
   0   7   5  147.19   12.50
   0   7  -5  161.48   11.80
   0   7   5  188.08   14.10
   0   7  -5  178.88   12.20
   0   7  -5  162.58   12.40
  -2  -7  -5  518.15   33.70
  -2  -7  -5  548.95   35.50
  -2  -7  -5  513.15   34.70
   2   7   5  496.25   34.70
  -2   7  -5  507.05   33.30
  -2   7  -5  518.15   32.90
   2   7   5  612.94   35.80
  -3  -7  -5   93.29    8.80
  -3  -7  -5   89.99    9.20
   3   7   5   92.39    8.80
   3   7   5  104.79    9.90
  -3   7  -5   97.79    8.20
  -3   7  -5   84.89    8.40
  -3   7  -5  104.99    7.70
  -4  -7  -5   85.79   10.00
  -4  -7  -5  100.39    9.40
   4   7   5   93.99    9.20
   4   7   5  111.69   10.30
  -4   7  -5  108.49    9.30
  -4   7  -5  102.59    7.80
  -4   7  -5  104.99    9.00
   4   7   5   99.69    7.70
  -5  -7  -5  124.59   11.30
  -5  -7  -5  130.69   11.20
  -5   7  -5  116.39   10.50
   5   7   5  105.99   11.30
   5   7   5  110.49   10.40
  -5   7  -5  115.39   10.50
  -5   7  -5  104.09    8.50
   5   7   5  114.19    8.40
  -6  -7  -5   13.90    5.20
  -6  -7  -5   23.40    8.10
   6   7   5    9.10    4.20
  -6   7  -5   15.00    2.60
   6   7   5   16.40    4.10
   6   7   5   33.20    9.50
   6   7   5   19.80    4.10
  -6   7  -5   16.90    4.80
  -7  -7  -5   23.00    7.00
   7   7   5   11.60    5.40
  -7   7  -5   18.20    6.50
  -7   7  -5   14.30    3.90
  -8  -8   5   -8.50    7.60
  -8   8   5   -0.20    7.40
  -8   8   5  -11.80   12.70
   8   8  -5   -7.60    5.30
  -7  -8   5   -3.70    5.50
   7  -8  -5    6.60    3.50
  -7  -8   5    3.10    9.00
  -7  -8   5   -4.30    4.50
  -7  -8   5   -2.70    5.00
   7   8  -5    5.90    4.20
  -7   8   5   -0.10    4.10
   7   8  -5   -1.10   10.60
   7   8  -5    0.60    5.40
   7   8  -5   -6.00    5.30
  -7   8   5    4.50   10.30
  -7   8   5    4.10    5.50
  -6  -8   5    9.70    4.10
  -6  -8   5    3.40    3.70
  -6  -8   5   14.30    4.00
   6  -8  -5    5.80    2.70
   6   8  -5    0.40    3.90
  -6   8   5    7.70    2.40
   6   8  -5   10.20    3.40
   6   8  -5   12.30    4.00
  -6   8   5    3.80    3.10
  -6   8   5    7.20    4.20
   6   8  -5   21.20    7.00
  -5  -8   5    8.40    3.20
  -5  -8   5    9.80    5.50
   5  -8  -5    3.80    2.10
  -5  -8   5    3.20    3.20
  -5  -8   5    5.10    2.80
   5  -8  -5   10.30    4.20
  -5  -8   5    1.90    2.60
  -5   8   5    5.40    2.50
   5   8  -5   -4.20    4.90
  -5   8   5    6.90    3.40
   5   8  -5   10.50    3.20
  -4  -8   5 1015.50   63.99
  -4  -8   5 1127.39   65.59
  -4  -8   5 1029.40   65.79
   4  -8  -5 1069.99   63.09
   4  -8  -5 1104.79   66.99
   4   8  -5 1050.79   65.09
   4   8  -5 1001.70   66.19
   4   8  -5 1106.09   66.89
  -4   8   5  982.70   64.49
   4   8  -5 1190.58   67.29
  -4   8   5 1012.90   66.39
  -3  -8   5   15.60    3.70
  -3  -8   5   13.50    2.50
  -3  -8   5   13.50    3.40
   3  -8  -5   13.30    4.60
   3   8  -5    9.70    3.70
   3   8  -5    8.20    3.70
   3   8  -5    9.60    2.30
   3   8  -5    9.80    2.50
  -3   8   5    9.40    3.30
   2  -8  -5  100.69   11.20
  -2  -8   5   98.29    8.00
  -2  -8   5  108.39    9.70
  -2   8   5   86.29    8.20
   2   8  -5   99.69    8.70
   2   8  -5  106.59   11.20
   2   8  -5   86.59    8.30
  -2   8   5  105.29    9.90
   1  -8  -5 1885.71  108.89
  -1  -8   5 1866.41  110.09
   1  -8  -5 1707.03  108.69
   1  -8  -5 1869.51  110.69
  -1   8   5 1786.72  110.59
   1   8  -5 1807.02  109.89
   1   8  -5 1853.61  110.09
   1   8  -5 1928.61  110.09
  -1   8   5 1725.73  110.19
  -1   8   5 2006.00  110.69
   1   8  -5 1818.82  110.19
   0  -8  -5   66.39    6.40
   0  -8  -5   66.79    4.70
   0  -8  -5   67.39    9.60
   0   8   5   55.69    6.40
   0   8  -5   61.89    6.20
   0   8  -5   59.39    5.90
  -1  -8  -5  113.89    9.40
  -1  -8  -5   92.69   11.30
  -1  -8  -5  103.79    8.00
  -1   8  -5   96.69    8.50
  -1   8  -5  102.99    7.50
   1   8   5   99.39    9.30
  -1   8  -5   98.89    6.80
  -2  -8  -5    6.60    1.60
  -2  -8  -5    7.90    2.50
  -2  -8  -5    3.60    4.30
  -2   8  -5    9.20    2.20
  -2   8  -5    4.70    1.90
   2   8   5    5.10    2.20
  -3  -8  -5  163.38   14.80
  -3  -8  -5  176.28   13.20
  -3  -8  -5  154.18   13.60
  -3   8  -5  180.38   12.40
  -3   8  -5  170.28   12.50
   3   8   5  172.98   13.70
   3   8   5  160.48   13.60
  -3   8  -5  162.08   12.70
  -4  -8  -5   11.10    2.60
  -4  -8  -5    7.30    4.60
   4   8   5    6.70    3.10
  -4   8  -5    5.30    2.70
   4   8   5    6.40    3.10
  -4   8  -5    7.70    2.40
   4   8   5    7.30    2.20
  -4   8  -5    2.80    2.10
   4   8   5   16.20    5.50
  -5  -8  -5  241.88   19.00
  -5  -8  -5  281.67   22.00
  -5  -8  -5  251.57   19.40
   5   8   5  242.88   18.40
   5   8   5  230.58   16.30
  -5   8  -5  247.38   18.40
   5   8   5  243.18   19.00
  -5   8  -5  238.68   18.00
  -5   8  -5  243.88   16.50
  -6  -8  -5   31.80    5.80
  -6  -8  -5   38.60    9.30
  -6   8  -5   35.60    5.60
   6   8   5   25.30    5.10
  -6   8  -5   21.70    4.00
  -6   8  -5   26.70    5.50
   6   8   5   32.00    5.30
  -7  -8  -5   -0.90    7.60
   7   8   5  -13.10   12.80
  -7  -9   5   -9.20   12.50
  -7  -9   5   -3.70    5.00
  -7  -9   5    0.10    5.90
   7   9  -5   -1.70    4.90
   7   9  -5   -1.10    5.70
  -7   9   5   10.00   10.80
   7   9  -5   -6.00   11.40
  -6  -9   5   -3.70    7.90
  -6  -9   5   -0.80    3.90
  -6  -9   5   -1.20    3.90
  -6  -9   5   -2.00    4.40
   6   9  -5    2.70    3.70
   6   9  -5    0.30    4.10
  -6   9   5   -3.10    4.40
  -6   9   5    3.50    2.40
  -6   9   5    0.50    3.40
  -6   9   5    5.50    8.40
   6   9  -5   -4.80    7.30
  -5  -9   5   26.30    4.60
  -5  -9   5   26.90    6.50
  -5  -9   5   32.10    5.10
   5  -9  -5   31.70    6.40
  -5  -9   5   39.80    8.20
  -5   9   5   24.00    5.00
  -5   9   5   23.70    5.40
   5   9  -5   31.70    6.80
   5   9  -5   23.10    3.90
   5   9  -5   39.90    7.90
   5   9  -5   32.00    6.00
  -4  -9   5  190.48   13.20
   4  -9  -5  215.28   17.10
  -4  -9   5  180.08   14.70
  -4  -9   5  191.08   15.00
   4   9  -5  204.18   14.50
   4   9  -5  193.38   17.90
   4   9  -5  197.78   16.40
   4   9  -5  179.48   15.20
  -4   9   5  200.28   15.80
  -4   9   5  190.68   14.00
  -3  -9   5   18.20    4.10
  -3  -9   5   14.00    4.20
  -3  -9   5   21.40    2.40
   3  -9  -5   13.70    5.10
  -3   9   5   28.50    5.50
  -3   9   5   18.50    3.90
   3   9  -5   17.40    4.40
   3   9  -5   12.90    3.00
   3   9  -5   14.60    3.00
  -2  -9   5 1243.88   80.69
  -2  -9   5 1393.16   82.39
   2  -9  -5 1415.96   82.99
   2   9  -5 1405.16   82.49
   2   9  -5 1330.47   82.59
   2   9  -5 1365.06   82.29
   2   9  -5 1420.56   82.89
  -2   9   5 1286.67   82.49
  -2   9   5 1185.08   81.49
  -2   9   5 1480.25   82.59
   1  -9  -5    0.40    4.40
   1  -9  -5    1.30    1.50
  -1   9   5   -2.40    2.20
  -1   9   5    1.40    1.90
   1   9  -5    1.20    2.10
   1   9  -5   -1.70    3.00
   0  -9  -5   15.10    3.80
   0  -9  -5   22.70    5.90
   0   9  -5   17.80    3.60
   0   9  -5   19.40    3.50
   0   9  -5   26.10    5.70
   0   9   5   17.10    3.80
  -1  -9  -5 3389.16  186.58
  -1  -9  -5 3118.99  186.88
  -1  -9  -5 3025.30  186.38
  -1  -9  -5 2984.50  184.58
   1   9   5 3063.09  187.48
  -1   9  -5 3131.79  186.38
   1   9   5 3312.37  187.58
  -1   9  -5 3224.08  184.68
  -1   9  -5 3128.59  184.78
  -2  -9  -5    3.50    1.60
  -2  -9  -5    3.20    4.30
  -2  -9  -5    1.60    2.50
   2   9   5   -0.50    2.40
  -2   9  -5    1.50    2.30
   2   9   5    2.80    3.50
  -2   9  -5    5.40    1.60
  -3  -9  -5 1250.97   68.89
  -3  -9  -5 1045.10   67.99
  -3  -9  -5 1074.09   66.89
  -3  -9  -5 1150.28   68.39
   3   9   5 1039.40   66.09
   3   9   5 1009.40   67.99
  -3   9  -5 1061.19   65.89
   3   9   5 1126.19   68.69
  -3   9  -5 1068.39   66.19
  -3   9  -5 1045.00   66.59
  -4  -9  -5  139.59   12.20
  -4  -9  -5  156.18   16.50
  -4  -9  -5  153.88   13.00
   4   9   5  155.68   16.70
  -4   9  -5  136.69   11.60
  -4   9  -5  150.08   11.00
   4   9   5  133.19   12.40
   4   9   5  141.19   10.80
  -4   9  -5  154.68   11.90
   4   9   5  146.99   13.20
  -5  -9  -5   24.30    6.80
  -5  -9  -5   14.10    4.80
  -5   9  -5   10.90    3.30
  -5   9  -5   14.50    4.20
  -5   9  -5   11.40    3.20
   5   9   5   16.20    3.10
   5   9   5   14.60    3.60
   5   9   5   14.60    4.20
  -6  -9  -5   -0.50    6.10
  -6   9  -5   -2.00    3.90
  -6   9  -5   -2.10    3.60
   6   9   5    5.50   10.40
  -6   9  -5   -0.30    5.50
   6   9   5   -1.40    4.80
   6   9   5    3.00    3.40
   6   9   5    0.40    5.40
   7   9   5   10.50   14.60
  -7 -10   5   22.50    6.70
  -7 -10   5   25.30    5.90
  -7 -10   5   15.50    6.20
   7  10  -5   16.60    6.90
   7  10  -5   27.60    5.70
  -6 -10   5   11.90    4.30
  -6 -10   5    9.90    5.00
  -6 -10   5    3.90    9.50
  -6 -10   5   13.60    4.30
   6  10  -5   12.20    4.70
   6  10  -5    9.60    5.00
   6  10  -5   19.90    4.40
   6  10  -5   26.30    8.50
  -5 -10   5   74.59    8.90
  -5 -10   5   70.89    7.20
   5  10  -5   70.69   14.00
   5  10  -5   69.99    8.80
   5  10  -5   90.39   10.60
  -5  10   5   66.79    7.50
   5  10  -5   83.29    8.20
  -5  10   5   66.89    8.80
   3 -10  -5   95.39   10.40
  -3 -10   5   83.59    8.40
   3  10  -5   86.29    9.40
   3  10  -5   90.19    8.70
   3  10  -5  111.29   12.40
  -3  10   5  110.99    9.80
  -3  10   5   91.19    8.20
  -3  10   5   92.69    9.30
   3  10  -5  100.89   10.00
  -2 -10   5   39.50    5.00
   2 -10  -5   55.39    8.40
   2  10  -5   53.79    8.20
   2  10  -5   56.69    8.40
  -2  10   5   43.30    6.40
  -2  10   5   47.10    5.50
   2  10  -5   49.50    5.90
   1 -10  -5 1902.91  102.49
   1 -10  -5 1757.02  104.79
   1 -10  -5 1650.33  102.19
   1  10  -5 1738.93  104.59
   1  10  -5 1667.13  104.29
  -1  10   5 1689.63  104.69
  -1  10   5 1563.54  104.39
  -1  10   5 1729.93  104.69
   1  10  -5 1843.12  104.59
   1  10  -5 1780.22  104.19
   0 -10  -5 1374.66   84.79
   0 -10  -5 1326.77   83.29
   0  10  -5 1396.76   83.89
   0  10  -5 1326.67   83.39
   0  10  -5 1480.45   83.79
   0  10   5 1488.65   85.39
   0  10   5 1287.07   84.59
   0  10  -5 1413.66   84.49
  -1 -10  -5 2407.16  129.89
  -1 -10  -5 2055.59  129.79
  -1 -10  -5 2042.90  127.39
  -1 -10  -5 2111.49  129.49
   1  10   5 2048.50  130.59
   1  10   5 2320.97  130.99
  -1  10  -5 2122.69  128.09
  -1  10  -5 2171.08  129.69
  -1  10  -5 2231.08  128.09
  -2 -10  -5   52.39    6.60
  -2 -10  -5   45.60    9.20
  -2 -10  -5   55.79    5.60
   2  10   5   56.79    9.70
   2  10   5   51.69    7.00
  -2  10  -5   55.89    6.30
  -2  10  -5   47.90    4.60
  -3 -10  -5   54.59   10.10
  -3 -10  -5   58.59    6.30
  -3 -10  -5   52.09    7.50
  -3  10  -5   55.59    6.00
  -3  10  -5   52.19    6.30
   3  10   5   59.99    7.10
   3  10   5   46.50   10.10
  -3  10  -5   46.70    5.30
  -4 -10  -5   83.09    9.50
  -4 -10  -5   60.49    8.50
   4  10   5   71.09    7.50
  -4  10  -5   72.89    7.80
   4  10   5   70.69    9.20
  -4  10  -5   90.69    7.70
  -4  10  -5   72.69    7.80
   4  10   5   87.99    9.40
  -5 -10  -5    9.50    5.30
  -5 -10  -5   -4.50    3.80
  -5 -10  -5    1.10    7.70
  -5  10  -5    1.10    3.10
   5  10   5    7.40    3.90
   5  10   5   -2.00    7.80
   5  10   5    4.90    3.50
   5  10   5    5.70    4.80
  -5  10  -5    6.30    3.70
  -5  10  -5   -4.90    4.40
  -6 -10  -5   -5.60    7.00
   6  10   5    1.50    5.40
   6  10   5   -1.30    6.00
   6  10   5    1.00    4.10
  -6  10  -5   -0.70    4.40
   6  10   5    7.50   11.70
  -6  10  -5   -5.70    4.10
  -6 -11   5   -3.50   11.20
  -6 -11   5   -4.70    5.60
   6  11  -5    3.20    5.50
  -6  11   5   19.00   11.10
   6  11  -5   -5.30    5.70
   6  11  -5    1.70    5.00
   5 -11  -5    7.20    5.80
  -5 -11   5    9.60    9.20
  -5 -11   5    0.80    3.30
  -5 -11   5    0.70    4.30
   5  11  -5   -3.30    4.60
  -5  11   5   -2.90    4.70
   5  11  -5   -0.40    6.70
   5  11  -5    2.90    4.20
   5  11  -5   -1.00    4.20
  -4 -11   5   36.50    6.50
  -4 -11   5   27.20    4.20
   4 -11  -5   34.20    6.70
   4  11  -5   38.40    7.10
  -4  11   5   47.10    7.50
   4  11  -5   47.20    7.20
   4  11  -5   33.10    7.20
   4  11  -5   31.30    5.30
  -4  11   5   35.40    5.70
   3 -11  -5   84.69   10.20
  -3 -11   5   54.99    6.90
   3  11  -5   64.09   11.80
  -3  11   5   73.09    7.10
   3  11  -5   78.39    7.90
  -3  11   5   79.69    8.90
   3  11  -5   73.69    9.80
  -3  11   5   69.29    8.10
   3  11  -5   65.79    8.00
  -2 -11   5   22.80    4.00
   2 -11  -5   22.90    5.30
  -2  11   5   26.50    5.00
   2  11  -5   24.70    5.60
   2  11  -5   34.70    6.50
  -2  11   5   32.50    5.80
   2  11  -5   36.80    5.90
   1 -11  -5  245.98   18.70
   1  11  -5  243.78   17.80
  -1  11   5  236.28   17.40
   1  11  -5  224.78   17.10
   1  11  -5  239.08   18.20
   1  11  -5  241.78   17.50
  -1  11   5  216.48   17.00
   0 -11  -5   20.50    4.10
   0 -11  -5   11.80    5.00
   0  11   5   14.60    3.10
   0  11  -5   29.60    5.40
   0  11  -5   31.20    6.60
   0  11   5   16.70    4.30
  -1 -11  -5  218.28   17.90
  -1 -11  -5  217.28   15.90
  -1 -11  -5  207.48   14.10
  -1  11  -5  235.28   16.20
  -1  11  -5  212.98   15.00
   1  11   5  221.78   18.50
   1  11   5  216.38   16.90
  -2 -11  -5   11.20    4.40
   2  11   5   10.50    4.60
  -2  11  -5   13.90    2.70
  -3 -11  -5  334.57   25.50
  -3 -11  -5  406.26   27.00
  -3 -11  -5  401.16   28.60
  -3 -11  -5  350.66   24.60
   3  11   5  357.06   24.80
  -3  11  -5  365.36   24.60
  -3  11  -5  378.16   25.00
  -3  11  -5  354.26   23.70
   3  11   5  385.86   27.80
   3  11   5  374.56   26.60
  -4 -11  -5    3.00    4.70
  -4 -11  -5    0.80    7.90
   4  11   5    5.50    3.60
  -4  11  -5    0.00    2.70
  -4  11  -5    3.00    3.80
   4  11   5    4.00    6.70
   4  11   5    5.30    4.50
  -5 -11  -5   -2.40    6.10
  -5 -11  -5    6.90    9.20
   5  11   5    2.70    8.90
  -5  11  -5    5.30    4.40
   5  11   5    0.20    5.50
   5  11   5    1.10    4.20
  -5  11  -5   -1.30    3.60
  -6 -11  -5   -3.70    8.40
   6  11   5   -0.80    6.90
  -6  11  -5    3.30    5.30
   6  11   5    7.00    5.00
  -6 -12   5   14.90   13.30
   6  12  -5   -1.00    6.70
   6  12  -5    0.00    6.30
   6  12  -5   -2.40    5.80
  -5 -12   5    4.20    4.80
   5 -12  -5   18.30    6.50
  -5  12   5    3.00    4.10
   5  12  -5    7.90    4.60
  -5  12   5    7.80    5.40
   5  12  -5    8.10    5.30
   5  12  -5   13.10    8.80
  -5  12   5   13.50   10.90
   5  12  -5   17.30    5.00
  -4 -12   5   44.70    7.10
   4 -12  -5   47.10    9.80
   4  12  -5   31.00    5.50
   4  12  -5   44.20    8.50
   4  12  -5   51.09    8.80
  -4  12   5   30.70    4.30
   3 -12  -5    4.70    4.10
  -3  12   5    9.50    3.70
  -3  12   5    5.20    4.20
   3  12  -5    3.30    3.90
   3  12  -5    4.10    3.10
   3  12  -5    0.70    5.40
  -3  12   5    3.50    3.20
   2 -12  -5    2.30    3.90
   2  12  -5   -1.30    3.30
  -2  12   5    2.90    3.20
   2  12  -5    0.80    2.60
   2  12  -5    5.50    3.60
  -2  12   5   -3.40    3.00
  -2  12   5   -0.20    3.90
   2  12  -5   -2.90    4.20
   1 -12  -5   82.49    9.50
  -1  12   5   82.09   11.40
   1  12  -5   67.89    7.80
  -1  12   5   69.29    7.90
   1  12  -5   63.69    8.20
   1  12  -5   90.49    9.00
   0 -12  -5  185.88   17.70
   0 -12  -5  213.38   15.30
   0  12   5  248.38   19.00
   0  12  -5  231.88   16.90
   0  12  -5  236.38   17.30
   0  12  -5  246.28   17.10
   0  12  -5  224.28   16.30
   0  12   5  226.68   17.60
  -1 -12  -5  164.98   13.90
  -1 -12  -5  157.88   12.30
  -1  12  -5  153.88   13.00
   1  12   5  147.59   15.60
  -1  12  -5  160.68   12.70
  -1  12  -5  158.78   11.80
  -1  12  -5  165.88   12.50
   1  12   5  152.58   13.60
  -2 -12  -5   -0.70    1.90
  -2 -12  -5    3.50    5.40
  -2 -12  -5    6.20    4.00
  -2 -12  -5   -1.40    3.60
   2  12   5   -3.30    5.40
  -2  12  -5    2.70    2.40
   2  12   5    2.00    3.80
  -2  12  -5    5.40    3.60
  -2  12  -5   -1.30    2.70
   2  12   5   -0.90    3.50
  -3 -12  -5    2.50    4.30
  -3 -12  -5   -0.20    5.90
   3  12   5    2.60    4.40
   3  12   5   -2.00    3.80
  -3  12  -5   -0.10    4.00
   3  12   5   -6.30    5.70
  -3  12  -5   -0.70    2.40
  -4 -12  -5  106.39   12.20
  -4 -12  -5  113.79   20.80
  -4  12  -5   85.99    9.40
   4  12   5  101.19   10.10
   4  12   5  104.89   18.10
   4  12   5   85.49   11.60
  -4  12  -5  108.89   10.10
  -5 -12  -5    3.40    6.90
  -5  12  -5   12.80    5.30
  -5 -13   5   -1.10    5.50
  -5  13   5   -9.40   12.70
   5  13  -5   -6.80    5.40
   5  13  -5   -1.50    6.30
   5  13  -5    5.20    5.90
  -5  13   5    2.10    6.30
  -4 -13   5   84.59   10.20
   4  13  -5  124.09   12.00
   4  13  -5   94.89   11.80
   4  13  -5   91.49   17.20
   4  13  -5   98.49   11.70
  -4  13   5  125.99   11.80
  -4  13   5   90.49   10.10
   3 -13  -5   36.40    6.40
  -3 -13   5   24.90    4.00
   3  13  -5   41.70    6.90
  -3  13   5   31.20    5.60
  -3  13   5   26.00    4.20
   3  13  -5   30.70    4.80
   3  13  -5   26.70    4.40
   3  13  -5   30.60    5.20
   2 -13  -5  181.18   15.80
  -2  13   5  172.08   16.00
   2  13  -5  179.98   14.40
  -2  13   5  211.98   14.90
   2  13  -5  175.18   14.70
   2  13  -5  186.48   17.30
   2  13  -5  178.58   14.60
  -2  13   5  160.28   14.10
   1 -13  -5   31.70    6.30
   1  13  -5   32.60    5.60
  -1  13   5   26.10    6.20
  -1  13   5   38.30    6.40
   1  13  -5   22.70    4.00
   1  13  -5   28.50    6.20
   1  13  -5   23.70    4.30
   0 -13  -5   63.79    9.70
   0 -13  -5   68.09    7.30
   0 -13  -5   48.80    5.80
   0  13  -5   57.49    8.40
   0  13  -5   56.19    7.10
   0  13   5   75.19   11.30
   0  13  -5   59.09    7.50
   0  13   5   56.09    8.00
  -1 -13  -5   -5.50    4.90
  -1 -13  -5   -0.80    3.30
  -1  13  -5   -1.70    3.60
  -1  13  -5    3.50    2.40
   1  13   5   -2.50    4.10
  -1  13  -5    3.70    4.10
  -1  13  -5    0.90    3.20
   1  13   5    4.50    5.50
  -2 -13  -5   65.89    9.00
  -2 -13  -5   77.99   14.40
  -2 -13  -5   76.99   10.30
  -2  13  -5   77.39    9.60
  -2  13  -5   84.59    7.60
   2  13   5   77.19    9.80
   2  13   5   69.89    9.30
  -2  13  -5   86.89    8.60
  -3 -13  -5   12.60    7.60
  -3 -13  -5    6.70    5.30
   3  13   5    0.90    4.60
   3  13   5   -3.00    5.30
  -3  13  -5   11.10    4.80
   3  13   5   18.40    7.10
  -4 -13  -5   17.00   10.50
  -4 -13  -5    6.80    6.30
   4  13   5    5.90    6.10
   4  13   5    8.40    5.20
  -4  13  -5    4.20    5.30
   4 -14  -5   58.99   12.80
  -4  14   5   33.20    5.50
   4  14  -5   34.20    5.70
   4  14  -5   36.10    6.60
   4  14  -5   42.90    6.50
  -4  14   5   41.70    6.40
   3 -14  -5    1.00    5.60
  -3  14   5   -3.30    5.80
  -3  14   5    3.50    5.00
   3  14  -5   -0.40    5.30
   3  14  -5    4.30    5.30
   3  14  -5    1.30    7.30
  -3  14   5   -0.20    4.60
   3  14  -5   -2.00    4.00
   2 -14  -5   25.70    6.30
   2  14  -5   19.70    4.10
  -2  14   5   29.90    5.90
   2  14  -5   25.80    6.90
   2  14  -5   26.80    4.80
   1 -14  -5   61.09    9.80
   1  14  -5   67.69   12.80
  -1  14   5   49.00    8.50
  -1  14   5   61.69   14.40
   1  14  -5   59.89    8.80
   1  14  -5   65.39    8.00
   1  14  -5   60.09    9.60
   0 -14  -5   12.20    5.40
   0  14   5   19.00    6.30
   0  14  -5   13.20    4.20
   0  14  -5   17.50    5.30
   0  14  -5    5.70    2.90
   0  14  -5    4.40    4.90
   0  14   5    9.00    4.60
  -1 -14  -5   69.59    8.10
  -1 -14  -5   70.99   10.70
  -1  14  -5   85.89   10.70
  -1  14  -5   97.59    8.80
  -1  14  -5   67.49    8.50
   1  14   5   87.69   10.40
   1  14   5  102.89   14.10
  -1  14  -5   92.39   11.20
   1  14   5   72.09   10.30
  -2 -14  -5   25.70    7.70
  -2 -14  -5   15.70    4.60
   2  14   5   11.40    5.50
  -2  14  -5   10.00    3.90
  -2  14  -5   19.40    5.30
  -2  14  -5   21.00    4.80
   2  14   5   10.80    5.30
   2  14   5   16.70    7.70
  -3 -14  -5   30.20    6.30
  -3 -14  -5   17.00    5.80
  -3  14  -5   15.30    5.80
  -3  14  -5   17.80    4.00
   3  14   5   26.10    5.70
   3  14   5   27.60    6.40
  -4 -14  -5   11.80   11.60
  -4 -14  -5    5.70    7.10
   4  14   5   12.20    6.30
   4  14   5   13.70    7.50
  -4  14  -5   17.50    6.70
  -4  14  -5    5.70    4.30
   3 -15  -5    2.60    6.80
  -3  15   5   -6.40    5.20
   3  15  -5    0.70    6.50
  -3  15   5   -0.70    7.20
   3  15  -5   -2.40    6.60
   2 -15  -5   13.40    5.90
   2  15  -5   16.00    5.90
  -2  15   5   19.50    7.10
  -2  15   5    7.30    5.00
   2  15  -5   18.00    7.80
   1 -15  -5    9.20    5.50
   1  15  -5  -10.20    7.20
   1  15  -5   -2.60    5.30
  -1  15   5    9.90    7.50
  -1  15   5   -2.00    5.40
   1  15  -5   -1.30    5.40
   0 -15  -5   -5.70    5.20
   0  15  -5   -1.30    5.10
   0  15   5    4.50    7.80
   0  15   5    1.30    5.90
   0  15  -5   -3.10    3.20
   0  15   5    1.30    5.40
   0  15  -5   -6.50    6.40
   0  15  -5    4.20    6.00
  -1 -15  -5  132.59   12.40
  -1 -15  -5  141.89   15.90
  -1  15  -5  163.98   13.20
  -1  15  -5  185.38   16.60
  -1  15  -5  195.18   15.60
   1  15   5  182.98   15.00
  -1  15  -5  163.18   13.70
   1  15   5  157.48   15.30
  -2 -15  -5   -0.90    5.00
  -2 -15  -5    6.00    7.70
  -2 -15  -5   -4.50    6.10
  -2  15  -5   -0.80    4.90
  -2  15  -5    9.10    6.40
   2  15   5    7.50    6.20
  -2  15  -5    2.00    5.90
   2  15   5    5.20    6.50
  -2  15  -5   -0.30    2.90
   1 -16  -5  167.48   16.00
  -1  16   5  145.49   16.00
   1  16  -5  133.09   15.00
  -1  16   5  141.99   15.50
   1  16  -5  183.98   16.30
   0 -16  -5   29.90    7.10
   0  16   5   31.00    6.80
   0  16  -5   40.90    7.50
   0  16  -5   20.50    6.50
   0  16   5   28.90    7.10
  -9   0   6   -2.10    4.80
  -9   0   6  -10.10    6.80
  -8   0   6   -3.90    5.80
  -8   0   6   -5.10    4.80
  -8   0   6   -4.00    3.70
   8   0  -6    1.60    4.50
  -8   0   6   -4.30    7.80
   6   0  -6   52.19    9.70
  -6   0   6   48.30    6.40
  -6   0   6   60.69    6.70
  -6   0   6   39.40    7.00
   6   0  -6   54.89    5.90
  -6   0   6   49.10    7.80
  -5   0   6   40.50    8.10
  -4   0   6    3.80    2.90
  -4   0   6    8.10    3.20
   4   0  -6    6.30    3.90
   4   0  -6    7.90    3.90
   4   0  -6    3.90    2.10
  -4   0   6    4.40    3.20
  -4   0   6    7.30    4.20
  -4   0   6    5.90    2.90
   3   0  -6    1.60    3.60
  -3   0   6    2.10    3.40
   3   0  -6    2.90    3.90
   3   0  -6   -2.10    2.10
  -3   0   6   -0.70    2.80
   3   0  -6    1.10    1.90
   3   0  -6    3.10    3.30
  -3   0   6   -2.50    3.80
  -3   0   6    3.10    2.70
   2   0  -6    0.80    3.90
   2   0  -6    0.90    3.30
   2   0  -6    1.30    2.40
  -2   0   6   -0.10    3.00
   2   0  -6    0.80    2.80
  -2   0   6    2.70    3.90
  -2   0   6    7.00    3.90
   2   0  -6    5.50    4.00
  -2   0   6   -0.10    3.10
  -1   0   6    0.90    3.50
  -1   0   6    0.00    2.90
   1   0  -6    0.00    2.80
  -1   0   6   -0.80    3.40
   1   0  -6    5.70    3.70
  -1   0   6    2.60    2.90
   1   0  -6   -0.30    3.20
   1   0  -6   -1.80    2.30
   0   0   6  243.98   17.10
   0   0  -6  257.47   17.50
   0   0  -6  268.97   17.70
   0   0   6  251.27   16.80
   0   0   6  284.27   18.00
   0   0  -6  252.27   17.90
   0   0  -6  222.38   16.40
  -1   0  -6    0.80    2.70
   1   0   6   -1.30    3.20
  -1   0  -6    0.90    2.90
   1   0   6    1.20    2.00
   1   0   6    1.10    2.40
   2   0   6   12.60    2.70
   2   0   6   14.70    2.50
  -2   0  -6    7.30    2.60
  -2   0  -6   16.70    3.80
  -2   0  -6   10.70    3.20
  -4   0  -6  818.72   45.60
  -4   0  -6  673.73   45.00
  -4   0  -6  673.13   46.40
  -5   0  -6   -1.30    2.20
  -5   0  -6    0.10    2.50
  -7   0  -6   -5.20    4.40
  -7   0  -6   -5.60    4.80
  -8   0  -6   15.40    6.40
  -8   0  -6   14.40   10.10
  -9  -1   6   -8.80    8.10
  -9  -1   6   -1.70    5.10
  -9   1   6    9.20    5.00
  -9   1   6   -6.70    6.70
  -8  -1   6   19.80    4.40
   8  -1  -6   10.80    4.80
  -8  -1   6   27.90    3.90
  -8  -1   6   20.00    5.20
  -8  -1   6   10.50    5.80
  -8   1   6   19.90    4.80
   8   1  -6   14.70    5.20
  -8   1   6   31.00    9.00
  -8   1   6   27.30    4.00
  -8   1   6   11.50    4.40
  -8   1   6   20.10    5.80
  -7  -1   6    9.10    5.80
   7  -1  -6    5.90    3.60
  -7  -1   6    3.40    3.10
  -7  -1   6    7.60    2.90
  -7  -1   6    6.60    4.10
  -7  -1   6    8.20    3.50
  -7   1   6   14.70    3.40
  -7   1   6   10.00    3.00
   7   1  -6    3.10    3.20
  -7   1   6   14.00    5.70
   7   1  -6   12.00    3.90
  -7   1   6    7.10    4.00
  -7   1   6    6.90    3.50
  -6  -1   6   75.99    8.80
   6  -1  -6   81.69   11.30
  -6  -1   6   83.99    8.00
  -6  -1   6   83.39    8.50
   6  -1  -6   84.19    7.50
  -6  -1   6   86.19    9.70
   6   1  -6   85.19    7.80
  -6   1   6   81.09    9.60
  -6   1   6   76.69    8.20
   6   1  -6   87.69   10.90
  -6   1   6   89.39    8.20
  -6   1   6   84.09    9.30
   5  -1  -6  105.69   11.30
  -5  -1   6   86.39    8.80
   5  -1  -6   84.79    7.70
  -5  -1   6   99.39    9.10
  -5  -1   6   98.39    8.60
  -5  -1   6   96.69   10.00
   5   1  -6   94.19    8.40
  -5   1   6   97.99    8.70
  -5   1   6   87.39    8.70
   5   1  -6   90.69    7.40
  -5   1   6   95.39    9.50
  -5   1   6   94.29    9.80
   5   1  -6  100.09   11.50
  -4  -1   6  428.86   30.50
  -4  -1   6  454.35   30.70
   4  -1  -6  480.05   31.20
  -4  -1   6  450.35   31.10
   4  -1  -6  454.55   29.80
   4  -1  -6  502.55   31.60
  -4  -1   6  478.35   29.90
  -4  -1   6  533.75   31.30
  -4   1   6  445.46   31.00
   4   1  -6  438.16   29.30
   4   1  -6  500.25   31.30
   4   1  -6  479.95   31.60
  -4   1   6  439.06   30.60
   4   1  -6  454.75   30.20
  -4   1   6  435.16   30.40
  -4   1   6  507.85   30.10
   3  -1  -6  107.89    9.60
  -3  -1   6  111.99   10.60
  -3  -1   6   99.99   10.30
   3  -1  -6  126.69   11.50
   3  -1  -6  119.89   11.60
  -3  -1   6  125.29   12.60
  -3  -1   6  112.59    9.70
   3  -1  -6  124.69   11.80
   3   1  -6   98.09    8.90
   3   1  -6  106.59    9.80
  -3   1   6  111.79   11.20
  -3   1   6  102.69   10.20
  -3   1   6  131.19   12.80
   3   1  -6  113.09   10.60
   3   1  -6  116.79   12.10
  -3   1   6  117.89   10.00
   3   1  -6  120.59   12.70
   2  -1  -6 1122.19   66.79
  -2  -1   6 1155.48   66.99
  -2  -1   6 1049.99   66.69
   2  -1  -6 1133.99   66.69
   2  -1  -6 1035.00   66.49
  -2  -1   6 1129.19   66.29
   2  -1  -6 1173.88   67.19
  -2  -1   6 1038.80   66.39
   2   1  -6 1120.49   66.49
   2   1  -6 1132.09   67.09
   2   1  -6 1029.70   66.09
  -2   1   6 1154.58   66.39
   2   1  -6 1138.29   66.99
  -2   1   6 1068.69   66.99
  -2   1   6 1261.97   67.59
  -2   1   6  996.80   66.49
   2   1  -6 1059.79   66.69
  -1  -1   6 1717.23  106.79
   1  -1  -6 1831.02  107.39
   1  -1  -6 1827.52  107.19
   1  -1  -6 1841.32  107.29
  -1  -1   6 1922.81  107.09
  -1  -1   6 1697.23  106.79
  -1  -1   6 1864.41  106.69
   1   1  -6 1896.71  106.89
   1   1  -6 1868.81  107.29
  -1   1   6 1713.83  107.09
   1   1  -6 1737.63  106.59
  -1   1   6 1746.63  107.29
  -1   1   6 1893.71  106.79
   1   1  -6 1762.52  107.09
   0  -1   6 1881.31  106.49
   0  -1  -6 1813.72  107.19
   0  -1   6 1923.91  106.59
   0  -1  -6 1808.42  107.49
   0  -1   6 1670.83  106.49
   0  -1  -6 1837.92  107.39
   0   1  -6 1746.03  106.79
   0   1  -6 1799.92  106.89
   0   1   6 1733.83  107.09
   0   1  -6 1860.61  107.09
   0   1  -6 1731.53  106.39
   0   1   6 1903.81  106.59
   1  -1   6  888.21   53.29
  -1  -1  -6  902.21   54.39
   1  -1   6  935.71   53.19
   1  -1   6  838.72   52.89
   1   1   6  909.01   53.29
  -1   1  -6  825.22   53.09
   1   1   6  854.71   53.99
   1   1   6 1032.50   55.09
  -1   1  -6  864.91   53.79
  -1   1  -6  884.11   53.79
  -2  -1  -6 1415.86   84.09
  -2  -1  -6 1443.56   83.19
   2  -1   6 1450.95   81.59
  -2  -1  -6 1280.27   82.89
   2   1   6 1334.87   82.39
  -2   1  -6 1258.77   81.29
  -2   1  -6 1490.75   82.89
   2   1   6 1396.26   81.49
  -2   1  -6 1411.56   82.39
  -3  -1  -6  110.09    9.80
   3  -1   6  110.49    7.60
  -3  -1  -6  111.79   10.30
   3   1   6  114.89    7.60
  -3   1  -6  109.69    9.10
   3   1   6  101.79    8.10
  -3   1  -6  124.19   10.60
  -4  -1  -6  111.69    9.80
  -4   1  -6   93.89    9.00
  -5  -1  -6  223.28   16.90
  -5  -1  -6  229.68   18.20
  -5   1  -6  223.08   16.30
  -5   1  -6  228.08   18.00
  -6  -1  -6   48.60    7.30
  -6  -1  -6   45.40    7.10
  -6  -1  -6   33.80    7.80
  -6   1  -6   50.29    6.60
  -6   1  -6   55.69   10.90
  -7  -1  -6   -0.70    4.80
  -7  -1  -6   -6.40    4.10
  -7  -1  -6   10.30    6.90
  -7   1  -6   -1.20    4.50
  -7   1  -6   -3.40    7.10
  -7   1  -6   -6.20    3.90
  -8  -1  -6   -8.90   11.30
  -8  -1  -6    8.40    6.50
  -8   1  -6   -8.00    9.80
  -8   1  -6    6.20    6.30
  -9  -2   6    6.80    5.50
  -9  -2   6   -8.40    7.10
  -9   2   6    4.60    5.50
   9   2  -6   11.80    8.20
  -9   2   6   18.60   17.90
   8  -2  -6   -3.90    4.70
  -8  -2   6    0.20    5.00
  -8  -2   6    0.50    3.80
  -8  -2   6    4.50    8.90
  -8   2   6   -1.30    4.70
  -8   2   6   -9.20    8.90
  -8   2   6    3.40    3.80
   8   2  -6    2.50    5.00
  -8   2   6   -8.40    5.60
  -7  -2   6   53.49    7.60
   7  -2  -6   45.80    9.20
  -7  -2   6   51.89    6.40
  -7  -2   6   44.20    8.10
  -7  -2   6   33.40    8.10
  -7   2   6   45.00    7.30
  -7   2   6   50.99   11.80
  -7   2   6   46.20    6.60
  -7   2   6   44.50    8.20
  -7   2   6   46.40    7.90
   7   2  -6   50.39    9.60
   7   2  -6   41.40    7.30
  -6  -2   6   25.60    4.90
  -6  -2   6   16.90    4.00
   6  -2  -6   15.10    4.40
  -6  -2   6   18.00    3.80
  -6  -2   6   15.60    3.80
   6   2  -6   21.60    4.90
   6   2  -6   23.80    3.90
  -6   2   6   22.70    4.90
   6   2  -6   12.70    4.10
  -6   2   6   11.80    3.40
  -6   2   6   22.60    4.70
   5  -2  -6  380.26   25.70
  -5  -2   6  410.06   25.70
   5  -2  -6  366.76   23.00
  -5  -2   6  347.57   24.70
  -5  -2   6  345.37   24.50
   5  -2  -6  355.96   25.60
  -5  -2   6  345.37   25.30
  -5  -2   6  366.86   23.70
   5   2  -6  357.06   24.20
  -5   2   6  354.36   24.80
   5   2  -6  338.17   23.00
  -5   2   6  393.16   24.10
  -5   2   6  359.26   25.30
  -5   2   6  333.17   24.10
   5   2  -6  300.97   25.20
   4  -2  -6    3.30    3.50
  -4  -2   6    1.40    2.80
   4  -2  -6    6.20    1.90
  -4  -2   6    4.50    2.40
  -4  -2   6    5.40    2.50
   4  -2  -6    7.70    3.90
  -4  -2   6    2.90    2.70
   4   2  -6    2.70    2.10
  -4   2   6    4.40    3.10
   4   2  -6    4.30    1.60
  -4   2   6    1.40    2.60
  -4   2   6   10.50    3.80
   4   2  -6    4.70    3.40
  -4   2   6    3.80    2.50
   3  -2  -6  543.85   34.60
   3  -2  -6  606.04   33.60
  -3  -2   6  482.65   33.80
  -3  -2   6  553.04   34.70
   3  -2  -6  512.05   33.20
  -3  -2   6  503.95   33.50
   3  -2  -6  531.35   33.70
  -3  -2   6  539.95   33.30
   3   2  -6  539.05   34.80
   3   2  -6  552.14   34.80
  -3   2   6  476.95   33.50
  -3   2   6  574.24   33.70
   3   2  -6  478.75   32.80
   3   2  -6  506.95   33.80
   3   2  -6  521.15   33.60
   2  -2  -6   50.89    6.80
  -2  -2   6   51.69    7.00
   2  -2  -6   56.39    9.00
  -2  -2   6   52.99    7.50
  -2  -2   6   50.29    8.60
  -2  -2   6   61.99    7.20
   2  -2  -6   51.79    8.40
   2  -2  -6   54.49    8.20
  -2   2   6   53.49    7.40
   2   2  -6   49.30    9.10
   2   2  -6   46.80    6.80
  -2   2   6   64.19   11.60
   2   2  -6   42.10    6.10
   2   2  -6   52.89    9.70
  -2   2   6   55.99    7.20
   2   2  -6   53.89    7.00
  -1  -2   6 1775.22   99.79
  -1  -2   6 1595.74   99.49
   1  -2  -6 1726.33  100.39
  -1  -2   6 1732.13   99.79
   1  -2  -6 1772.12  100.69
   1  -2  -6 1662.63  100.19
  -1  -2   6 1562.44   99.59
  -1   2   6 1603.34  100.19
   1   2  -6 1780.62   99.59
   1   2  -6 1657.33   99.99
  -1   2   6 1787.42   99.89
   1   2  -6 1689.03  100.09
  -1   2   6 1610.34  100.49
   1   2  -6 1653.93   99.69
   0  -2   6  371.36   22.00
   0  -2  -6  350.26   23.40
   0  -2  -6  343.67   23.70
   0  -2   6  372.06   22.40
   0  -2  -6  315.87   22.70
   0  -2   6  335.57   21.70
   0   2  -6  340.97   22.40
   0   2   6  323.07   22.90
   0   2  -6  369.06   22.70
   0   2  -6  337.67   22.10
   0   2  -6  353.76   22.50
  -1  -2  -6 1762.72  101.09
  -1  -2  -6 1740.83  100.59
   1  -2   6 1762.22   99.39
  -1  -2  -6 1551.34  100.19
  -1   2  -6 1679.93   99.49
   1   2   6 1746.33   99.39
   1   2   6 1674.73  100.39
  -1   2  -6 1653.63   99.39
  -1   2  -6 1611.24   99.19
   2  -2   6  930.01   54.99
  -2  -2  -6  918.91   57.19
  -2  -2  -6  915.11   56.79
  -2  -2  -6  966.40   56.89
  -2   2  -6  952.80   55.39
   2   2   6  957.40   54.99
  -2   2  -6  876.01   54.89
   2   2   6  878.31   56.09
  -2   2  -6  932.71   55.49
   3  -2   6  841.02   51.79
  -3  -2  -6  843.62   54.29
  -3  -2  -6  976.50   54.79
  -3  -2  -6  844.42   54.99
   3   2   6  863.51   51.79
  -3   2  -6  978.60   52.99
  -3   2  -6  953.80   53.39
  -3   2  -6  791.42   51.59
   3   2   6  811.22   53.19
  -3   2  -6  866.01   55.19
  -4  -2  -6   57.39    6.70
  -4  -2  -6   47.70    6.30
  -4   2  -6   56.99    6.70
   4   2   6   46.80    4.80
  -4   2  -6   49.40    5.30
  -5  -2  -6  187.08   15.20
  -5  -2  -6  193.08   14.60
   5   2   6  158.18   11.80
  -5   2  -6  171.58   13.10
  -5   2  -6  182.18   14.90
  -6  -2  -6   76.09    9.90
  -6  -2  -6   87.29    9.40
  -6  -2  -6  101.79   13.60
  -6   2  -6   88.49   10.00
  -6   2  -6  102.49   11.90
  -6   2  -6   77.79    8.30
  -7  -2  -6    5.10    5.10
  -7  -2  -6    0.20    7.60
  -7  -2  -6   -2.30    4.30
  -7   2  -6   -8.40    6.90
  -7   2  -6    1.50    4.30
  -7   2  -6   -7.10    4.40
  -8  -2  -6    1.40    7.00
  -8   2  -6   -0.30    6.20
  -8   2  -6   -1.20   10.90
  -9  -3   6   11.90    5.60
  -9  -3   6   -2.50    7.30
  -9  -3   6   -3.90    6.40
  -9  -3   6   -5.80    8.70
   9  -3  -6    5.60    7.40
  -9   3   6    8.70   14.20
  -9   3   6   -3.30    8.60
  -9   3   6   20.30    5.70
   8  -3  -6    5.30    5.10
  -8  -3   6   24.30    9.50
  -8  -3   6   -3.30    4.30
  -8  -3   6    4.00    6.00
  -8  -3   6    9.60    5.20
  -8  -3   6   14.90    4.10
   8   3  -6   14.20    8.40
  -8   3   6    3.10    4.30
  -8   3   6    5.70    6.00
   8   3  -6    7.40    5.10
  -8   3   6    7.80    4.60
   8   3  -6    5.20    4.70
  -7  -3   6  181.58   13.40
  -7  -3   6  209.38   19.40
  -7  -3   6  192.58   15.20
  -7  -3   6  179.58   15.20
  -7  -3   6  170.08   14.60
   7  -3  -6  176.18   15.70
  -7   3   6  190.18   14.80
  -7   3   6  163.88   15.10
   7   3  -6  153.28   12.40
   7   3  -6  173.58   13.90
   7   3  -6  183.08   16.70
  -7   3   6  169.68   14.00
  -7   3   6  189.38   13.70
  -6  -3   6    0.60    3.00
  -6  -3   6    0.80    2.50
  -6  -3   6   10.10    5.10
  -6  -3   6    0.90    2.50
   6  -3  -6    0.50    2.90
  -6  -3   6    5.80    3.00
   6   3  -6    2.60    2.80
  -6   3   6    0.00    2.70
  -6   3   6    2.90    2.40
   6   3  -6    3.50    2.10
  -6   3   6    4.90    4.30
  -6   3   6   -0.40    3.20
  -6   3   6    0.20    2.50
   6   3  -6   -1.70    3.10
  -5  -3   6    1.60    2.70
  -5  -3   6    1.70    2.20
   5  -3  -6    1.20    2.90
   5  -3  -6    4.70    3.20
  -5  -3   6    2.60    2.40
  -5  -3   6    4.60    2.20
  -5   3   6    2.60    2.80
   5   3  -6    5.30    2.30
  -5   3   6    3.20    2.50
  -5   3   6    1.60    3.00
  -5   3   6    1.40    2.10
   5   3  -6    2.20    1.80
   5   3  -6    1.90    2.90
  -4  -3   6   66.89    6.80
   4  -3  -6   67.29    8.70
  -4  -3   6   62.29    8.20
   4  -3  -6   59.69    8.70
  -4  -3   6   68.39    7.50
  -4  -3   6   63.39    7.20
  -4   3   6   71.39    8.00
  -4   3   6   63.99    7.10
   4   3  -6   61.59    5.90
  -4   3   6   63.89    7.90
   4   3  -6   65.59    9.60
   4   3  -6   63.49    6.60
  -4   3   6   61.79    7.60
  -3  -3   6  272.97   18.70
   3  -3  -6  289.97   19.30
   3  -3  -6  236.08   17.80
   3  -3  -6  292.07   19.20
  -3  -3   6  249.58   19.20
   3  -3  -6  280.27   20.40
  -3  -3   6  305.67   20.90
  -3  -3   6  286.47   19.10
   3   3  -6  307.67   20.70
  -3   3   6  260.87   20.10
  -3   3   6  251.47   19.00
   3   3  -6  245.48   19.00
   3   3  -6  264.17   18.40
  -3   3   6  297.27   19.50
   3   3  -6  280.47   18.90
   3   3  -6  283.87   21.00
   2  -3  -6  425.76   27.40
   2  -3  -6  439.26   26.70
  -2  -3   6  389.46   26.30
  -2  -3   6  434.86   27.10
  -2  -3   6  391.76   25.60
   2  -3  -6  410.36   25.90
   2  -3  -6  354.26   25.50
  -2  -3   6  422.26   26.10
   2   3  -6  375.86   26.20
  -2   3   6  384.26   26.30
  -2   3   6  379.16   27.10
   2   3  -6  394.86   25.90
   2   3  -6  409.46   26.90
   2   3  -6  419.86   27.50
   2   3  -6  412.96   25.50
  -1  -3   6 1026.40   64.39
   1  -3  -6 1078.69   65.19
   1  -3  -6 1122.89   65.79
   1  -3  -6  973.00   64.69
  -1  -3   6 1049.30   63.99
  -1  -3   6 1201.78   64.89
  -1  -3   6 1168.78   64.89
  -1   3   6 1020.30   65.09
   1   3  -6 1074.69   64.69
   1   3  -6 1006.20   64.69
   1   3  -6 1159.58   64.09
  -1   3   6 1013.10   65.59
   1   3  -6 1112.29   64.99
   0  -3  -6  942.61   57.09
   0  -3   6 1019.70   54.99
   0  -3  -6  843.42   56.19
   0  -3   6  980.60   55.89
   0  -3   6  874.81   54.79
   0  -3  -6  955.80   56.69
   0   3  -6  960.90   55.49
   0   3   6  854.11   56.39
   0   3   6  913.71   57.09
   0   3  -6  887.31   55.49
   0   3  -6  911.41   55.69
   0   3  -6  970.80   55.79
   1  -3   6  636.44   38.00
  -1  -3  -6  644.64   39.00
  -1  -3  -6  634.64   39.70
  -1  -3  -6  628.64   39.30
  -1  -3  -6  591.54   39.10
  -1   3  -6  584.34   37.80
   1   3   6  602.14   38.90
  -1   3  -6  646.64   37.60
  -1   3  -6  614.34   37.50
  -2  -3  -6  218.88   16.20
   2  -3   6  214.68   14.40
  -2  -3  -6  197.38   15.90
  -2  -3  -6  234.28   16.90
   2   3   6  209.38   15.40
  -2   3  -6  212.58   14.10
  -2   3  -6  207.98   13.90
  -2   3  -6  237.28   14.20
  -3  -3  -6  467.35   27.40
  -3  -3  -6  377.96   26.70
  -3  -3  -6  395.86   27.10
  -3   3  -6  375.06   24.10
   3   3   6  349.37   25.50
  -3   3  -6  392.16   27.20
  -3   3  -6  417.66   24.80
  -4  -3  -6  113.29   10.40
  -4   3  -6  105.89    8.10
  -5  -3  -6   15.90    4.30
  -5  -3  -6   11.40    3.40
  -5   3  -6   18.40    4.30
   5   3   6   20.20    4.00
  -6  -3  -6   -1.10    3.50
  -6  -3  -6    5.70    4.00
  -6  -3  -6   -0.70    5.60
  -6   3  -6    6.40    4.30
  -6   3  -6    3.60    3.00
  -6   3  -6    1.60    3.30
  -7  -3  -6   22.80    8.40
  -7  -3  -6   30.30    5.50
  -7   3  -6   26.30    4.60
  -8  -3  -6    5.10    7.60
  -8   3  -6   -9.40    7.60
  -8   3  -6    3.30    6.30
  -8   3  -6   10.00   11.20
  -9  -4   6   -8.40    7.80
  -9   4   6   -2.50   15.00
   9   4  -6   13.70   13.60
  -8  -4   6    2.50    9.70
  -8  -4   6   10.90    4.50
   8  -4  -6   -1.80    4.70
  -8  -4   6   -4.90    5.50
   8   4  -6   -3.20    5.40
  -8   4   6    3.10    4.60
  -8   4   6    8.60   11.30
  -8   4   6   -4.20    4.90
   8   4  -6   -6.40    5.00
   8   4  -6   -7.70    9.50
  -7  -4   6   17.60    7.20
  -7  -4   6   13.30    4.40
  -7  -4   6   19.00    3.50
  -7  -4   6   14.40    3.40
   7  -4  -6    7.60    3.80
  -7  -4   6   13.30    4.10
  -7   4   6   18.00    3.40
   7   4  -6   13.00    3.00
  -7   4   6   15.40    4.70
  -7   4   6   10.80    3.70
   7   4  -6   18.20    4.10
   7   4  -6    8.20    3.90
  -6  -4   6   54.49    7.40
  -6  -4   6   62.59    7.10
  -6  -4   6   66.69   10.00
   6  -4  -6   62.09    8.90
  -6  -4   6   58.49    6.70
  -6  -4   6   59.39    8.30
  -6   4   6   72.69    7.40
   6   4  -6   46.40    9.00
  -6   4   6   53.69    7.20
  -6   4   6   49.30    6.60
  -6   4   6   55.89    7.80
   6   4  -6   51.19    5.90
   6   4  -6   50.39    7.20
  -5  -4   6  191.58   13.60
  -5  -4   6  174.98   14.90
   5  -4  -6  183.08   14.80
   5  -4  -6  195.68   16.20
  -5  -4   6  167.88   13.40
  -5  -4   6  161.28   13.80
  -5   4   6  167.28   13.50
   5   4  -6  182.88   16.20
  -5   4   6  169.88   14.50
   5   4  -6  162.68   13.30
   5   4  -6  170.98   12.50
  -5   4   6  207.28   14.40
  -5   4   6  162.18   13.40
  -4  -4   6  292.27   19.60
  -4  -4   6  280.67   20.80
  -4  -4   6  262.37   19.80
   4  -4  -6  306.37   20.00
   4  -4  -6  294.57   21.20
  -4  -4   6  281.67   19.30
   4  -4  -6  251.97   17.70
   4   4  -6  274.27   19.00
   4   4  -6  290.57   21.40
  -4   4   6  325.67   20.30
   4   4  -6  271.07   19.80
  -4   4   6  277.77   19.30
  -4   4   6  280.47   20.80
  -4   4   6  260.97   19.20
   3  -4  -6  636.14   37.70
  -3  -4   6  638.64   38.20
  -3  -4   6  584.84   37.40
   3  -4  -6  647.14   39.50
   3  -4  -6  544.65   36.80
   3  -4  -6  661.33   37.70
  -3  -4   6  561.14   38.20
   3   4  -6  567.94   38.40
   3   4  -6  592.84   37.70
   3   4  -6  624.94   39.40
  -3   4   6  589.24   39.20
  -3   4   6  575.74   37.90
   3   4  -6  640.04   39.20
  -2  -4   6  103.79    8.20
  -2  -4   6   95.39    9.10
   2  -4  -6  108.89    9.10
   2  -4  -6   87.19    8.10
  -2  -4   6  109.59    9.60
   2  -4  -6  105.19   11.50
  -2   4   6   98.79    9.20
   2   4  -6   91.29    8.50
   2   4  -6  103.59    8.20
  -2   4   6   95.29   10.80
   2   4  -6   90.79    8.90
   2   4  -6   99.69   10.90
   2   4  -6  106.79   11.80
   1  -4  -6   39.20    8.20
  -1  -4   6   30.10    6.80
  -1  -4   6   41.00    6.30
   1  -4  -6   48.50    9.10
   1  -4  -6   28.20    5.70
  -1  -4   6   29.80    5.20
  -1   4   6   31.90    5.90
   1   4  -6   27.40    5.30
   1   4  -6   29.60    5.30
  -1   4   6   33.10    6.40
   1   4  -6   34.30    5.30
   0  -4  -6  425.06   27.20
   0  -4  -6  389.96   26.60
   0  -4   6  420.66   26.10
   0  -4  -6  419.96   27.60
   0   4  -6  425.66   25.80
   0   4   6  382.66   26.60
   0   4  -6  375.26   25.30
   0   4  -6  428.16   25.30
   0   4   6  395.66   27.30
   0   4  -6  387.86   25.80
  -1  -4  -6    6.00    3.90
  -1  -4  -6    2.70    4.50
   1  -4   6    4.50    2.80
  -1  -4  -6    5.50    2.00
  -1  -4  -6    5.50    3.10
  -1   4  -6    5.50    1.60
   1   4   6    6.30    2.70
  -1   4  -6    7.70    2.30
   1   4   6   11.10    4.70
  -2  -4  -6   46.60    5.70
  -2  -4  -6   46.60    6.50
   2  -4   6   51.59    5.70
  -2   4  -6   51.89    4.70
   2   4   6   42.60    5.50
  -2   4  -6   43.70    3.70
  -3  -4  -6  216.18   15.80
  -3  -4  -6  206.08   15.80
  -3   4  -6  203.08   15.70
   3   4   6  201.08   15.00
  -3   4  -6  195.68   13.30
  -4  -4  -6   61.69    7.10
  -4  -4  -6   53.89    7.00
  -4   4  -6   55.99    4.50
   4   4   6   63.29    6.20
  -4   4  -6   59.99    6.90
   4   4   6   59.89    4.50
  -5  -4  -6   17.30    3.50
   5   4   6   12.40    2.90
  -5   4  -6   22.10    4.70
  -5   4  -6   14.30    2.60
  -5   4  -6   15.40    3.00
  -6  -4  -6   53.49    8.70
  -6  -4  -6   64.49    9.00
  -6   4  -6   60.79    6.70
   6   4   6   47.80    7.00
  -6   4  -6   69.89    8.20
  -6   4  -6   44.10    8.50
  -8  -4  -6    6.40    8.20
  -8   4  -6    6.10    6.20
   8  -5  -6    2.00    4.70
  -8  -5   6   -6.10    4.70
   8   5  -6    2.70    4.10
  -8   5   6   -1.50    5.10
  -8   5   6    5.40   10.10
  -7  -5   6   -0.30    3.60
   7  -5  -6   -4.60    3.50
  -7  -5   6   -0.60    3.70
  -7  -5   6   -3.90    4.40
  -7  -5   6   -4.90    7.60
  -7  -5   6    2.10    4.30
  -7   5   6    4.50    3.00
  -7   5   6   -4.80    4.80
   7   5  -6   -0.70    4.10
  -7   5   6   -1.30    7.50
  -7   5   6   -0.90    4.10
   7   5  -6   -5.60    4.20
   7   5  -6   -3.70    3.20
   7   5  -6   10.50    8.60
   6  -5  -6   12.60    3.80
  -6  -5   6   20.30    6.10
  -6  -5   6   13.60    3.40
  -6  -5   6   14.70    3.20
  -6  -5   6   10.30    3.30
  -6   5   6   23.70    5.20
  -6   5   6   12.90    3.80
  -6   5   6   20.90    4.10
   6   5  -6   14.30    2.70
   6   5  -6   10.80    3.60
  -6   5   6   16.00    3.10
   6   5  -6   14.50    3.30
  -5  -5   6  135.49   10.90
   5  -5  -6  139.69   13.10
  -5  -5   6  129.89   10.50
   5  -5  -6  126.69   12.10
  -5  -5   6  132.89   12.30
  -5  -5   6  119.69   11.10
   5   5  -6  130.69   13.30
  -5   5   6  148.59   11.70
   5   5  -6  115.79    9.80
   5   5  -6  114.39   10.60
  -5   5   6  121.69   10.50
  -5   5   6  126.89   10.50
  -5   5   6  125.39   11.80
  -4  -5   6  430.96   31.60
   4  -5  -6  505.75   31.20
   4  -5  -6  509.95   33.10
  -4  -5   6  505.25   31.40
  -4  -5   6  462.45   30.90
  -4   5   6  453.85   31.20
  -4   5   6  483.65   32.80
   4   5  -6  496.85   33.10
   4   5  -6  559.44   33.50
   4   5  -6  457.15   31.90
   4   5  -6  471.75   30.90
  -3  -5   6   28.80    5.30
  -3  -5   6   38.30    4.60
   3  -5  -6   50.59    8.30
   3  -5  -6   38.40    4.10
   3  -5  -6   41.90    6.00
  -3  -5   6   36.50    6.20
   3   5  -6   45.40    9.20
   3   5  -6   40.90    4.90
   3   5  -6   33.00    5.10
  -3   5   6   45.30    7.40
  -3   5   6   44.20    5.30
   2  -5  -6  416.86   24.30
   2  -5  -6  408.06   25.60
   2  -5  -6  356.06   24.60
  -2  -5   6  384.76   24.00
  -2  -5   6  406.56   25.70
  -2  -5   6  378.26   25.20
   2  -5  -6  404.16   27.00
   2   5  -6  428.36   27.10
   2   5  -6  408.86   26.40
  -2   5   6  357.76   25.30
   2   5  -6  365.46   25.40
  -2   5   6  366.66   26.40
   2   5  -6  366.86   25.10
   1  -5  -6  150.48   13.20
  -1  -5   6  124.79   10.90
   1  -5  -6  124.09   10.30
  -1  -5   6  121.79    9.60
   1   5  -6  147.19   11.50
  -1   5   6  121.59   11.80
   1   5  -6  118.59   10.10
   1   5  -6  139.69    8.70
  -1   5   6  118.29   10.60
   0  -5  -6 1841.02  117.59
   0  -5  -6 1968.10  116.69
   0  -5   6 2027.10  117.29
   0  -5  -6 1997.70  117.99
   0  -5  -6 2018.60  118.49
   0   5  -6 1937.81  117.19
   0   5   6 2174.08  118.59
   0   5  -6 1962.90  115.79
   0   5  -6 2076.89  116.89
   0   5  -6 1914.21  116.69
   0   5   6 1876.91  118.09
  -1  -5  -6    4.00    3.90
   1  -5   6    3.60    2.70
  -1  -5  -6    3.80    2.30
  -1  -5  -6    3.70    1.60
   1   5   6    8.50    3.90
  -1   5  -6    1.40    1.70
  -1   5  -6    2.60    1.10
   1   5   6    1.00    1.90
  -2  -5  -6  142.79   12.30
  -2  -5  -6  154.28   11.80
   2  -5   6  152.98   11.30
   2   5   6  143.19   11.90
  -2   5  -6  152.38   10.70
  -3  -5  -6  586.04   35.00
  -3  -5  -6  498.25   34.00
  -3  -5  -6  521.75   34.50
   3   5   6  487.95   33.60
  -3   5  -6  513.45   34.10
  -3   5  -6  503.95   31.90
  -4  -5  -6 1248.68   69.39
  -4  -5  -6 1102.49   69.19
  -4  -5  -6 1125.39   69.19
   4   5   6 1078.59   68.09
   4   5   6  996.50   65.39
  -4   5  -6 1131.89   68.99
  -4   5  -6 1050.99   65.49
  -5  -5  -6   10.80    3.80
  -5  -5  -6    8.80    3.00
  -5  -5  -6   20.90    5.80
  -5   5  -6   12.30    2.30
   5   5   6   14.40    2.60
   5   5   6    6.90    2.90
  -5   5  -6   17.30    4.10
  -6  -5  -6    4.20    3.60
  -6  -5  -6    3.30    4.60
   6   5   6    6.40    3.40
  -6   5  -6    4.60    2.90
  -6   5  -6    3.00    3.50
  -8  -6   6   -3.60    6.30
  -8  -6   6   11.10    5.20
   8  -6  -6    8.50    4.80
  -8  -6   6   -2.10    6.40
  -8   6   6    5.90    5.80
   8   6  -6    9.20    4.40
  -8   6   6   25.60   11.80
   8   6  -6   14.60   12.80
  -7  -6   6    6.30    4.70
  -7  -6   6   11.70    8.50
  -7  -6   6    5.30    4.50
   7  -6  -6    7.80    3.80
  -7  -6   6    6.50    4.00
  -7  -6   6    5.30    3.90
   7   6  -6    3.40    3.50
  -7   6   6    6.50    3.90
   7   6  -6    0.10    4.40
  -7   6   6   22.50    8.70
  -7   6   6   -2.70    5.00
   7   6  -6    5.50    4.60
  -7   6   6   11.30    4.70
  -7   6   6    1.80    3.10
  -6  -6   6    3.80    2.90
  -6  -6   6    5.50    3.40
  -6  -6   6   16.30    6.20
   6  -6  -6    7.10    3.10
  -6  -6   6    5.50    3.40
  -6  -6   6    7.00    3.70
   6   6  -6    3.50    2.80
   6   6  -6    8.40    3.50
  -6   6   6    7.40    2.30
  -6   6   6    6.90    2.90
  -6   6   6   21.10    7.20
   6   6  -6    9.70    5.80
  -6   6   6   15.30    4.10
  -6   6   6    7.50    4.00
   6   6  -6    4.20    3.60
  -5  -6   6  145.99   13.20
   5  -6  -6  149.69   12.80
   5  -6  -6  153.08   13.60
  -5  -6   6  129.89   12.00
  -5  -6   6  138.79   11.10
  -5  -6   6  151.58   11.70
  -5  -6   6  162.28   15.10
  -5   6   6  140.39   13.10
   5   6  -6  128.79   10.70
  -5   6   6  135.79   11.10
   5   6  -6  135.89   12.00
   5   6  -6  150.38   13.80
  -5   6   6  132.09   11.30
   5   6  -6  165.28   15.40
  -4  -6   6   25.20    4.60
  -4  -6   6   21.00    4.40
   4  -6  -6   29.60    6.60
   4  -6  -6   29.40    5.70
  -4  -6   6   29.60    3.90
  -4   6   6   27.40    5.50
   4   6  -6   22.20    4.00
  -4   6   6   22.10    4.20
   4   6  -6   16.80    4.20
  -3  -6   6   73.59    7.80
   3  -6  -6   74.89    9.30
   3  -6  -6   84.59    6.90
   3  -6  -6   68.39    5.50
  -3  -6   6   67.89    7.20
  -3  -6   6   67.59    5.90
   3   6  -6   83.39   10.20
  -3   6   6   73.29    7.00
   3   6  -6   60.49    6.50
  -3   6   6   68.59    8.20
   3   6  -6   68.89    7.10
   2  -6  -6  119.39   11.80
   2  -6  -6  120.09    8.40
   2  -6  -6  103.89    8.40
  -2  -6   6  112.09    7.60
  -2  -6   6  109.69    9.10
  -2  -6   6  107.89   10.20
  -2   6   6  109.89   10.80
   2   6  -6  114.09   11.80
  -2   6   6  105.39    9.30
   2   6  -6  130.69   11.30
   2   6  -6  106.29    9.10
   2   6  -6  101.59    9.30
   1  -6  -6  249.28   18.50
  -1  -6   6  266.77   17.70
  -1  -6   6  289.17   19.40
   1  -6  -6  285.87   20.90
  -1   6   6  330.27   20.60
   1   6  -6  317.87   19.30
   1   6  -6  255.37   18.60
  -1   6   6  260.57   19.90
   1   6  -6  277.07   19.00
  -1   6   6  255.27   19.20
   0  -6  -6  419.46   29.20
   0  -6  -6  440.86   30.50
   0  -6  -6  448.56   28.10
   0  -6  -6  487.15   30.00
   0  -6   6  468.95   29.40
   0   6  -6  485.75   28.50
   0   6   6  421.16   29.60
   0   6  -6  430.16   28.90
   0   6  -6  439.86   28.40
   0   6   6  488.85   30.40
  -1  -6  -6  431.86   30.10
  -1  -6  -6  451.75   30.90
   1  -6   6  472.35   29.50
  -1  -6  -6  459.25   29.10
  -1  -6  -6  478.35   30.70
   1   6   6  437.76   30.40
  -1   6  -6  519.65   28.20
  -1   6  -6  435.16   29.10
  -1   6  -6  444.76   28.00
  -2  -6  -6  228.68   17.80
  -2  -6  -6  246.38   17.20
  -2  -6  -6  251.27   18.90
  -2   6  -6  253.07   16.40
   2   6   6  230.68   17.70
  -3  -6  -6   68.19    7.00
  -3  -6  -6   58.29    7.20
  -3   6  -6   57.79    5.40
   3   6   6   67.49    6.80
  -3   6  -6   63.99    6.70
  -4  -6  -6  351.86   23.70
  -4  -6  -6  311.17   22.90
  -4  -6  -6  328.07   22.60
  -4   6  -6  305.17   22.00
   4   6   6  296.07   21.60
  -4   6  -6  292.27   19.60
   4   6   6  280.67   19.50
  -5  -6  -6  200.98   15.90
  -5  -6  -6  203.38   16.00
  -5  -6  -6  225.18   18.60
  -5   6  -6  208.68   15.60
  -5   6  -6  194.28   15.20
   5   6   6  167.98   14.50
  -5   6  -6  174.18   12.50
   5   6   6  178.58   12.40
  -6  -6  -6   18.30    7.90
  -6  -6  -6    7.90    4.80
   6   6   6   11.10    7.50
  -6   6  -6    3.70    3.20
  -6   6  -6    7.30    4.70
   6   6   6    5.70    3.80
  -6   6  -6    7.00    2.90
  -8  -7   6   33.80    6.30
   8  -7  -6   23.60    5.40
   8   7  -6   56.69   14.70
   8   7  -6   30.60    5.30
  -7  -7   6    4.70    4.80
  -7  -7   6    3.10    4.40
  -7  -7   6    9.50    4.50
   7  -7  -6    6.30    4.00
  -7  -7   6    1.90    4.90
  -7  -7   6    6.60    7.30
  -7   7   6    1.90    4.00
  -7   7   6   -0.70    3.20
   7   7  -6   14.20    9.60
  -7   7   6   12.20    5.30
   7   7  -6   -3.00    4.80
  -7   7   6   -2.80    5.50
   7   7  -6    3.20    4.70
   7   7  -6   12.70    3.80
  -6  -7   6  153.88   13.60
  -6  -7   6  182.18   14.60
   6  -7  -6  163.88   13.80
  -6  -7   6  151.18   12.70
  -6  -7   6  172.68   13.20
   6   7  -6  200.98   18.40
   6   7  -6  141.79   15.20
  -6   7   6  187.38   14.20
  -6   7   6  167.78   12.40
  -6   7   6  162.98   14.40
   6   7  -6  163.98   12.30
  -6   7   6  143.09   12.50
   6   7  -6  151.68   13.60
  -5  -7   6  187.28   15.30
  -5  -7   6  177.78   13.40
  -5  -7   6  157.68   14.30
   5  -7  -6  179.88   16.20
   5  -7  -6  187.68   13.80
  -5  -7   6  198.08   14.50
   5   7  -6  173.98   13.20
   5   7  -6  192.78   16.30
  -5   7   6  177.08   13.60
   5   7  -6  205.38   17.80
  -5   7   6  181.88   15.40
   5   7  -6  167.08   14.40
   4   7  -6   43.80    9.40
  -3  -7   6   30.10    6.10
   3  -7  -6   43.60    4.60
   3  -7  -6   38.20    7.80
  -3  -7   6   36.30    4.10
  -3  -7   6   39.80    5.20
   3   7  -6   42.30    8.80
  -3   7   6   37.20    6.20
  -3   7   6   37.10    4.90
   3   7  -6   34.50    4.90
   3   7  -6   36.50    5.10
   2  -7  -6  325.97   22.60
  -2  -7   6  360.66   24.30
   2  -7  -6  382.66   25.70
  -2  -7   6  349.57   23.30
   2   7  -6  341.77   24.00
  -2   7   6  330.77   23.80
   2   7  -6  348.77   23.90
   2   7  -6  374.26   25.40
  -2   7   6  426.06   25.30
  -2   7   6  346.17   24.80
  -1  -7   6  198.88   13.30
  -1  -7   6  223.58   15.80
   1  -7  -6  213.58   13.00
   1  -7  -6  191.38   14.60
   1  -7  -6  211.48   17.20
   1   7  -6  208.48   15.20
   1   7  -6  220.68   15.90
  -1   7   6  205.08   16.00
  -1   7   6  195.78   15.30
   1   7  -6  207.38   14.90
   1   7  -6  206.38   16.70
  -1   7   6  243.88   16.80
   0  -7  -6   14.20    3.20
   0  -7   6   19.00    4.40
   0  -7  -6   17.80    5.10
   0   7   6   20.50    3.70
   0   7  -6   16.00    3.10
   0   7  -6   20.20    3.70
  -1  -7  -6  239.08   16.40
  -1  -7  -6  226.58   17.50
   1  -7   6  244.28   17.60
  -1  -7  -6  239.98   19.20
  -1   7  -6  231.28   15.30
  -1   7  -6  236.08   16.90
  -1   7  -6  240.38   15.70
   1   7   6  277.27   18.80
  -1   7  -6  262.87   15.80
   1   7   6  236.48   17.90
  -2  -7  -6  577.94   37.90
  -2  -7  -6  561.54   37.10
  -2  -7  -6  566.14   36.00
   2   7   6  543.25   37.30
  -2   7  -6  589.94   35.30
  -2   7  -6  566.74   35.60
   2   7   6  551.34   37.10
  -3  -7  -6  428.86   28.70
  -3  -7  -6  426.56   29.60
   3   7   6  408.16   29.00
  -3   7  -6  421.06   28.70
  -3   7  -6  439.06   28.00
  -3   7  -6  443.66   27.30
  -4  -7  -6    6.40    2.50
  -4  -7  -6    6.10    3.30
  -4   7  -6    7.80    2.80
   4   7   6    7.10    2.90
   4   7   6   15.30    5.20
  -4   7  -6    6.40    2.30
  -4   7  -6    6.10    2.10
   4   7   6   10.20    2.10
  -5  -7  -6    5.50    3.10
  -5  -7  -6   10.10    4.10
  -5  -7  -6    8.70    5.80
   5   7   6    9.60    2.30
  -5   7  -6   10.50    3.70
  -5   7  -6    9.40    2.40
   5   7   6    6.50    6.00
  -5   7  -6    5.90    2.80
   5   7   6    9.20    3.50
  -6  -7  -6    3.70    5.20
  -6  -7  -6   -0.70    4.20
  -6  -7  -6    0.30    8.30
  -6   7  -6   -2.20    2.40
  -6   7  -6    2.80    4.90
   6   7   6    1.00    7.60
   6   7   6    3.50    2.30
   6   7   6   -1.00    4.30
  -6   7  -6   -3.30    3.80
  -7  -7  -6    4.50    7.70
   7   7   6   -2.70    5.70
  -7   7  -6    3.40    4.20
  -7   7  -6    5.60    5.10
  -8  -8   6   -8.30    7.50
  -8   8   6   -6.30   14.50
   8   8  -6    3.70    5.70
  -8   8   6   17.80    7.90
   7  -8  -6    5.90    3.50
  -7  -8   6    2.50    9.30
  -7  -8   6    1.50    4.70
  -7  -8   6    0.20    5.10
  -7  -8   6    2.20    5.10
  -7  -8   6   -3.50    5.40
  -7   8   6    4.10    5.70
   7   8  -6   -4.80    5.50
   7   8  -6    1.30    4.30
   7   8  -6   12.10   10.60
  -7   8   6   19.80   11.50
   7   8  -6    3.70    5.30
  -6  -8   6   20.50    4.50
  -6  -8   6   31.70    4.20
   6  -8  -6   38.70    6.50
   6   8  -6   35.50    7.00
   6   8  -6   42.00    8.50
   6   8  -6   25.70    4.90
  -6   8   6   23.00    5.00
   6   8  -6   25.80    5.20
  -5  -8   6  131.59    9.90
  -5  -8   6  125.79   11.20
   5  -8  -6  127.39   10.00
   5  -8  -6  122.59   13.00
  -5  -8   6  126.79   11.10
   5   8  -6  107.39   10.80
   5   8  -6  112.79   10.00
  -5   8   6  111.49    9.90
   5   8  -6  132.29   12.80
  -5   8   6  118.79   11.80
   5   8  -6  147.09   15.10
  -3  -8   6  746.73   45.00
   3  -8  -6  722.53   48.40
  -3  -8   6  725.03   47.00
  -3  -8   6  792.12   47.60
  -3   8   6  715.73   48.20
   3   8  -6  800.02   48.50
  -3   8   6  686.33   46.80
   3   8  -6  726.13   47.80
   3   8  -6  764.12   47.20
   3   8  -6  837.72   49.00
   2  -8  -6    8.90    4.60
   2  -8  -6    4.20    1.60
  -2  -8   6   10.60    3.30
   2   8  -6    8.70    4.00
  -2   8   6    6.90    2.10
   2   8  -6    5.30    2.10
  -2   8   6    4.50    2.60
   2   8  -6    5.60    2.10
  -2   8   6   10.40    3.50
  -1  -8   6  702.13   42.50
   1  -8  -6  617.64   41.10
   1  -8  -6  668.53   43.30
   1   8  -6  729.63   42.20
  -1   8   6  618.54   42.20
   1   8  -6  673.03   42.60
  -1   8   6  730.23   42.80
   1   8  -6  650.73   42.00
   1   8  -6  636.34   41.70
  -1   8   6  629.64   42.60
   0  -8   6  332.67   22.30
   0  -8  -6  312.07   19.80
   0  -8  -6  313.07   23.50
   0  -8  -6  292.37   21.50
   0   8   6  339.87   23.20
   0   8   6  293.37   22.10
   0   8  -6  364.16   21.50
   0   8  -6  314.87   21.60
   0   8  -6  303.97   20.90
  -1  -8  -6 1424.36   89.09
  -1  -8  -6 1430.86   86.99
  -1  -8  -6 1412.16   88.59
  -1  -8  -6 1576.44   88.69
  -1   8  -6 1429.16   86.39
  -1   8  -6 1443.86   86.59
   1   8   6 1569.04   89.49
   1   8   6 1432.66   89.39
  -1   8  -6 1425.96   87.89
  -2  -8  -6  246.98   19.90
  -2  -8  -6  262.67   17.60
  -2  -8  -6  251.97   18.60
   2   8   6  248.78   18.80
  -2   8  -6  251.77   16.70
  -2   8  -6  245.78   17.40
  -3  -8  -6    5.40    3.00
  -3  -8  -6    7.60    4.90
  -3  -8  -6    8.40    2.40
  -3  -8  -6   16.10    5.10
   3   8   6   13.30    3.00
   3   8   6   10.90    5.00
  -3   8  -6    6.90    2.50
  -3   8  -6    9.60    2.30
  -3   8  -6    7.90    2.00
  -4  -8  -6   25.10    6.10
  -4  -8  -6   13.80    2.90
  -4  -8  -6   17.80    3.90
  -4   8  -6   15.50    3.10
   4   8   6   28.30    6.40
  -4   8  -6   14.70    2.70
   4   8   6   17.00    3.50
   4   8   6   25.10    4.30
  -5  -8  -6  134.69   16.20
  -5  -8  -6   94.69   11.10
  -5  -8  -6  123.49   11.20
  -5   8  -6   89.69    8.40
   5   8   6  103.79    8.30
  -5   8  -6  108.39   10.20
  -5   8  -6  104.69   10.20
   5   8   6   95.99   10.40
   5   8   6  114.99   16.80
  -6  -8  -6   12.10    8.60
  -6  -8  -6   15.70    6.30
   6   8   6   17.70    5.20
   6   8   6   16.40    3.00
  -6   8  -6    8.90    3.20
   6   8   6   33.00    9.80
  -7  -8  -6   19.20    8.30
   7   8   6    1.20    6.50
  -7   8  -6   -5.20    7.60
   7   8   6   27.60   13.50
  -7  -9   6    5.10    6.10
  -7  -9   6    3.10    5.40
  -7  -9   6    6.70    5.60
   7   9  -6    2.10    6.00
  -7   9   6   35.10   12.50
  -7   9   6   16.90    6.70
   7   9  -6   17.70   13.00
   7   9  -6   12.40    5.30
  -6  -9   6    5.40    4.80
  -6  -9   6   -6.10    9.10
  -6  -9   6    0.20    4.50
  -6  -9   6    0.20    4.00
   6   9  -6   10.60    7.50
  -6   9   6    4.60    5.10
   6   9  -6    1.80    4.40
   6   9  -6    7.40    4.00
  -5  -9   6   15.30    3.70
  -5  -9   6   17.50    3.00
   5  -9  -6   21.50    5.30
  -5  -9   6   19.10    4.00
  -5  -9   6   17.80    6.60
   5   9  -6   21.50    6.30
   5   9  -6   16.20    3.50
   5   9  -6   15.20    4.10
   5   9  -6   11.80    3.70
  -5   9   6   14.00    3.90
  -5   9   6   14.10    3.20
  -4  -9   6   16.90    3.80
   4  -9  -6   10.10    4.70
  -4  -9   6   21.10    3.40
  -4  -9   6   11.90    3.00
   4   9  -6   20.30    6.10
   4   9  -6   10.50    3.60
  -4   9   6   17.90    4.30
   4   9  -6   16.30    3.00
   4   9  -6   11.90    3.20
  -3  -9   6   31.30    4.80
   3  -9  -6   35.00    7.40
   3   9  -6   41.90    8.20
   3   9  -6   38.30    7.60
   3   9  -6   39.00    5.20
  -3   9   6   34.20    6.20
  -3   9   6   28.70    4.70
  -2  -9   6  258.87   17.60
  -2  -9   6  273.47   19.50
   2  -9  -6  288.77   20.80
   2   9  -6  284.67   19.00
  -2   9   6  257.07   19.70
   2   9  -6  290.77   20.70
  -2   9   6  245.58   18.60
   2   9  -6  258.87   19.20
   2   9  -6  232.28   19.80
   1  -9  -6  164.98   12.20
   1  -9  -6  181.08   15.90
  -1  -9   6  171.58   14.80
  -1   9   6  193.78   15.00
   1   9  -6  161.98   13.10
  -1   9   6  168.18   14.10
   1   9  -6  178.88   14.60
   1   9  -6  171.48   13.20
   1   9  -6  171.78   15.20
  -1   9   6  159.28   13.40
   0  -9  -6  272.97   18.10
   0  -9  -6  293.37   22.30
   0  -9  -6  273.57   20.10
   0   9   6  277.17   20.80
   0   9  -6  304.17   20.50
   0   9   6  320.37   22.20
   0   9  -6  310.37   20.40
   0   9  -6  298.27   19.80
  -1  -9  -6  256.87   16.70
  -1  -9  -6  237.88   18.20
  -1  -9  -6  258.37   20.20
  -1   9  -6  259.57   16.70
  -1   9  -6  253.27   17.90
   1   9   6  235.58   18.80
  -2  -9  -6  232.38   17.80
  -2  -9  -6  245.58   19.30
  -2  -9  -6  244.78   16.60
   2   9   6  223.98   18.10
  -2   9  -6  230.98   16.90
  -2   9  -6  229.28   15.50
   2   9   6  266.07   19.80
  -3  -9  -6    5.10    4.30
  -3  -9  -6    0.10    3.10
  -3  -9  -6    9.50    4.80
  -3  -9  -6    1.10    2.20
  -3   9  -6    1.40    2.60
   3   9   6    4.60    4.50
   3   9   6    2.40    3.10
  -3   9  -6   -3.60    2.30
  -3   9  -6    1.10    2.00
  -4  -9  -6   -2.20    3.90
  -4  -9  -6   -0.90    5.80
  -4  -9  -6   -1.10    2.80
  -4  -9  -6    7.90    4.60
   4   9   6   -1.70    2.80
  -4   9  -6    4.50    2.90
  -4   9  -6   -0.60    3.20
  -4   9  -6    2.20    2.60
   4   9   6   -3.60    3.60
   4   9   6   12.10    5.80
  -5  -9  -6    2.50    5.20
  -5  -9  -6    8.10    7.30
  -5   9  -6   -2.30    4.30
   5   9   6   -3.90    4.50
   5   9   6   -2.50    7.70
  -5   9  -6   -3.90    3.30
  -5   9  -6    0.00    3.30
   5   9   6    1.10    3.20
  -6  -9  -6    4.30    6.80
   6   9   6   -5.40   10.50
  -6   9  -6    0.20    3.70
   6   9   6   -1.80    5.60
   6   9   6   -1.10    3.60
  -7 -10   6   -8.30    6.10
   7  10  -6    2.70    5.80
   7  10  -6  -10.40    6.90
  -7  10   6  -13.20   14.10
  -6 -10   6   40.10    5.30
  -6 -10   6   46.60    9.30
   6  10  -6   59.29    8.90
  -6  10   6   39.90    6.40
   6  10  -6   37.40    6.20
   6  10  -6   53.19    9.70
  -6  10   6   35.00    7.80
  -5 -10   6   14.40    3.80
  -5 -10   6    9.90    3.00
   5  10  -6   15.80    3.70
   5  10  -6   10.90    3.90
   5  10  -6    4.10    6.10
  -5  10   6   10.10    3.40
   5  10  -6   12.20    4.10
  -5  10   6   21.20    4.60
  -4 -10   6   53.69    6.90
   4 -10  -6   67.89    9.80
  -4 -10   6   65.29    8.40
  -4 -10   6   49.20    5.20
   4  10  -6   52.69    7.50
   4  10  -6   62.39    8.50
   4  10  -6   71.69    9.00
   4  10  -6   54.09    7.10
  -4  10   6   74.19    8.30
  -4  10   6   57.19    6.70
  -3 -10   6   20.30    4.70
   3 -10  -6   37.60    8.10
  -3 -10   6   19.10    3.30
   3  10  -6   16.20    3.40
  -3  10   6   33.90    6.10
  -3  10   6   29.00    4.60
   3  10  -6   30.10    5.80
   3  10  -6   20.90    6.00
   3  10  -6   36.10    8.20
  -2 -10   6   34.50    4.10
  -2  10   6   34.90    4.90
   2  10  -6   44.70    5.60
  -2  10   6   31.50    5.70
  -2  10   6   29.50    6.50
   2  10  -6   32.70    5.30
   1 -10  -6  207.48   14.80
   1 -10  -6  237.18   18.70
   1  10  -6  233.48   16.60
  -1  10   6  205.08   16.50
   1  10  -6  237.48   17.60
   1  10  -6  197.48   15.80
   1  10  -6  235.58   17.30
  -1  10   6  195.58   16.20
  -1  10   6  245.68   17.80
   0 -10  -6  443.26   30.50
   0 -10  -6  461.65   32.70
   0  10   6  425.06   31.60
   0  10   6  538.25   33.00
   0  10  -6  468.75   31.30
   0  10  -6  515.95   31.00
   0  10  -6  475.85   30.70
   0  10  -6  472.75   31.70
  -1 -10  -6  239.28   17.90
  -1 -10  -6  239.88   16.30
  -1 -10  -6  214.38   19.30
   1  10   6  272.47   20.40
  -1  10  -6  259.57   18.20
  -1  10  -6  276.97   17.30
   1  10   6  246.28   19.00
  -1  10  -6  248.58   16.80
  -2 -10  -6   45.70    9.50
  -2 -10  -6   24.40    4.60
  -2 -10  -6   29.30    4.50
  -2  10  -6   38.20    5.50
  -2  10  -6   32.60    3.70
  -2  10  -6   32.30    3.40
   2  10   6   28.60    5.90
   2  10   6   28.20    6.30
  -3 -10  -6    2.30    5.50
  -3 -10  -6    4.20    4.20
  -3 -10  -6   -2.80    3.70
  -3 -10  -6   -2.60    2.30
   3  10   6   -4.10    3.50
  -3  10  -6   -0.50    2.30
   3  10   6   -1.40    2.90
   3  10   6    0.80    5.10
  -3  10  -6   -1.60    3.10
  -4 -10  -6    0.70    4.60
  -4 -10  -6   11.40    7.10
  -4 -10  -6    1.00    5.30
  -4 -10  -6   -1.80    3.10
   4  10   6   -0.30    4.10
   4  10   6    1.90    3.30
  -4  10  -6    0.90    3.40
  -4  10  -6    0.20    2.80
   4  10   6   -1.20    6.70
  -5 -10  -6   25.70    5.80
  -5 -10  -6   30.70    8.20
   5  10   6   15.60    3.90
  -5  10  -6   21.10    4.10
   5  10   6   26.50    9.00
  -6 -10  -6    1.00    7.60
   6  10   6   10.30   15.40
  -6  10  -6   -2.00    4.60
   6  10   6    4.00    6.40
   6  10   6    6.30    4.40
  -6  10  -6   -7.90    6.40
  -6  10  -6    0.50    4.60
   6  11  -6    0.30    5.20
  -6  11   6   -1.20   13.10
   6  11  -6   -4.60    5.80
   6  11  -6   -3.80    5.50
   5 -11  -6   18.30    6.60
  -5 -11   6   15.80    9.70
  -5  11   6   12.80    5.10
   5  11  -6   14.10    4.40
  -5  11   6   33.30    9.90
   5  11  -6    4.80    6.60
   5  11  -6   12.20    4.40
   4 -11  -6  192.58   16.90
  -4 -11   6  182.58   14.40
   4  11  -6  172.58   18.30
  -4  11   6  165.98   13.80
   4  11  -6  182.28   15.30
  -4  11   6  202.48   15.50
   4  11  -6  208.78   14.90
   4  11  -6  186.98   16.10
   3 -11  -6   14.80    4.90
  -3 -11   6    8.90    2.80
   3  11  -6    6.90    3.70
  -3  11   6   16.90    3.70
  -3  11   6    9.00    2.80
   3  11  -6   11.80    3.20
   3  11  -6    8.30    5.10
   3  11  -6   10.30    3.50
   2 -11  -6   14.60    5.80
   2  11  -6    8.40    3.20
   2  11  -6   11.40    3.20
   2  11  -6    5.50    3.10
  -2  11   6   10.20    2.90
  -2  11   6   13.80    3.60
   2  11  -6    9.20    4.30
   0 -11  -6  195.58   16.60
   0 -11  -6  185.48   14.10
   0  11   6  206.68   17.10
   0  11  -6  198.28   15.50
   0  11  -6  229.58   15.30
   0  11   6  176.48   15.20
   0  11  -6  191.78   15.00
   0  11  -6  184.38   14.20
  -1 -11  -6   40.60    6.10
  -1 -11  -6   42.20    8.70
  -1 -11  -6   40.10    4.10
  -1  11  -6   38.70    4.90
   1  11   6   41.90    6.50
  -1  11  -6   42.30    6.40
   1  11   6   44.10    9.70
  -2 -11  -6  296.27   21.40
  -2 -11  -6  249.38   18.90
  -2 -11  -6  230.98   17.30
  -2 -11  -6  270.37   20.50
   2  11   6  231.78   19.20
   2  11   6  249.78   21.20
  -2  11  -6  278.57   17.10
  -2  11  -6  255.97   16.80
  -2  11  -6  252.37   18.40
  -3 -11  -6   13.50    4.10
  -3  11  -6   13.10    2.60
   3  11   6   13.00    4.10
   3  11   6   21.30    6.00
  -3  11  -6   12.00    2.50
   3  11   6   14.20    3.40
  -3  11  -6   19.80    3.70
  -4 -11  -6  246.28   19.70
  -4 -11  -6  222.38   18.80
  -4  11  -6  247.78   18.30
  -4  11  -6  288.07   18.30
   4  11   6  272.17   18.10
   4  11   6  251.37   19.90
  -4  11  -6  234.38   17.50
  -5 -11  -6   96.29   13.20
  -5  11  -6   70.79   10.20
   5  11   6   72.49   11.80
   5  11   6  101.59    9.60
  -6 -12   6  -19.50   16.20
   6  12  -6    6.30    6.30
   6  12  -6  -10.20    6.80
  -5 -12   6   57.39    7.00
  -5 -12   6   69.99    9.90
  -5  12   6   60.19    9.20
  -5  12   6   66.89   11.40
   5  12  -6   85.69   10.60
   5  12  -6   82.89   11.20
   5  12  -6   89.19   12.60
   4 -12  -6   11.30    5.40
   4  12  -6    7.10    4.80
  -4  12   6    4.10    4.90
   4  12  -6   10.50    4.60
   4  12  -6    9.50    3.90
   4  12  -6   -1.80    6.60
   3 -12  -6   40.50    7.40
  -3 -12   6   31.20    4.30
   3  12  -6   45.10    8.20
  -3  12   6   45.20    7.70
  -3  12   6   37.80    8.80
   3  12  -6   40.80    8.00
   3  12  -6   44.60    7.70
   3  12  -6   46.40    7.90
  -3  12   6   33.90    6.60
   2 -12  -6    1.80    3.70
   2  12  -6   -0.10    3.30
   2  12  -6    4.00    3.50
   2  12  -6    1.50    3.80
   2  12  -6   -2.50    4.70
  -2  12   6    0.20    3.20
  -2  12   6   -1.90    4.10
   1 -12  -6  343.47   25.10
  -1  12   6  356.86   24.90
   1  12  -6  353.76   24.20
   1  12  -6  329.97   23.40
  -1  12   6  304.57   23.60
   1  12  -6  343.77   23.80
   1  12  -6  333.67   23.60
  -1 -12  -6    5.00    5.40
  -1 -12  -6    9.00    4.40
  -1 -12  -6   -0.50    3.20
  -1 -12  -6    1.50    1.30
  -1  12  -6   -0.30    3.20
  -1  12  -6   -0.70    2.80
   1  12   6   -1.40    3.60
  -1  12  -6   -1.10    3.70
  -1  12  -6    1.80    2.60
   1  12   6    2.30    5.10
  -2 -12  -6   55.09    8.90
  -2 -12  -6   50.29    9.00
  -2 -12  -6   52.29    7.90
   2  12   6   41.70    7.10
  -2  12  -6   48.60    6.30
  -2  12  -6   39.10    7.60
  -2  12  -6   41.10    5.40
   2  12   6   29.00    4.90
  -3 -12  -6  123.49   12.30
  -3  12  -6  127.29   11.30
   3  12   6  145.59   16.50
   3  12   6  130.79   12.50
  -3  12  -6  112.99   10.30
   3  12   6  117.79   11.10
  -4 -12  -6   24.10    9.60
  -4 -12  -6   21.50    6.00
   4  12   6   14.90    4.60
  -4  12  -6   24.70    4.90
  -4  12  -6   10.80    3.50
   4  12   6   13.30    5.70
  -5 -12  -6    1.10    7.50
  -5  12  -6   10.60    5.50
   5  12   6    4.00    5.30
   5  12   6   -4.10    6.90
  -5  12  -6   -3.80    4.30
   5 -13  -6    6.20    7.60
   5  13  -6    8.60    5.90
  -5  13   6   11.40   14.50
   5  13  -6   21.90    5.90
   3 -13  -6    2.90    5.00
  -3  13   6    6.10    4.00
   3  13  -6   -0.10    4.80
   3  13  -6    3.70    3.70
   3  13  -6    1.50    5.10
   3  13  -6    7.80    6.50
  -3  13   6   10.90    5.20
  -3  13   6   10.20    4.60
   2 -13  -6   21.20    5.00
   2  13  -6   20.00    4.30
   2  13  -6    9.80    4.40
  -2  13   6   19.70    5.30
   2  13  -6   19.90    5.60
   1 -13  -6    5.40    4.50
   1  13  -6   18.90    3.80
   1  13  -6   13.10    4.10
   1  13  -6   13.50    3.20
  -1  13   6   10.40    3.70
   0 -13  -6   40.60    5.80
   0 -13  -6   43.90    7.20
   0  13  -6   36.50    4.90
   0  13   6   43.20    7.10
   0  13  -6   37.20    8.00
   0  13  -6   35.50    6.80
   0  13   6   40.10    7.50
   0  13  -6   51.19    7.10
  -1 -13  -6    2.20    3.60
  -1 -13  -6   -6.10    4.60
  -1 -13  -6    0.80    5.40
  -1  13  -6    6.70    2.70
  -1  13  -6   -2.50    3.40
   1  13   6   12.20    6.00
  -1  13  -6    1.40    3.90
   1  13   6   -1.50    4.40
  -1  13  -6   -0.80    4.40
  -2 -13  -6    4.70    5.00
  -2 -13  -6   -0.50    4.40
  -2 -13  -6   -5.40    6.00
   2  13   6    0.30    4.70
  -2  13  -6   -3.30    3.20
   2  13   6    3.30    6.70
  -2  13  -6    6.10    3.70
   2  13   6   -0.30    4.50
  -2  13  -6    5.00    4.70
  -3 -13  -6   30.10    5.60
  -3  13  -6   27.60    3.60
  -3  13  -6   23.00    3.50
   3  13   6   37.20    5.20
   3  13   6   33.80    6.10
  -3  13  -6   22.90    3.10
  -4 -13  -6  -10.70   11.50
  -4 -13  -6   -5.40    6.60
   4  13   6    1.60    5.60
  -4  13  -6    4.60    5.70
   4  13   6   -0.10    6.70
   3 -14  -6  127.79   14.00
   3  14  -6  100.19   12.70
  -3  14   6  148.39   12.50
  -3  14   6  142.59   14.90
   3  14  -6   97.79   12.60
   3  14  -6  133.99   19.50
   3  14  -6  129.09   13.80
   2 -14  -6   -8.00    5.30
  -2  14   6   -2.60    4.40
   2  14  -6   -0.20    4.90
   2  14  -6   -0.40    3.70
   2  14  -6   -3.20    5.40
  -2  14   6    7.00    6.00
   2  14  -6    1.50    7.00
   1 -14  -6   22.10    5.90
   1  14  -6   21.30    5.10
  -1  14   6   16.30    4.70
   1  14  -6   14.80    4.70
   1  14  -6   17.90    4.00
   1  14  -6   21.70    6.10
  -1  14   6   24.30    6.30
   0 -14  -6    0.40    5.20
   0  14  -6   -1.00    5.00
   0  14   6   -2.80    4.90
   0  14  -6    0.20    4.20
   0  14   6    5.80    6.70
   0  14  -6    8.10    5.60
  -1 -14  -6  146.89   12.20
  -1 -14  -6  145.99   15.20
   1  14   6  168.58   18.20
  -1  14  -6  146.69   13.60
  -1  14  -6  173.98   14.10
  -1  14  -6  152.08   12.60
  -1  14  -6  150.98   12.80
   1  14   6  145.69   14.30
  -2 -14  -6   -9.20    8.30
  -2 -14  -6    6.30    5.50
  -2 -14  -6    0.60    5.00
  -2  14  -6   -3.40    3.00
  -2  14  -6    2.00    3.50
   2  14   6    0.00    5.70
   2  14   6   -5.90    5.40
  -2  14  -6    0.10    4.00
  -2  14  -6    1.90    4.70
  -2  14  -6    1.80    5.60
  -3 -14  -6    9.30    6.60
  -3 -14  -6  -13.10    9.50
  -3 -14  -6   -7.10    6.20
   3  14   6    2.90    5.90
   3  14   6   -3.00    6.80
  -3  14  -6   -5.30    6.00
  -3  14  -6   -2.00    4.00
  -3  14  -6   -1.10    3.60
  -3  14  -6    6.10    4.60
   3 -15  -6   -6.60    7.30
  -3  15   6   19.20    7.90
  -3  15   6   16.30    6.80
   3  15  -6    8.60    7.10
   2 -15  -6    7.30    6.50
   2  15  -6    8.30    4.40
   2  15  -6   14.90    6.10
  -2  15   6    3.60    5.30
   2  15  -6   13.50    5.90
  -2  15   6   22.00    7.50
   2  15  -6   13.80    8.70
   1 -15  -6    4.70    5.80
   1  15  -6    0.80    6.20
   1  15  -6    4.80    7.60
   1  15  -6   -6.80    5.40
  -1  15   6   -7.70    5.70
  -1  15   6   -2.40    7.50
   0 -15  -6   -8.50    5.90
   0  15   6   -0.10    5.90
   0  15  -6   -0.40    5.20
   0  15   6   -2.80    9.70
   0  15  -6    3.90    6.90
   0  15  -6   -3.10    6.00
  -1 -15  -6   12.00    4.40
  -1 -15  -6   16.40    6.80
  -1  15  -6   28.00    6.40
  -1  15  -6   19.10    5.30
   1  15   6   16.10    6.30
   1  15   6   17.80    6.50
  -1  15  -6   14.60    4.00
  -2 -15  -6   29.50    7.60
  -2 -15  -6   34.10    5.70
  -2 -15  -6   50.99    9.50
  -2  15  -6   38.00    7.90
  -2  15  -6   29.60    5.50
   2  15   6   28.50    7.10
   2  15   6   37.20    7.00
  -9   0   7    9.50    5.50
  -9   0   7   -5.70    8.20
  -9   0   7   -5.90    6.90
   8   0  -7   -5.60    5.00
  -8   0   7    2.30    4.10
  -8   0   7  -12.30    9.20
  -8   0   7   -2.80    4.90
  -7   0   7  135.09   13.20
  -7   0   7  165.18   14.00
   7   0  -7  173.88   15.70
   7   0  -7  152.48   12.60
  -7   0   7  180.78   12.90
  -7   0   7  169.28   14.60
  -7   0   7  204.48   17.90
  -6   0   7    2.00    2.40
   6   0  -7   -2.10    2.90
   6   0  -7   -3.00    2.50
  -6   0   7    0.70    2.30
  -6   0   7    2.60    2.70
  -6   0   7   -0.50    3.40
  -6   0   7    4.80    4.30
   5   0  -7   39.40    8.80
  -5   0   7   38.70    5.90
  -5   0   7   33.60    5.50
   5   0  -7   34.10    7.10
   5   0  -7   35.50    4.90
  -5   0   7   29.20    5.70
  -5   0   7   35.20    6.50
  -3   0   7  676.73   44.60
   3   0  -7  720.33   44.70
  -3   0   7  778.22   45.30
  -3   0   7  704.73   43.90
   3   0  -7  741.53   45.00
   3   0  -7  620.64   43.20
   3   0  -7  733.13   44.70
  -3   0   7  655.63   44.30
   3   0  -7  751.62   44.50
  -2   0   7   -1.10    3.70
   2   0  -7   -0.60    2.50
   2   0  -7    2.20    3.90
  -2   0   7   -2.00    2.70
   2   0  -7    2.60    4.10
  -2   0   7   -1.70    3.70
  -2   0   7    2.10    3.00
   1   0  -7    3.70    4.10
   1   0  -7    1.20    2.20
  -1   0   7    0.10    3.30
  -1   0   7    4.30    4.10
  -1   0   7    3.20    3.00
   1   0  -7    5.90    4.00
  -1   0   7    3.30    3.10
   1   0  -7    4.70    3.20
   0   0  -7    0.80    3.30
   0   0   7   -2.20    3.70
   0   0  -7   -0.40    3.70
   0   0  -7   -3.00    2.60
   0   0   7    2.60    2.50
   0   0   7   -3.10    2.70
   0   0  -7   -2.80    2.10
  -1   0  -7 2019.20  124.09
   1   0   7 2064.89  123.19
   1   0   7 2013.40  123.69
  -1   0  -7 2112.99  124.49
   1   0   7 2287.27  123.99
  -3   0  -7  555.24   38.10
  -3   0  -7  637.54   37.50
  -3   0  -7  550.84   36.80
   3   0   7  591.24   34.90
  -4   0  -7   -0.70    2.20
  -4   0  -7    0.00    3.10
  -4   0  -7   -3.00    2.00
  -5   0  -7    3.30    2.80
  -5   0  -7   -0.30    2.40
  -5   0  -7    4.10    3.60
  -6   0  -7    1.10    5.40
  -6   0  -7   -3.30    3.60
  -6   0  -7    1.00    3.70
  -7   0  -7   -3.40    8.00
  -7   0  -7    0.50    5.10
  -8   0  -7    4.60   11.80
  -8   0  -7    1.00    7.30
  -8   0  -7   -9.10    6.60
  -9  -1   7   -3.50    8.20
  -9  -1   7   -6.80    6.00
  -9  -1   7    8.10    5.50
  -9  -1   7   -3.60    7.10
   9   1  -7   13.00    8.10
  -9   1   7    9.70    5.70
  -9   1   7    1.00    6.80
  -8  -1   7   -7.00    4.90
  -8  -1   7   -2.40    8.80
   8  -1  -7   -3.00    4.80
  -8  -1   7   -3.70    4.10
   8   1  -7   10.90    6.40
  -8   1   7    0.00    4.80
   8   1  -7    0.50    4.80
  -8   1   7   -3.30    4.10
  -8   1   7   -6.60    4.10
  -8   1   7   -5.00    5.80
  -8   1   7    4.60    8.50
  -7  -1   7    9.60    3.70
  -7  -1   7   11.90    3.10
  -7  -1   7   10.80    6.20
  -7  -1   7    8.50    4.20
  -7  -1   7   12.00    3.40
   7  -1  -7    6.70    3.80
  -7   1   7    6.00    3.50
  -7   1   7   16.90    6.30
  -7   1   7    8.80    4.20
   7   1  -7    8.70    4.10
  -7   1   7   13.50    3.30
  -7   1   7    4.00    3.10
  -6  -1   7   17.90    4.90
   5  -1  -7   18.30    4.60
  -5  -1   7   26.40    4.90
   5  -1  -7   29.80    4.10
   5  -1  -7   25.30    5.60
  -5  -1   7   28.20    5.00
  -5  -1   7   27.50    5.10
  -5  -1   7   28.00    6.20
  -5   1   7   17.00    4.00
  -5   1   7   28.40    4.80
   5   1  -7   17.00    4.90
   5   1  -7   25.00    3.70
  -5   1   7   24.40    5.30
  -5   1   7   24.40    4.70
   5   1  -7   25.40    4.70
   4  -1  -7  208.88   16.70
   4  -1  -7  222.78   16.90
  -4  -1   7  217.98   15.10
  -4  -1   7  198.48   15.50
   4  -1  -7  208.98   14.80
  -4  -1   7  188.48   15.50
   4   1  -7  201.08   17.10
   4   1  -7  207.68   15.30
  -4   1   7  213.78   15.30
   4   1  -7  211.48   16.10
  -4   1   7  201.58   16.00
  -4   1   7  197.18   15.50
   4   1  -7  185.78   14.10
  -3  -1   7    3.40    2.80
   3  -1  -7    2.10    2.20
   3  -1  -7    5.40    4.10
   3  -1  -7    7.90    3.90
  -3  -1   7    7.60    3.50
  -3  -1   7   -0.80    2.70
   3  -1  -7    6.50    3.60
   3   1  -7    5.90    3.80
  -3   1   7    3.80    3.30
   3   1  -7    0.90    1.70
  -3   1   7    8.40    4.70
  -3   1   7    3.50    3.00
   3   1  -7    5.40    3.70
   3   1  -7    4.90    2.40
   3   1  -7    4.80    3.20
  -3   1   7    3.70    3.30
  -2  -1   7  568.84   39.00
  -2  -1   7  623.84   38.70
   2  -1  -7  606.24   39.10
  -2  -1   7  586.74   39.00
  -2  -1   7  656.03   39.60
   2  -1  -7  639.54   39.70
   2  -1  -7  656.83   39.90
   2   1  -7  639.24   39.10
   2   1  -7  607.84   39.20
   2   1  -7  565.34   38.40
  -2   1   7  707.13   40.80
   2   1  -7  618.94   39.80
  -2   1   7  577.54   39.20
   2   1  -7  643.54   39.70
  -2   1   7  686.03   39.10
  -2   1   7  601.84   39.70
   1  -1  -7  910.11   55.09
  -1  -1   7  861.21   54.59
  -1  -1   7  951.20   54.99
  -1  -1   7  857.91   54.59
   1  -1  -7  878.31   54.99
  -1  -1   7  938.01   54.39
   1  -1  -7  915.61   55.39
   1   1  -7  946.41   54.89
   1   1  -7  929.91   55.09
  -1   1   7  838.42   54.79
  -1   1   7  861.81   55.19
   1   1  -7  857.51   54.19
  -1   1   7  955.10   54.49
   1   1  -7  883.01   54.89
   0  -1   7 5428.96  338.37
   0  -1   7 6065.09  338.47
   0  -1  -7 5848.01  339.47
   0  -1   7 6184.88  338.57
   0  -1  -7 5861.81  339.17
   0  -1  -7 5833.62  339.37
   0   1  -7 5518.45  338.27
   0   1  -7 5660.83  338.87
   0   1   7 5457.15  338.97
   0   1  -7 5874.71  338.97
   0   1   7 6197.68  338.57
   0   1  -7 5790.22  338.87
  -1  -1  -7  538.05   34.00
   1  -1   7  533.55   32.80
   1  -1   7  583.04   32.80
  -1  -1  -7  552.94   34.70
   1  -1   7  518.35   32.40
   1   1   7  518.05   33.40
  -1   1  -7  526.85   33.40
  -1   1  -7  480.55   32.40
  -1   1  -7  533.35   33.50
   1   1   7  541.55   32.80
   2  -1   7   65.69    5.80
  -2  -1  -7   64.49    7.10
  -2  -1  -7   52.19    6.40
  -2   1  -7   70.49    6.90
  -2   1  -7   72.89    6.70
  -2   1  -7   55.69    4.90
   2   1   7   57.39    5.60
   2   1   7   60.89    5.80
  -3  -1  -7  253.67   16.30
  -3  -1  -7  211.28   16.50
   3  -1   7  205.88   13.60
  -3  -1  -7  201.78   15.70
  -3   1  -7  216.58   16.60
   3   1   7  206.68   14.30
   3   1   7  213.98   13.60
  -3   1  -7  240.08   15.90
  -3   1  -7  188.18   14.80
  -4  -1  -7  519.85   34.70
  -4  -1  -7  516.75   35.80
  -4   1  -7  633.84   34.80
  -4   1  -7  511.85   33.90
   4   1   7  495.15   32.20
  -4   1  -7  515.45   35.80
  -6  -1  -7   37.70    7.30
  -6  -1  -7   30.40    4.50
  -6   1  -7   25.20    4.00
  -6   1  -7   42.60    6.80
  -7  -1  -7    1.40    5.30
  -7  -1  -7   -0.70    8.20
  -7   1  -7   -0.80    4.50
  -7   1  -7   -4.90    7.40
  -7   1  -7    2.70    5.00
  -8  -1  -7   24.30    7.70
  -8   1  -7   30.90    7.30
   8  -2  -7   -0.30    4.70
  -8  -2   7    8.40   10.10
  -8   2   7    8.30    4.30
   8   2  -7   -1.90    5.10
  -7  -2   7   13.70    6.50
  -7   2   7    0.00    7.00
  -6  -2   7   99.69    9.40
  -6  -2   7  102.29   10.10
   6  -2  -7  105.79    8.80
  -6  -2   7  118.29   11.40
   6  -2  -7  111.39   12.50
  -6  -2   7  106.69   10.20
  -6   2   7  113.79   10.80
   6   2  -7  124.59   12.60
   6   2  -7   98.59    9.60
  -6   2   7  108.59   10.00
   6   2  -7  110.59    8.60
  -6   2   7  124.59    9.90
  -6   2   7  103.59   10.70
   5  -2  -7  130.69   10.40
  -5  -2   7  137.29   11.50
  -5  -2   7  141.79   12.50
  -5  -2   7  127.29   11.50
   5  -2  -7  134.09   12.60
  -5  -2   7  135.89   11.10
   5  -2  -7  138.79   13.20
  -5   2   7  134.79   11.50
  -5   2   7  131.89   12.00
   5   2  -7  137.49   13.60
  -5   2   7  144.09   11.40
  -5   2   7  137.19   12.00
   5   2  -7  128.69   10.10
   5   2  -7  134.59   11.00
  -3  -2   7 2741.03  156.68
  -3  -2   7 2544.35  156.78
  -3  -2   7 2335.07  156.88
   3  -2  -7 2717.53  156.78
   3  -2  -7 2727.83  157.78
   3  -2  -7 2563.84  156.78
  -3  -2   7 2812.52  157.48
   3  -2  -7 2908.11  157.08
   3   2  -7 2508.95  156.38
   3   2  -7 2668.93  156.78
  -3   2   7 2926.21  157.08
   3   2  -7 2794.42  157.48
  -3   2   7 2362.46  156.88
  -3   2   7 2543.95  157.68
   3   2  -7 2634.34  157.48
   3   2  -7 2726.03  157.68
  -2  -2   7 1659.23   96.39
  -2  -2   7 1687.73   96.79
   2  -2  -7 1589.84   96.79
   2  -2  -7 1632.34   96.49
  -2  -2   7 1558.04   96.29
   2  -2  -7 1681.83   96.99
   2  -2  -7 1684.73   97.49
  -2  -2   7 1471.45   96.49
  -2   2   7 1821.72   96.89
   2   2  -7 1510.85   96.09
   2   2  -7 1653.63   97.29
  -2   2   7 1486.95   96.69
   2   2  -7 1633.14   96.29
   2   2  -7 1689.83   97.19
   2   2  -7 1614.34   96.99
  -2   2   7 1545.85   97.29
   1  -2  -7   42.80    9.20
  -1  -2   7   59.79    6.70
   1  -2  -7   52.69    9.00
  -1  -2   7   54.99    8.10
  -1  -2   7   45.50    7.10
   1  -2  -7   52.69    7.20
  -1   2   7   46.40    7.10
   1   2  -7   53.19    6.90
   1   2  -7   57.09    7.70
   1   2  -7   53.89    8.50
  -1   2   7   50.79   12.40
   1   2  -7   45.20    6.40
  -1   2   7   35.40    8.00
  -1   2   7   56.39    7.20
   0  -2   7  657.83   39.00
   0  -2  -7  656.23   40.60
   0  -2  -7  651.63   40.10
   0  -2  -7  553.04   39.30
   0  -2   7  616.24   38.60
   0  -2   7  674.53   38.70
   0   2   7  603.74   39.60
   0   2  -7  606.44   39.10
   0   2   7  674.93   39.20
   0   2  -7  637.14   39.40
   0   2  -7  667.33   39.50
   0   2  -7  605.14   38.80
  -1  -2  -7 1976.70  113.29
  -1  -2  -7 1891.91  112.69
   1  -2   7 1974.00  111.49
  -1  -2  -7 1737.93  112.29
   1   2   7 1823.32  112.39
  -1   2  -7 1835.92  111.69
  -1   2  -7 1889.11  111.69
   1   2   7 2041.60  111.59
  -1   2  -7 1855.11  111.29
  -2  -2  -7   33.50    6.80
   3  -2   7  298.57   18.60
  -3  -2  -7  284.87   20.80
  -3  -2  -7  306.57   21.60
  -3   2  -7  340.87   20.30
  -3   2  -7  271.67   18.20
   3   2   7  270.97   19.50
   3   2   7  303.57   18.60
  -3   2  -7  305.07   21.70
  -4  -2  -7   69.99    7.80
  -4  -2  -7   83.99   10.10
  -4  -2  -7   62.69    7.40
   4   2   7   58.29    5.70
  -4   2  -7   66.89    6.30
  -4   2  -7   65.29    7.60
  -5  -2  -7   80.09   10.90
  -5   2  -7  101.19    8.90
  -6  -2  -7   -0.30    3.30
  -6  -2  -7    8.00    4.10
  -6  -2  -7   10.60    5.90
  -6   2  -7    4.40    4.30
  -6   2  -7    9.40    3.40
  -6   2  -7    3.70    3.50
  -7  -2  -7    2.00    8.30
  -7  -2  -7   -3.40    5.00
  -7  -2  -7   -1.60    5.50
  -7   2  -7    2.20    4.90
  -7   2  -7   14.60    6.50
   9  -3  -7    2.70    8.70
  -9  -3   7    3.90    6.20
   9   3  -7   -5.80   14.40
  -8  -3   7    1.70    4.30
  -8  -3   7   -4.10   10.20
   8   3  -7   18.10   12.00
  -8   3   7   -2.00    4.60
  -8   3   7   19.60    9.00
   8   3  -7   -8.40    5.60
  -8   3   7   -4.80    5.00
  -8   3   7   -3.60    4.20
   7  -3  -7    4.10    3.80
  -7  -3   7   10.70    7.30
  -7  -3   7   -0.50    4.20
  -7  -3   7   -1.10    3.70
  -7  -3   7    0.10    3.30
   7   3  -7    5.80    2.90
  -7   3   7    5.90    3.00
   7   3  -7    3.80    4.00
  -7   3   7    4.70    6.40
   7   3  -7   20.30    8.10
  -7   3   7    5.10    4.10
   7   3  -7   -1.50    3.70
  -7   3   7    0.90    4.50
   6  -3  -7  109.59    8.60
  -6  -3   7  129.89   11.50
  -6  -3   7  131.69   12.50
  -6  -3   7  152.58   14.70
  -6  -3   7  127.09   11.10
   6  -3  -7  132.99   12.30
  -6  -3   7  101.99   10.10
   6   3  -7  130.99    9.70
   6   3  -7  121.29   10.70
   6   3  -7  125.69   13.20
  -6   3   7  132.19   11.30
  -6   3   7  125.29   10.80
  -6   3   7  123.39   11.90
  -6   3   7  124.89   10.80
   5  -3  -7  166.68   15.10
   5  -3  -7  173.88   14.90
  -5  -3   7  174.88   13.10
  -5  -3   7  173.98   13.20
   5  -3  -7  148.49   11.30
  -5  -3   7  157.78   13.20
  -5  -3   7  170.98   14.40
  -5   3   7  161.08   13.40
  -5   3   7  159.78   14.00
  -5   3   7  190.18   13.70
  -5   3   7  162.98   13.20
   5   3  -7  155.08   12.90
   5   3  -7  162.88   12.00
   5   3  -7  170.98   16.10
   4  -3  -7   20.90    4.60
   4  -3  -7   28.90    6.60
  -4  -3   7   31.80    5.80
  -4  -3   7   31.40    4.50
  -4  -3   7   23.10    4.50
  -4   3   7   24.10    4.70
   4   3  -7   22.40    4.30
  -4   3   7   24.00    4.90
   4   3  -7   19.80    4.60
   4   3  -7   23.40    3.80
  -3  -3   7  507.25   32.50
  -3  -3   7  481.25   32.20
  -3  -3   7  441.26   32.50
   3  -3  -7  492.65   32.40
   3  -3  -7  519.05   33.70
   3  -3  -7  580.94   32.90
  -3  -3   7  586.44   33.80
  -3   3   7  451.05   32.50
   3   3  -7  577.04   33.70
   3   3  -7  491.25   32.30
   3   3  -7  468.85   32.70
   3   3  -7  508.25   33.80
   3   3  -7  459.65   32.00
  -3   3   7  544.95   33.00
  -2  -3   7 1605.24  103.39
  -2  -3   7 1661.93  102.79
   2  -3  -7 1502.15  102.89
   2  -3  -7 1819.52  103.79
   2  -3  -7 1730.13  102.99
  -2  -3   7 1853.51  103.59
  -2  -3   7 1942.01  103.89
   2  -3  -7 1827.02  104.59
  -2   3   7 1655.43  104.19
   2   3  -7 1762.22  103.89
   2   3  -7 1673.03  103.69
   2   3  -7 1715.73  103.29
   2   3  -7 1777.32  102.89
  -2   3   7 1914.41  103.79
   2   3  -7 1749.92  104.19
  -2   3   7 1621.24  103.59
  -1  -3   7 8180.28  482.35
   1  -3  -7 8788.12  484.05
  -1  -3   7 9141.29  483.15
   1  -3  -7 7616.94  482.85
  -1   3   7 7725.33  483.35
   1   3  -7 8450.45  482.95
  -1   3   7 8180.38  483.95
   0  -3   7   36.70    5.70
   0  -3  -7   24.60    6.10
   0  -3  -7   37.70    8.00
   0  -3  -7   21.80    5.40
   0  -3   7   36.70    5.90
   0  -3   7   33.30    3.70
   0   3   7   32.90    5.60
   0   3  -7   33.60    5.20
   0   3   7   58.19   13.20
   0   3  -7   42.20    6.80
   0   3  -7   29.00    5.10
   0   3  -7   26.60    6.40
  -1  -3  -7  776.72   47.50
  -1  -3  -7  767.82   48.00
  -1  -3  -7  719.23   47.10
   1  -3   7  792.42   46.20
  -1   3  -7  773.42   46.00
  -1   3  -7  745.33   46.00
   1   3   7  727.13   47.10
  -1   3  -7  768.42   46.00
  -2  -3  -7 2115.69  125.49
  -2  -3  -7 2247.68  125.59
   2  -3   7 2103.89  123.39
  -2  -3  -7 1985.80  125.09
  -2   3  -7 2211.58  123.59
   2   3   7 2017.90  124.79
  -2   3  -7 2034.90  123.29
  -2   3  -7 2074.19  123.49
  -3  -3  -7   54.69    7.50
  -3   3  -7   69.09    5.80
  -4   3  -7   79.69    6.20
  -6  -3  -7  376.76   28.40
  -6  -3  -7  394.16   27.60
  -6   3  -7  465.15   27.30
  -6   3  -7  379.46   27.90
  -6   3  -7  363.36   25.60
   6   3   7  358.46   24.70
  -7  -3  -7   -8.00    5.00
  -7  -3  -7   -0.40    5.80
  -7   3  -7   -4.90    4.70
  -7   3  -7   -9.10    6.90
   8  -4  -7    7.10    5.10
  -8  -4   7    3.50    4.80
  -8  -4   7    4.70    5.60
  -8  -4   7    8.90    9.90
  -8   4   7   23.30   11.50
  -8   4   7   -0.60    5.10
   8   4  -7    9.00   13.10
  -8   4   7   -3.80    5.00
   8   4  -7   -1.10    6.40
  -7  -4   7    4.40    3.80
  -7  -4   7    8.50    4.40
  -7  -4   7    9.10    3.40
  -7  -4   7    1.10    4.10
   7  -4  -7    5.70    3.80
  -7  -4   7   16.80    7.40
   7   4  -7    2.70    4.30
   7   4  -7   -0.90    3.10
   7   4  -7    5.10    4.00
   7   4  -7   16.20    8.50
  -7   4   7    5.10    3.60
  -7   4   7    4.10    3.10
  -7   4   7    4.80    4.20
  -7   4   7   11.10    7.20
  -7   4   7    2.70    4.70
  -6  -4   7   11.50    5.70
  -6  -4   7    6.90    2.80
  -6  -4   7    7.00    3.10
   6  -4  -7    1.40    3.30
  -6  -4   7    7.50    3.20
   6  -4  -7    2.50    3.90
  -6  -4   7    5.60    2.90
   6   4  -7    4.10    3.20
   6   4  -7    4.50    2.60
  -6   4   7   14.30    3.50
   6   4  -7   17.60    5.70
  -6   4   7    6.50    2.90
  -6   4   7    8.70    3.50
  -6   4   7    7.90    2.40
   6   4  -7    8.70    3.30
  -5  -4   7   66.79    7.10
   5  -4  -7   73.19    9.40
  -5  -4   7   61.59    6.60
  -5  -4   7   64.79    8.30
  -5  -4   7   53.29    6.90
   5  -4  -7   53.49    5.10
   5  -4  -7   78.39    9.30
  -5   4   7   72.79    8.10
  -5   4   7   66.39    7.50
   5   4  -7   58.19    6.20
  -5   4   7   65.39    7.90
  -5   4   7   63.89    6.90
   5   4  -7   76.39   10.50
   5   4  -7   62.59    7.00
   4  -4  -7   38.50    7.40
  -4  -4   7   28.90    5.10
   4  -4  -7   30.90    7.00
  -4  -4   7   36.90    4.80
   4  -4  -7   28.30    3.70
  -4  -4   7   34.00    5.70
  -4   4   7   35.00    6.30
  -4   4   7   36.30    5.20
  -4   4   7   41.20    6.40
   4   4  -7   32.10    4.80
   4   4  -7   39.40    4.40
   4   4  -7   38.70    8.70
  -3  -4   7 2265.57  136.79
   3  -4  -7 2274.47  136.69
  -3  -4   7 2444.46  137.49
   3  -4  -7 2378.26  138.69
  -3  -4   7 2679.03  138.49
   3  -4  -7 2533.25  137.19
  -3  -4   7 2186.58  137.69
   3  -4  -7 1983.30  136.29
  -3   4   7 2238.78  138.49
   3   4  -7 2509.05  138.49
  -3   4   7 2129.49  137.39
   3   4  -7 2388.66  138.59
   3   4  -7 2221.38  137.19
   3   4  -7 2184.58  137.79
   3   4  -7 2364.36  136.89
   2  -4  -7  411.96   26.80
  -2  -4   7  384.06   24.00
   2  -4  -7  384.36   24.40
   2  -4  -7  333.97   24.20
  -2  -4   7  358.66   24.60
  -2  -4   7  399.86   25.20
   2   4  -7  387.96   23.90
   2   4  -7  354.76   24.90
  -2   4   7  350.56   24.90
   2   4  -7  405.56   26.60
   2   4  -7  406.16   25.90
   2   4  -7  365.36   24.60
  -2   4   7  369.86   26.00
  -1  -4   7 4508.25  233.78
  -1  -4   7 3688.43  233.18
   1  -4  -7 3548.55  233.78
  -1  -4   7 4343.27  234.18
   1  -4  -7 4144.69  234.48
   1  -4  -7 4039.70  235.08
   1   4  -7 4125.59  234.08
  -1   4   7 3792.02  234.48
   1   4  -7 3876.81  233.98
   1   4  -7 4120.19  232.88
   1   4  -7 3887.81  233.88
  -1   4   7 3857.91  234.98
   0  -4  -7   20.00    5.80
   0  -4   7   16.10    4.00
   0  -4  -7   15.80    3.70
   0   4  -7   19.70    3.90
   0   4  -7   22.30    4.20
   0   4  -7   16.50    3.80
   0   4  -7   17.70    3.80
   0   4   7   21.40    4.40
  -1  -4  -7  360.86   23.20
  -1  -4  -7  296.37   22.50
  -1  -4  -7  344.87   23.80
   1  -4   7  341.97   21.80
  -1  -4  -7  347.27   22.40
  -1   4  -7  356.86   21.40
  -1   4  -7  311.27   21.00
   1   4   7  319.37   22.60
  -1   4  -7  319.17   21.40
  -3  -4  -7   66.59    7.70
  -3  -4  -7   76.49    7.70
  -3   4  -7   76.99    6.00
   3   4   7   70.19    7.00
  -3   4  -7   73.19    7.70
  -3   4  -7   74.69    5.70
[truncated: 356,105 more chars]
