# Supplementary material for: Crystal structure and Hirshfeld surface analysis of (E)-1-(2,6-di­chloro­phen­yl)-2-(2-nitro­benzyl­idene)hydrazine
Source: Acta Crystallogr E Crystallogr Commun. 2020 Jul 3;76(Pt 8):1173–8. doi: 10.1107/S2056989020008567 (PMC7405556; doi:10.1107/S2056989020008567)
Supplement: Supplementary file 2 [file e-76-01173-Isup2.hkl]

data_I                                                                          
_shelx_title ' GTS2_a.res in P2(1)/n'                                           
_shelx_refln_list_code          4                                               
_shelx_F_calc_maximum       92.66                                               
_exptl_crystal_F_000       632.00                                               
_reflns_d_resolution_high  0.8106                                               
                                                                                
loop_                                                                           
 _space_group_symop_operation_xyz                                               
 'x, y, z'                                                                      
 '-x+1/2, y+1/2, -z+1/2'                                                        
 '-x, -y, -z'                                                                   
 'x-1/2, -y-1/2, z-1/2'                                                         
                                                                                
_cell_length_a     7.1138                                                       
_cell_length_b    12.6827                                                       
_cell_length_c    15.1613                                                       
_cell_angle_alpha  90.000                                                       
_cell_angle_beta  100.571                                                       
_cell_angle_gamma  90.000                                                       
                                                                                
_shelx_F_squared_multiplier     1.000                                           
                                                                                
loop_                                                                           
 _refln_index_h                                                                 
 _refln_index_k                                                                 
 _refln_index_l                                                                 
 _refln_F_squared_calc                                                          
 _refln_F_squared_meas                                                          
 _refln_F_squared_sigma                                                         
 _refln_observed_status                                                         
   2   0   0       3579.75       3329.03        86.50 o                         
   4   0   0         18.18          8.92         1.29 o                         
   6   0   0        147.28        122.00         5.53 o                         
   8   0   0         45.02         54.10         5.54 o                         
   1   1   0       2123.18       1955.52        49.12 o                         
   3   1   0        418.47        414.95         7.16 o                         
   4   1   0        193.88        208.03         4.40 o                         
   5   1   0        218.90        192.95         4.38 o                         
   6   1   0          1.18          0.76         0.83 o                         
   7   1   0          2.51          0.17         1.05 o                         
   8   1   0         25.43         28.36         2.02 o                         
   1   2   0       3174.48       2754.12        84.60 o                         
   2   2   0       2619.27       2343.96        41.26 o                         
   3   2   0        341.92        335.87         6.21 o                         
   4   2   0       2566.00       2536.90        41.30 o                         
   5   2   0         62.14         56.57         1.67 o                         
   6   2   0         32.23         44.27         2.26 o                         
   7   2   0          0.06          0.18         1.02 o                         
   8   2   0          0.74         -0.04         1.91 o                         
   1   3   0       4040.36       3625.93        94.28 o                         
   2   3   0          0.02          0.11         0.66 o                         
   3   3   0       2487.76       2356.02        41.70 o                         
   4   3   0          0.53          2.25         0.70 o                         
   5   3   0        474.33        447.67         9.15 o                         
   6   3   0         22.55         20.88         1.82 o                         
   7   3   0          3.26          5.54         1.87 o                         
   8   3   0          0.02          5.35         4.53 o                         
   0   4   0        659.16        630.77        14.15 o                         
   1   4   0        488.85        485.84         9.91 o                         
   2   4   0       2218.49       2053.79        40.21 o                         
   3   4   0        124.69        130.53         3.40 o                         
   4   4   0        563.78        562.47        11.20 o                         
   5   4   0        339.63        357.37         7.59 o                         
   6   4   0         21.62         26.80         1.61 o                         
   7   4   0          2.41          1.35         0.95 o                         
   8   4   0          0.01         -0.93         1.88 o                         
   1   5   0        496.35        529.26        10.23 o                         
   2   5   0       2690.25       2696.19        49.94 o                         
   3   5   0         33.16         39.32         2.28 o                         
   4   5   0        345.35        349.51         8.84 o                         
   5   5   0         79.06         64.90         2.42 o                         
   6   5   0         13.86          8.44         0.84 o                         
   7   5   0         17.10         17.69         1.40 o                         
   8   5   0         22.55         18.83         2.50 o                         
   1   6   0       1608.71       1537.47        26.17 o                         
   2   6   0       1156.65       1250.86        23.60 o                         
   3   6   0        338.88        362.11         8.43 o                         
   4   6   0        141.65        127.93         3.93 o                         
   5   6   0          7.69          7.19         1.48 o                         
   6   6   0         73.19         69.79         2.55 o                         
   7   6   0         28.97         26.48         1.70 o                         
   1   7   0        181.83        131.04         2.85 o                         
   2   7   0       1276.37       1392.95        26.24 o                         
   3   7   0         34.44         29.93         1.61 o                         
   4   7   0          0.42         -0.12         0.71 o                         
   5   7   0          7.83          7.08         0.86 o                         
   6   7   0          2.63          1.96         0.89 o                         
   7   7   0         46.22         39.51         1.94 o                         
   0   8   0        100.76        134.76         4.47 o                         
   1   8   0        238.61        248.07         5.15 o                         
   2   8   0          1.84          2.85         0.57 o                         
   3   8   0        266.39        272.40         6.66 o                         
   4   8   0         78.17         76.71         2.78 o                         
   5   8   0         45.21         46.16         2.28 o                         
   6   8   0          4.30          4.11         1.04 o                         
   7   8   0          2.73         -0.96         1.34 o                         
   1   9   0        507.15        530.20        10.45 o                         
   2   9   0          0.67          0.71         0.48 o                         
   3   9   0        103.30        105.84         3.34 o                         
   4   9   0          2.00          2.66         0.74 o                         
   5   9   0         43.84         47.54         2.54 o                         
   6   9   0         33.60         25.79         1.57 o                         
   7   9   0         15.92         11.06         1.86 o                         
   0  10   0        111.78        132.66         4.54 o                         
   1  10   0        312.02        320.96         6.39 o                         
   2  10   0         90.91         82.98         2.64 o                         
   3  10   0         25.95         30.34         1.40 o                         
   4  10   0        111.29        114.37         3.65 o                         
   5  10   0         27.52         27.45         1.85 o                         
   6  10   0         63.28         44.12         5.09 o                         
   2  11   0         76.56         63.68         2.20 o                         
   3  11   0         17.79         18.55         1.15 o                         
   4  11   0         28.00         20.22         1.23 o                         
   5  11   0         15.85         13.25         1.48 o                         
   6  11   0          0.01         13.36         3.93 o                         
   0  12   0        187.36        154.81         5.18 o                         
   1  12   0         24.99         29.61         1.74 o                         
   2  12   0          0.60          0.51         0.81 o                         
   3  12   0          3.81          4.71         4.44 o                         
   4  12   0         31.26         21.47         1.20 o                         
   5  12   0         50.49         45.86         2.59 o                         
   1  13   0        203.86        202.79         4.97 o                         
   2  13   0        115.39        100.07         2.86 o                         
   3  13   0        201.20        203.08         4.82 o                         
   4  13   0         14.59         10.71         1.41 o                         
   0  14   0        121.38        114.07         5.27 o                         
   1  14   0         22.73         19.38         1.54 o                         
   2  14   0         17.27         22.61         1.73 o                         
   3  14   0         19.86         18.49         1.55 o                         
   1  15   0          0.74         -1.96         1.96 o                         
   2  15   0         11.02         10.90         1.46 o                         
  -7   0   1         53.12         44.77         3.34 o                         
  -5   0   1        550.42        600.33        15.37 o                         
  -3   0   1        259.68        270.25         6.29 o                         
   1   0   1        279.29        321.03         8.65 o                         
   3   0   1        231.55        217.89         6.04 o                         
   5   0   1         51.93         45.88         3.58 o                         
   7   0   1         55.30         46.25         3.48 o                         
  -8   1   1          4.36          1.18         1.47 o                         
  -7   1   1          2.94          4.11         1.03 o                         
  -6   1   1          0.09         -0.04         0.68 o                         
  -5   1   1         34.66         37.66         1.60 o                         
  -4   1   1        518.08        502.71         8.80 o                         
  -3   1   1         70.23         67.82         1.64 o                         
  -2   1   1       4631.10       3999.81        87.79 o                         
  -1   1   1        475.93        480.34         7.65 o                         
   1   1   1       1432.11       1293.43        28.57 o                         
   2   1   1         38.59         24.28         1.40 o                         
   3   1   1         99.03         92.73         2.25 o                         
   4   1   1        213.87        205.85         5.25 o                         
   5   1   1         16.98         17.07         1.40 o                         
   6   1   1         40.35         47.92         2.49 o                         
   7   1   1          0.69          1.23         1.08 o                         
   8   1   1          2.53          7.44         2.20 o                         
  -8   2   1          1.65          1.28         1.79 o                         
  -7   2   1         12.87          3.87         0.83 o                         
  -6   2   1         80.83         91.68         2.60 o                         
  -5   2   1        121.38        126.62         3.02 o                         
  -4   2   1       2223.39       2218.31        34.89 o                         
  -3   2   1         24.94         34.97         1.52 o                         
  -1   2   1        641.38        589.20         9.37 o                         
   0   2   1        374.09        377.69         7.17 o                         
   1   2   1        320.28        342.58         8.70 o                         
   2   2   1       1027.67       1024.06        20.29 o                         
   3   2   1         77.81         75.54         2.15 o                         
   4   2   1       1302.31       1302.87        22.40 o                         
   5   2   1         71.60         65.94         2.46 o                         
   6   2   1        105.31         98.40         3.58 o                         
   7   2   1         19.53         17.78         1.72 o                         
   8   2   1          6.24          6.64         1.72 o                         
  -8   3   1         33.54         19.40         1.99 o                         
  -7   3   1          7.52          4.33         0.87 o                         
  -6   3   1       1083.97       1149.90        20.21 o                         
  -5   3   1         17.15         17.92         1.43 o                         
  -4   3   1        656.95        673.72        14.47 o                         
  -3   3   1        130.88        116.57         2.80 o                         
  -2   3   1        313.74        283.36         5.32 o                         
  -1   3   1        693.27        700.57        11.57 o                         
   0   3   1       2543.33       2210.18        57.60 o                         
   1   3   1        591.63        543.66        12.46 o                         
   2   3   1       1518.97       1357.13        26.78 o                         
   3   3   1         70.72         66.19         2.29 o                         
   4   3   1        256.12        280.65         6.03 o                         
   6   3   1         31.96         25.88         2.39 o                         
   7   3   1         38.19         42.85         2.40 o                         
   8   3   1         29.52         27.28         2.44 o                         
  -8   4   1          0.13          0.47         1.82 o                         
  -7   4   1          8.31          4.22         0.91 o                         
  -6   4   1          1.85          4.77         0.76 o                         
  -5   4   1         25.72         17.02         1.21 o                         
  -4   4   1       1516.94       1550.67        27.84 o                         
  -3   4   1        105.89        105.98         2.82 o                         
  -2   4   1       2055.18       2005.65        33.99 o                         
  -1   4   1         27.79         30.29         1.43 o                         
   0   4   1       1124.87       1126.06        18.34 o                         
   1   4   1        144.28        136.02         3.80 o                         
   2   4   1        577.54        575.52        11.83 o                         
   3   4   1        238.08        212.01         5.08 o                         
   4   4   1        206.13        204.73         5.62 o                         
   5   4   1        192.72        180.67         4.31 o                         
   6   4   1         53.28         53.20         1.68 o                         
   7   4   1          0.63          0.23         1.20 o                         
   8   4   1          5.75          4.70         2.89 o                         
  -8   5   1         11.03          0.87         1.80 o                         
  -7   5   1         12.55         13.12         1.04 o                         
  -6   5   1         18.87         20.82         1.57 o                         
  -5   5   1          6.40         17.95         3.72 o                         
  -4   5   1        356.44        348.54         7.69 o                         
  -3   5   1        657.04        654.55        14.64 o                         
  -2   5   1       1105.43       1111.73        21.04 o                         
  -1   5   1        649.53        633.95        11.57 o                         
   0   5   1        477.65        513.40         9.36 o                         
   1   5   1       1662.27       1539.60        30.23 o                         
   2   5   1        595.75        591.66        12.21 o                         
   3   5   1        112.67        106.62         3.08 o                         
   4   5   1        155.31        153.24         4.49 o                         
   5   5   1        244.30        252.48         6.27 o                         
   6   5   1         10.29          6.51         0.72 o                         
   7   5   1         62.04         56.53         2.20 o                         
  -8   6   1          0.12         -1.10         1.62 o                         
  -7   6   1         38.68         25.34         1.61 o                         
  -6   6   1         18.68         13.42         1.02 o                         
  -5   6   1         50.51         61.54         2.24 o                         
  -4   6   1        208.03        222.91         5.31 o                         
  -3   6   1        166.92        165.82         4.43 o                         
  -2   6   1         17.41         20.11         1.64 o                         
  -1   6   1        284.26        275.84         5.48 o                         
   0   6   1        119.45         95.49         2.41 o                         
   1   6   1         29.18         35.19         1.63 o                         
   2   6   1         58.71         44.24         1.89 o                         
   3   6   1        159.55        144.35         4.21 o                         
   4   6   1        148.26        148.71         4.40 o                         
   5   6   1         34.37         26.21         1.92 o                         
   6   6   1          1.01          1.50         0.81 o                         
   7   6   1          6.99          3.94         1.32 o                         
  -7   7   1          3.35          2.97         1.16 o                         
  -6   7   1         12.15         11.75         1.01 o                         
  -5   7   1        134.46        142.04         3.84 o                         
  -4   7   1        151.57        140.14         4.23 o                         
  -3   7   1         17.85         15.22         1.15 o                         
  -2   7   1        497.99        497.92         9.37 o                         
  -1   7   1        135.89        133.57         3.20 o                         
   0   7   1        813.39        807.26        14.59 o                         
   1   7   1         48.82         52.28         1.77 o                         
   2   7   1         53.30         42.47         1.78 o                         
   3   7   1        254.66        252.98         6.23 o                         
   4   7   1         18.45         15.55         1.26 o                         
   5   7   1         11.62         23.54         2.04 o                         
   6   7   1         40.97         48.80         3.15 o                         
   7   7   1         12.78         14.99         1.43 o                         
  -7   8   1          7.73          4.61         2.51 o                         
  -6   8   1         45.32         54.77         2.45 o                         
  -4   8   1        152.13        137.98         3.82 o                         
  -3   8   1        278.56        291.58         5.90 o                         
  -2   8   1        678.23        682.30        12.35 o                         
  -1   8   1         26.79         29.21         1.49 o                         
   0   8   1        167.41        170.15         5.38 o                         
   1   8   1        246.56        257.83         4.93 o                         
   2   8   1        705.44        715.68        13.96 o                         
   3   8   1         90.04         87.58         2.79 o                         
   4   8   1        220.02        224.24         5.68 o                         
   5   8   1         57.98         56.45         2.25 o                         
   6   8   1         80.30         77.43         2.81 o                         
   7   8   1          0.57         -1.02         1.40 o                         
  -7   9   1          0.39          0.65         2.00 o                         
  -6   9   1         12.43          8.10         1.12 o                         
  -5   9   1         76.32         79.64         2.65 o                         
  -4   9   1          5.53          5.59         0.69 o                         
  -3   9   1          0.94         15.68         3.54 o                         
  -2   9   1        347.17        332.50         6.95 o                         
  -1   9   1       1541.82       1594.51        28.52 o                         
   0   9   1        100.33        106.22         3.15 o                         
   2   9   1        147.26        140.80         3.21 o                         
   3   9   1        403.90        399.65         8.76 o                         
   4   9   1          9.45         11.04         1.07 o                         
   5   9   1         34.60         34.13         2.05 o                         
   6   9   1         27.53         25.15         1.84 o                         
  -6  10   1          4.58         -0.58         1.32 o                         
  -5  10   1         78.35         73.04         2.69 o                         
  -4  10   1          0.93          0.09         0.75 o                         
  -3  10   1         23.66         28.57         1.60 o                         
  -2  10   1          5.93          9.93         1.05 o                         
  -1  10   1         23.32         17.94         1.46 o                         
   0  10   1        136.44        139.20         3.52 o                         
   1  10   1         59.44         53.55         1.66 o                         
   3  10   1          0.61          0.23         0.63 o                         
   4  10   1        148.35        145.29         3.93 o                         
   5  10   1         40.94         37.21         1.99 o                         
   6  10   1          0.07         -0.08         1.83 o                         
  -6  11   1         14.80         10.15         1.96 o                         
  -5  11   1          2.68         -0.94         2.53 o                         
  -4  11   1          9.00          9.24         1.00 o                         
  -3  11   1        428.90        450.80        10.53 o                         
  -2  11   1         15.98         23.91         1.64 o                         
  -1  11   1          0.81          0.84         0.80 o                         
   0  11   1         57.56         52.01         2.01 o                         
   1  11   1        549.37        578.67        10.90 o                         
   2  11   1         16.94         15.94         0.96 o                         
   4  11   1         20.60         17.99         1.71 o                         
   5  11   1        276.82        286.54         6.89 o                         
   6  11   1          1.61          2.99         2.01 o                         
  -5  12   1          0.35         -1.03         1.52 o                         
  -4  12   1         23.86         22.31         1.55 o                         
  -3  12   1         27.64         28.36         1.85 o                         
  -2  12   1        214.59        220.04         4.79 o                         
  -1  12   1          0.26          0.31         0.88 o                         
   0  12   1        446.21        457.69         9.84 o                         
   1  12   1          5.59          4.82         0.85 o                         
   2  12   1         29.55         26.02         1.45 o                         
   3  12   1         43.05         39.14         1.87 o                         
   4  12   1         66.95         70.37         2.66 o                         
   5  12   1          2.51          2.56         1.80 o                         
  -4  13   1         53.41         38.98         3.01 o                         
  -3  13   1         12.02         10.36         1.17 o                         
  -2  13   1        109.99        117.35         3.01 o                         
  -1  13   1        300.33        303.79         6.96 o                         
   0  13   1          2.49          2.77         1.23 o                         
   1  13   1         37.47         43.68         2.20 o                         
   2  13   1          2.18          1.07         0.95 o                         
   3  13   1         30.96         25.69         1.63 o                         
   4  13   1         21.56         15.94         1.33 o                         
  -3  14   1          8.75          5.88         1.25 o                         
  -2  14   1         11.33         11.23         1.29 o                         
  -1  14   1          0.68         -1.16         1.16 o                         
   0  14   1         34.68         34.12         2.31 o                         
   1  14   1         12.82         10.19         1.58 o                         
   2  14   1         90.86         94.44         3.83 o                         
   3  14   1          2.36          2.53         1.19 o                         
  -2  15   1          0.00          0.45         1.64 o                         
  -1  15   1        108.53        137.14         4.50 o                         
   0  15   1         29.98         32.54         3.17 o                         
   1  15   1          1.44          2.54         1.70 o                         
   2  15   1          1.66          2.18         1.99 o                         
  -8   0   2          0.60         -1.68         1.95 o                         
  -6   0   2        110.18        106.95         4.42 o                         
  -4   0   2       1471.21       1611.49        33.74 o                         
   0   0   2        820.53        679.68        34.23 o                         
   4   0   2       1132.32       1135.72        34.25 o                         
   6   0   2         70.19         93.50         4.67 o                         
   8   0   2         33.79         22.68         3.70 o                         
  -8   1   2          1.44          0.10         1.03 o                         
  -7   1   2          1.32          2.35         0.96 o                         
  -6   1   2        441.01        464.24         9.20 o                         
  -4   1   2       8586.75       8202.43       134.96 o                         
  -3   1   2        107.34        138.83         2.59 o                         
  -2   1   2         17.40         30.72         1.29 o                         
  -1   1   2       1574.61       1421.68        20.15 o                         
   1   1   2        897.65        932.52        19.43 o                         
   2   1   2        629.90        604.93        11.57 o                         
   3   1   2       3097.67       3006.44        55.62 o                         
   4   1   2        280.96        297.92         7.57 o                         
   5   1   2        431.41        433.14        10.03 o                         
   6   1   2         10.99         10.02         1.05 o                         
   7   1   2          0.02          3.46         1.27 o                         
   8   1   2          2.02          0.51         1.82 o                         
  -8   2   2          2.09         -1.08         1.37 o                         
  -7   2   2        104.60        105.79         2.80 o                         
  -6   2   2        483.36        502.63         9.89 o                         
  -5   2   2        103.86         99.89         2.50 o                         
  -4   2   2       1457.15       1481.67        26.91 o                         
  -3   2   2         30.12         18.83         1.15 o                         
  -2   2   2        656.05        726.83        10.88 o                         
  -1   2   2       5085.93       4251.71       174.77 o                         
   0   2   2        881.88        844.89        15.77 o                         
   1   2   2        693.97        664.81        14.08 o                         
   2   2   2       1209.17       1180.16        24.77 o                         
   3   2   2       1246.71       1218.20        20.90 o                         
   4   2   2        267.66        274.28         6.57 o                         
   5   2   2        215.36        211.20         5.90 o                         
   6   2   2         15.98         18.21         1.58 o                         
   7   2   2          2.99          2.93         1.13 o                         
   8   2   2          0.23         -1.55         2.21 o                         
  -8   3   2          5.44          4.48         1.39 o                         
  -7   3   2         16.95         15.94         1.03 o                         
  -6   3   2         32.67         35.02         1.64 o                         
  -5   3   2        267.44        307.39         5.80 o                         
  -4   3   2         44.07         57.29         2.03 o                         
  -3   3   2         25.39         22.67         1.42 o                         
  -2   3   2        473.00        445.98         7.69 o                         
   0   3   2        760.63        726.02        13.67 o                         
   1   3   2        562.21        567.95        13.03 o                         
   2   3   2         21.33         25.06         1.62 o                         
   3   3   2       2158.33       2085.37        40.97 o                         
   4   3   2        129.86        121.53         3.26 o                         
   5   3   2        194.65        191.30         4.93 o                         
   7   3   2        184.98        182.43         5.49 o                         
   8   3   2          1.58          5.39         2.33 o                         
  -8   4   2         13.82         13.61         1.60 o                         
  -7   4   2         47.97         55.55         2.17 o                         
  -6   4   2         47.16         49.83         1.91 o                         
  -5   4   2         10.64         12.85         1.00 o                         
  -4   4   2        195.05        186.65         4.35 o                         
  -3   4   2       1461.90       1424.41        23.49 o                         
  -2   4   2        165.54        165.04         3.20 o                         
  -1   4   2          6.60          4.53         0.66 o                         
   0   4   2       3186.12       2937.73        57.13 o                         
   1   4   2        165.67        179.78         4.44 o                         
   2   4   2        733.37        754.98        15.32 o                         
   3   4   2        250.51        250.09         5.46 o                         
   4   4   2         28.04         24.45         1.27 o                         
   7   4   2         15.40         20.46         2.20 o                         
   8   4   2          0.00          1.86         2.85 o                         
  -8   5   2          5.78          7.45         1.57 o                         
  -7   5   2          0.59          1.67         0.95 o                         
  -6   5   2        144.93        136.17         3.16 o                         
  -5   5   2        108.90        120.40         3.17 o                         
  -4   5   2       1659.64       1748.41        31.33 o                         
  -3   5   2        136.85        164.18         3.38 o                         
  -2   5   2        467.44        466.18         8.11 o                         
  -1   5   2         36.61         36.41         1.68 o                         
   0   5   2          1.77          0.11         0.61 o                         
   1   5   2        581.70        593.23        12.10 o                         
   2   5   2         42.03         56.73         2.14 o                         
   3   5   2        472.74        474.21        10.04 o                         
   4   5   2        445.86        458.37         9.87 o                         
   5   5   2          0.05         -0.62         0.62 o                         
   6   5   2         21.94         20.59         1.54 o                         
   7   5   2        181.49        170.83         5.11 o                         
  -8   6   2          0.05         -0.23         1.78 o                         
  -7   6   2         12.18         12.21         1.24 o                         
  -6   6   2          1.90          2.34         0.78 o                         
  -4   6   2        295.95        331.05         6.69 o                         
  -3   6   2         28.11         22.38         1.73 o                         
  -2   6   2       6464.63       6470.95       118.95 o                         
  -1   6   2       1521.24       1634.14        29.05 o                         
   0   6   2        891.61        938.24        17.73 o                         
   1   6   2       1550.57       1552.60        30.62 o                         
   2   6   2        693.15        664.84        12.97 o                         
   3   6   2         17.61         12.38         1.04 o                         
   4   6   2        689.63        670.96        14.88 o                         
   5   6   2        230.83        244.46         6.15 o                         
   6   6   2        101.46        107.77         2.90 o                         
   7   6   2          5.85          9.24         0.90 o                         
  -7   7   2          0.92          0.29         1.25 o                         
  -6   7   2         76.74         84.92         2.74 o                         
  -5   7   2         21.73         26.70         1.56 o                         
  -4   7   2        404.44        422.96         9.24 o                         
  -3   7   2        303.78        280.30         6.05 o                         
  -2   7   2         16.79         10.63         1.00 o                         
  -1   7   2        242.04        276.75         5.50 o                         
   0   7   2        892.65       1039.84        19.60 o                         
   1   7   2        252.71        216.54         4.61 o                         
   2   7   2        665.50        680.80        13.27 o                         
   4   7   2        104.12         95.81         2.93 o                         
   5   7   2        244.75        255.66         6.10 o                         
   6   7   2         11.17         11.15         1.33 o                         
   7   7   2        238.28        219.31         5.46 o                         
  -7   8   2          4.72         -0.70         1.52 o                         
  -6   8   2         62.24         56.49         2.51 o                         
  -5   8   2        190.75        187.69         4.61 o                         
  -4   8   2         48.00         45.17         2.00 o                         
  -3   8   2          0.47          2.25         0.72 o                         
  -2   8   2         32.31         45.12         1.87 o                         
  -1   8   2       1213.35       1274.45        22.89 o                         
   0   8   2        180.01        207.66         4.80 o                         
   1   8   2         64.68         59.98         1.90 o                         
   2   8   2          0.67          2.54         3.17 o                         
   3   8   2        491.36        478.13        10.28 o                         
   4   8   2         26.58         26.30         1.79 o                         
   5   8   2        121.82        107.35         3.11 o                         
   6   8   2         16.04         14.27         1.70 o                         
   7   8   2          3.73          3.88         1.80 o                         
  -7   9   2          2.17         -1.64         1.83 o                         
  -6   9   2          0.35         -0.40         1.15 o                         
  -5   9   2         29.57         34.88         1.72 o                         
  -4   9   2         26.25         28.30         1.41 o                         
  -3   9   2         32.12         31.28         1.79 o                         
  -2   9   2        154.15        155.91         3.96 o                         
  -1   9   2        319.14        335.42         7.39 o                         
   0   9   2        197.55        199.18         5.03 o                         
   1   9   2        224.57        231.54         5.19 o                         
   2   9   2         24.29         21.03         1.16 o                         
   3   9   2        315.89        326.34         7.37 o                         
   4   9   2        128.98        131.14         3.75 o                         
   5   9   2         65.70         64.86         2.68 o                         
   6   9   2          0.43         -0.35         1.51 o                         
  -6  10   2         24.69         20.78         2.04 o                         
  -5  10   2          1.29          0.86         0.90 o                         
  -4  10   2         38.14         33.85         1.83 o                         
  -3  10   2         96.65         96.18         2.91 o                         
  -2  10   2         67.64         76.93         2.43 o                         
  -1  10   2         71.13         68.24         2.65 o                         
   0  10   2         13.00         16.49         1.59 o                         
   1  10   2        142.35        140.45         3.22 o                         
   2  10   2        125.46        115.31         2.94 o                         
   3  10   2         78.56         80.93         2.49 o                         
   4  10   2         71.82         71.95         2.42 o                         
   5  10   2         88.69         82.86         3.15 o                         
   6  10   2         15.43         16.43         1.70 o                         
  -6  11   2          0.41         -0.99         1.88 o                         
  -5  11   2          3.91          1.39         0.95 o                         
  -4  11   2          9.55         12.23         1.09 o                         
  -3  11   2          7.65         19.85         4.62 o                         
  -2  11   2          6.80         17.13         3.45 o                         
  -1  11   2         57.91         51.51         2.49 o                         
   0  11   2        391.88        383.88         9.60 o                         
   1  11   2         15.74         17.78         1.24 o                         
   2  11   2        116.05        101.95         2.47 o                         
   3  11   2        106.40         99.58         2.82 o                         
   4  11   2        131.00        130.14         4.80 o                         
   5  11   2          0.51          1.48         1.44 o                         
  -5  12   2          0.05         -1.73         1.73 o                         
  -4  12   2          0.05         -0.62         1.31 o                         
  -3  12   2        101.17         94.68         2.84 o                         
  -2  12   2         65.64         55.25         2.19 o                         
  -1  12   2         45.52         35.34         2.27 o                         
   0  12   2          5.03          2.24         0.94 o                         
   1  12   2         14.08          9.08         0.87 o                         
   2  12   2          1.99          1.40         0.69 o                         
   3  12   2         21.47         13.71         0.91 o                         
   4  12   2         92.78         97.78         3.63 o                         
   5  12   2        115.89        123.81         4.89 o                         
  -4  13   2         82.29         73.90         3.65 o                         
  -3  13   2          9.79          7.86         1.21 o                         
  -2  13   2         27.39         20.64         1.49 o                         
  -1  13   2        216.28        212.25         5.64 o                         
   0  13   2          6.93          0.71         1.07 o                         
   1  13   2        315.40        304.90         6.58 o                         
   2  13   2         69.17         82.22         2.62 o                         
   3  13   2          8.98         10.91         1.05 o                         
   4  13   2          1.89          7.79         6.48 o                         
  -3  14   2          1.26          1.05         1.53 o                         
  -2  14   2         78.96         67.41         3.04 o                         
  -1  14   2        115.22        126.15         4.73 o                         
   0  14   2          4.58          8.01         1.14 o                         
   1  14   2          7.34         10.07         1.50 o                         
   2  14   2          1.41         -0.88         1.21 o                         
   3  14   2          5.98          8.26         1.37 o                         
  -2  15   2          3.86          1.38         1.60 o                         
  -1  15   2          7.24          9.52         1.48 o                         
   0  15   2          5.55          2.31         1.22 o                         
   1  15   2          6.30          3.79         1.76 o                         
   2  15   2         27.11         26.32         2.06 o                         
  -7   0   3        188.59        228.33         7.54 o                         
  -5   0   3        219.34        211.11         6.22 o                         
  -3   0   3       4161.57       3704.53        71.92 o                         
  -1   0   3        175.20        179.72         5.03 o                         
   3   0   3          2.42          1.56         0.80 o                         
   5   0   3        416.74        451.90        17.66 o                         
   7   0   3         76.97         65.66         5.63 o                         
  -8   1   3         25.50         18.55         1.76 o                         
  -7   1   3          2.04          2.48         0.80 o                         
  -6   1   3        168.04        157.60         3.81 o                         
  -4   1   3       1435.70       1511.41        22.52 o                         
  -3   1   3        229.37        242.78         3.93 o                         
  -2   1   3        750.36        708.25         9.77 o                         
  -1   1   3          9.24          8.82         0.75 o                         
   0   1   3        488.47        492.23         9.84 o                         
   1   1   3          6.51          7.03         0.73 o                         
   2   1   3         14.67          7.10         0.66 o                         
   3   1   3         60.84         48.70         2.22 o                         
   4   1   3         16.97         13.17         1.22 o                         
   6   1   3         11.10         13.19         1.21 o                         
   7   1   3         55.03         55.85         3.27 o                         
   8   1   3          0.42         -2.29         2.29 o                         
  -8   2   3          1.44          3.20         1.48 o                         
  -7   2   3         27.00         42.44         1.98 o                         
  -6   2   3        772.17        780.76        14.78 o                         
  -5   2   3         51.92         61.83         1.88 o                         
  -4   2   3       2609.40       2660.87        44.14 o                         
  -3   2   3       1961.95       1825.24        26.91 o                         
  -2   2   3       1413.90       1408.46        21.44 o                         
  -1   2   3        279.77        263.35         4.87 o                         
   0   2   3        473.75        494.64         8.28 o                         
   1   2   3       1764.11       1641.31        36.40 o                         
   2   2   3       1283.83       1295.49        27.19 o                         
   3   2   3        225.77        233.44         4.72 o                         
   4   2   3        155.18        151.45         4.77 o                         
   5   2   3         10.01         37.71         4.99 o                         
   6   2   3         78.74         79.63         3.25 o                         
   7   2   3        123.22        120.11         4.59 o                         
   8   2   3         15.00         14.28         2.66 o                         
  -8   3   3        527.33        523.24        10.41 o                         
  -7   3   3         10.49          9.36         0.93 o                         
  -6   3   3        623.42        661.65        12.11 o                         
  -5   3   3          7.11          5.55         0.61 o                         
  -4   3   3          0.37          3.09         0.70 o                         
  -3   3   3          1.32          1.19         0.69 o                         
  -2   3   3         24.20         10.98         0.73 o                         
  -1   3   3       1031.03        977.03        14.94 o                         
   0   3   3       6447.90       5491.47       319.18 o                         
   1   3   3        134.54        155.91         4.28 o                         
   2   3   3        224.48        230.75         5.65 o                         
   3   3   3        549.18        583.20        12.61 o                         
   4   3   3         39.62         28.07         1.20 o                         
   5   3   3        228.16        237.20         6.99 o                         
   6   3   3         16.43         10.12         1.01 o                         
   7   3   3          2.24         -1.31         1.31 o                         
   8   3   3          0.00         -0.31         3.05 o                         
  -8   4   3          2.87          7.40         1.80 o                         
  -7   4   3          4.15          6.93         0.88 o                         
  -6   4   3        762.25        835.03        15.02 o                         
  -5   4   3         48.37         56.36         1.84 o                         
  -4   4   3        178.94        191.61         3.95 o                         
  -3   4   3          0.06          0.90         0.62 o                         
  -2   4   3        369.31        354.42         5.87 o                         
  -1   4   3       2502.68       2349.19        36.69 o                         
   0   4   3        868.68        878.84        15.82 o                         
   1   4   3         42.38         38.35         2.01 o                         
   2   4   3       1287.11       1282.97        28.95 o                         
   3   4   3       1431.84       1474.68        29.33 o                         
   4   4   3         43.88         41.82         1.72 o                         
   5   4   3         97.95         91.32         2.55 o                         
   6   4   3         38.31         42.38         2.19 o                         
   7   4   3          1.58          3.21         1.31 o                         
  -8   5   3          5.61          3.55         1.43 o                         
  -7   5   3          5.23          1.14         0.89 o                         
  -6   5   3         14.20         11.70         0.89 o                         
  -4   5   3        380.72        386.12         7.34 o                         
  -3   5   3          1.05          1.60         0.64 o                         
  -2   5   3        748.75        775.24        12.98 o                         
  -1   5   3         48.07         41.74         1.61 o                         
   0   5   3        127.29        132.98         3.05 o                         
   1   5   3        241.45        220.58         5.08 o                         
   2   5   3         43.08         50.26         2.19 o                         
   3   5   3        731.18        750.21        15.41 o                         
   4   5   3          2.66          0.92         0.53 o                         
   5   5   3        293.09        288.05         7.02 o                         
   6   5   3          0.22          2.44         0.65 o                         
   7   5   3         52.26         63.62         3.96 o                         
  -8   6   3          0.29          0.05         1.98 o                         
  -7   6   3         46.90         46.79         2.45 o                         
  -6   6   3         61.52         75.20         2.54 o                         
  -5   6   3        140.58        137.04         3.34 o                         
  -4   6   3         23.07         25.28         1.41 o                         
  -3   6   3        648.31        633.03        10.89 o                         
  -2   6   3        448.90        460.98         8.80 o                         
  -1   6   3         15.58         11.20         0.86 o                         
   0   6   3        648.27        659.31        12.72 o                         
   1   6   3       2204.59       2198.26        43.13 o                         
   2   6   3        530.55        538.24        12.13 o                         
   3   6   3          5.90          8.88         0.89 o                         
   4   6   3          4.98          5.02         0.64 o                         
   5   6   3        126.83        122.84         3.56 o                         
   6   6   3         16.18         14.36         1.11 o                         
   7   6   3          2.82          3.61         1.32 o                         
  -7   7   3         11.60          8.35         1.26 o                         
  -6   7   3         88.44         94.45         2.83 o                         
  -5   7   3          7.47          7.78         0.92 o                         
  -4   7   3         87.37         84.78         2.30 o                         
  -3   7   3        194.73        216.98         4.68 o                         
  -2   7   3        119.03        108.26         3.26 o                         
  -1   7   3          5.60         11.96         6.80 o                         
   0   7   3        135.71        124.28         3.21 o                         
   1   7   3         28.21         20.21         1.07 o                         
   2   7   3        431.33        426.48         9.20 o                         
   3   7   3          1.57          1.42         0.53 o                         
   5   7   3         23.47         28.10         1.90 o                         
   6   7   3          2.00          3.57         0.97 o                         
   7   7   3          6.61          3.85         1.15 o                         
  -7   8   3          0.10         -1.21         1.56 o                         
  -6   8   3          8.54          2.69         0.96 o                         
  -5   8   3         30.29         33.17         1.79 o                         
  -4   8   3        189.15        204.72         4.72 o                         
  -3   8   3        116.06        112.60         3.28 o                         
  -2   8   3        379.36        405.01         8.71 o                         
  -1   8   3          5.58         14.46         1.71 o                         
   0   8   3        504.49        520.73        11.26 o                         
   1   8   3        656.88        672.49        12.41 o                         
   2   8   3        142.21        145.82         4.02 o                         
   3   8   3         89.70         84.19         2.68 o                         
   4   8   3        217.74        227.93         5.51 o                         
   5   8   3         14.62         12.93         0.94 o                         
   6   8   3          0.08         -0.45         1.10 o                         
   7   8   3         32.79         20.77         2.53 o                         
  -7   9   3          3.90          1.25         2.03 o                         
  -6   9   3         12.86          9.84         1.11 o                         
  -4   9   3         69.85         63.01         2.03 o                         
  -3   9   3        282.04        284.52         8.83 o                         
  -2   9   3         35.75         32.75         1.65 o                         
  -1   9   3          8.85         10.21         0.99 o                         
   0   9   3       1167.03       1228.36        24.52 o                         
   1   9   3        510.69        532.48        10.51 o                         
   2   9   3          1.62          2.20         0.81 o                         
   3   9   3        659.67        694.46        13.83 o                         
   4   9   3         53.51         58.46         2.15 o                         
   5   9   3        303.08        333.55         7.40 o                         
   6   9   3         12.34          7.96         1.59 o                         
  -6  10   3          2.86          0.59         1.44 o                         
  -5  10   3         69.98         64.65         2.26 o                         
  -4  10   3         21.23         18.44         1.31 o                         
  -3  10   3        184.44        190.63         4.45 o                         
  -2  10   3         71.36         64.43         2.31 o                         
  -1  10   3        304.12        313.49         7.57 o                         
   0  10   3          2.36          3.30         0.85 o                         
   1  10   3        463.20        478.31        10.53 o                         
   2  10   3        938.39        961.80        17.68 o                         
   3  10   3        635.45        641.18        12.89 o                         
   4  10   3         20.62         17.89         1.67 o                         
   5  10   3         60.80         63.57         3.30 o                         
   6  10   3          7.22          7.46         1.76 o                         
  -6  11   3          5.84          0.17         1.69 o                         
  -5  11   3         17.34          9.14         1.18 o                         
  -4  11   3          4.09          5.55         1.24 o                         
  -3  11   3          3.69          6.11         0.79 o                         
  -2  11   3         93.09         89.71         2.80 o                         
  -1  11   3         96.20         97.55         3.18 o                         
   0  11   3         35.18         31.39         1.90 o                         
   1  11   3         19.27         16.33         2.20 o                         
   2  11   3          0.31          5.77         2.11 o                         
   3  11   3        536.47        561.34        11.42 o                         
   4  11   3          0.07         -0.69         1.01 o                         
   5  11   3        254.47        240.68         6.01 o                         
  -5  12   3         16.19         10.45         1.51 o                         
  -4  12   3         39.14         29.35         2.23 o                         
  -3  12   3          5.78         17.41         2.90 o                         
  -2  12   3        254.20        284.15         6.23 o                         
  -1  12   3          6.10          5.95         1.34 o                         
   0  12   3          2.20          1.57         1.03 o                         
   1  12   3         90.42         92.57         2.86 o                         
   2  12   3        270.33        282.82         5.16 o                         
   3  12   3         43.31         39.00         2.62 o                         
   4  12   3         11.37          6.12         1.34 o                         
   5  12   3          7.40          6.71         1.99 o                         
  -4  13   3        100.45        102.36         3.27 o                         
  -3  13   3         65.16         59.04         3.28 o                         
  -2  13   3        132.15        133.10         4.32 o                         
  -1  13   3          0.11          0.49         1.13 o                         
   0  13   3        105.79        109.18         3.74 o                         
   1  13   3         74.31         59.02         2.38 o                         
   2  13   3          0.39         -0.27         0.82 o                         
   3  13   3          1.28         -0.97         0.97 o                         
   4  13   3         13.31         11.80         1.93 o                         
  -3  14   3          3.10          3.13         1.67 o                         
  -2  14   3          0.29          2.20         1.33 o                         
  -1  14   3          0.04         -1.25         1.25 o                         
   0  14   3        141.52        142.89         4.31 o                         
   1  14   3         19.12         18.57         1.20 o                         
   2  14   3          0.77         -0.92         0.92 o                         
   3  14   3         13.19         12.05         1.29 o                         
  -2  15   3         51.31         44.96         3.38 o                         
  -1  15   3          0.05         -0.78         1.56 o                         
   0  15   3          0.05         -1.21         2.03 o                         
   1  15   3         34.02         46.59         3.38 o                         
  -8   0   4         32.17         33.06         3.82 o                         
  -6   0   4         66.77         75.25         3.20 o                         
  -4   0   4       1900.72       2118.47        45.40 o                         
  -2   0   4        365.73        398.51         7.94 o                         
   2   0   4        487.28        511.23        15.25 o                         
   4   0   4         25.75         29.29         4.17 o                         
   6   0   4        347.90        340.06        17.06 o                         
   8   0   4         21.59         25.81         7.52 o                         
  -8   1   4         97.84        101.57         3.73 o                         
  -7   1   4          2.36          4.11         0.84 o                         
  -6   1   4        658.37        680.92        12.43 o                         
  -5   1   4          1.53          4.67         0.91 o                         
  -4   1   4        308.63        306.25         5.35 o                         
  -3   1   4        374.19        387.59         5.75 o                         
  -2   1   4       1268.65       1170.46        16.38 o                         
  -1   1   4        665.79        646.99        10.44 o                         
   0   1   4        811.06        723.92        12.00 o                         
   2   1   4        176.07        193.04         4.28 o                         
   3   1   4       2130.42       2085.15        46.49 o                         
   4   1   4        356.05        346.91         8.65 o                         
   5   1   4         13.57         11.92         1.27 o                         
   6   1   4         25.89         24.88         2.45 o                         
   7   1   4         33.98         38.55         4.30 o                         
   8   1   4          0.64         -1.89         2.72 o                         
  -8   2   4         33.49         24.92         1.88 o                         
  -7   2   4          6.51          9.10         1.01 o                         
  -6   2   4         95.22         76.06         2.29 o                         
  -5   2   4        200.04        195.15         4.19 o                         
  -4   2   4         14.52         23.13         1.46 o                         
  -3   2   4       1390.05       1421.53        20.46 o                         
  -2   2   4        784.70        819.46        12.73 o                         
  -1   2   4        161.47        161.03         3.33 o                         
   0   2   4          7.27          4.61         0.69 o                         
   1   2   4       6491.71       5779.86       238.00 o                         
   2   2   4          0.54          4.75         0.62 o                         
   3   2   4       1208.78       1332.41        28.13 o                         
   4   2   4         30.73         33.08         1.87 o                         
   5   2   4         36.61         34.63         2.02 o                         
   6   2   4          0.87          2.18         0.98 o                         
   7   2   4         10.95         12.99         2.06 o                         
   8   2   4          9.43          1.82         2.70 o                         
  -8   3   4          9.44          8.01         1.45 o                         
  -7   3   4          0.25          2.32         0.88 o                         
  -6   3   4         47.43         53.04         1.97 o                         
  -5   3   4        167.54        181.63         3.98 o                         
  -4   3   4          3.70         31.01         7.80 o                         
  -3   3   4       1043.59        999.47        15.04 o                         
  -2   3   4         63.62         65.37         1.89 o                         
  -1   3   4        936.24        909.25        15.63 o                         
   0   3   4        580.00        544.60         9.57 o                         
   1   3   4       4482.72       4283.42       101.91 o                         
   2   3   4        883.89        937.87        23.12 o                         
   3   3   4        122.69        142.31         4.22 o                         
   4   3   4         43.27         33.06         1.33 o                         
   5   3   4        543.40        574.02        13.96 o                         
   6   3   4          9.24          6.90         1.04 o                         
  -8   4   4          3.68          2.63         1.49 o                         
  -7   4   4          0.83          0.32         0.89 o                         
  -6   4   4          3.33          2.59         0.70 o                         
  -5   4   4        214.03        209.93         4.44 o                         
  -4   4   4         31.88         27.35         1.40 o                         
  -3   4   4         42.29         44.59         1.68 o                         
  -2   4   4         15.42         23.31         1.36 o                         
  -1   4   4       1695.19       1749.27        28.52 o                         
   0   4   4         34.32         29.78         1.47 o                         
   1   4   4         58.50         53.04         2.31 o                         
   2   4   4         22.16         13.08         1.21 o                         
   3   4   4         48.36         57.62         2.34 o                         
   4   4   4          0.26         -0.50         0.50 o                         
   5   4   4          8.91          9.94         1.10 o                         
   6   4   4          1.47          1.66         1.11 o                         
   7   4   4         15.88         13.13         1.38 o                         
  -8   5   4         12.16          9.69         1.58 o                         
  -7   5   4         23.45         25.16         1.52 o                         
  -6   5   4        182.65        208.18         4.48 o                         
  -4   5   4        224.58        202.74         4.28 o                         
  -3   5   4        417.07        422.44         7.55 o                         
  -2   5   4       1480.36       1435.34        21.93 o                         
  -1   5   4        218.88        210.04         4.10 o                         
   0   5   4        418.31        408.91         7.82 o                         
   1   5   4         10.48          7.93         1.04 o                         
   2   5   4       1807.03       1847.61        41.44 o                         
   3   5   4        111.36        100.06         3.52 o                         
   5   5   4        657.88        696.04        14.66 o                         
   6   5   4        276.37        297.95         7.36 o                         
   7   5   4         11.10          9.53         1.57 o                         
  -8   6   4          1.59         -0.09         2.23 o                         
  -7   6   4         10.93         11.21         1.00 o                         
  -6   6   4          4.11          5.04         0.77 o                         
  -5   6   4         13.90         22.81         5.67 o                         
  -4   6   4        402.47        433.74         7.86 o                         
  -3   6   4          2.84          4.16         0.67 o                         
  -2   6   4        253.84        254.14         5.35 o                         
  -1   6   4        100.75         95.16         2.69 o                         
   0   6   4        158.31        141.70         3.42 o                         
   1   6   4         22.78         20.72         1.33 o                         
   2   6   4       1159.33       1199.94        25.57 o                         
   3   6   4       1024.02       1058.49        20.35 o                         
   4   6   4         19.48         20.96         1.30 o                         
   6   6   4         82.93         78.47         2.30 o                         
   7   6   4        184.40        152.85         5.54 o                         
  -7   7   4          0.01         -1.20         1.20 o                         
  -6   7   4        116.17        108.38         3.09 o                         
  -5   7   4          6.68         19.34         2.53 o                         
  -4   7   4        179.67        188.66         4.04 o                         
  -3   7   4        202.83        187.28         4.31 o                         
  -2   7   4        169.33        194.41         4.45 o                         
  -1   7   4        586.14        565.01         9.72 o                         
   0   7   4        889.71        904.35        18.21 o                         
   1   7   4        284.62        282.34         6.19 o                         
   2   7   4        188.55        181.15         5.04 o                         
   3   7   4        342.45        346.28         7.37 o                         
   4   7   4         67.02         62.29         2.22 o                         
   5   7   4        622.09        634.42        13.53 o                         
   6   7   4         41.54         44.62         2.41 o                         
   7   7   4         41.48         33.23         2.40 o                         
  -7   8   4         15.46         11.69         1.56 o                         
  -6   8   4          1.23          1.23         1.22 o                         
  -5   8   4         24.09         32.05         1.90 o                         
  -4   8   4         36.19         50.43         1.92 o                         
  -3   8   4        981.47       1006.43        18.51 o                         
  -2   8   4         11.06         14.62         1.21 o                         
  -1   8   4        693.17        697.02        15.15 o                         
   1   8   4        805.45        830.37        15.95 o                         
   2   8   4         50.69         58.60         2.22 o                         
   3   8   4        901.61        919.85        17.92 o                         
   4   8   4        113.74        112.31         3.23 o                         
   5   8   4         42.59         47.97         2.51 o                         
   6   8   4          1.00          0.92         1.30 o                         
  -7   9   4          5.01          5.21         2.06 o                         
  -6   9   4         37.44         34.31         2.03 o                         
  -5   9   4         25.48         28.84         1.73 o                         
  -4   9   4         36.89         39.59         1.85 o                         
  -3   9   4         15.53         61.00         8.11 o                         
  -2   9   4         56.16         54.95         2.48 o                         
  -1   9   4         86.82         77.47         2.77 o                         
   0   9   4        415.80        425.38         9.75 o                         
   1   9   4        445.87        473.31        10.08 o                         
   2   9   4        382.91        383.20         9.57 o                         
   3   9   4        142.67        141.13         3.76 o                         
   4   9   4         48.05         53.43         2.37 o                         
   5   9   4         26.20         20.03         2.03 o                         
   6   9   4          1.99          1.21         1.54 o                         
  -6  10   4          2.27         -1.46         1.46 o                         
  -5  10   4          0.51          1.64         2.08 o                         
  -4  10   4          8.14          6.87         0.90 o                         
  -3  10   4         13.48         14.43         1.13 o                         
  -2  10   4         81.74         78.19         2.74 o                         
  -1  10   4        148.98        157.79         4.70 o                         
   0  10   4        104.08        110.99         3.40 o                         
   2  10   4          0.62          1.91         0.72 o                         
   3  10   4        288.64        302.57         6.64 o                         
   4  10   4          9.05          8.73         0.95 o                         
   5  10   4         21.89         21.55         1.89 o                         
   6  10   4          7.15          7.02         1.70 o                         
  -6  11   4          6.27          3.50         2.44 o                         
  -5  11   4          2.04         -1.39         1.47 o                         
  -4  11   4          7.90          7.70         0.97 o                         
  -3  11   4         93.25         89.53         3.18 o                         
  -2  11   4        478.80        522.87        11.28 o                         
  -1  11   4          4.45          5.04         0.98 o                         
   0  11   4         93.58         89.17         3.40 o                         
   1  11   4        125.96        124.13         3.93 o                         
   2  11   4        418.57        421.01         8.69 o                         
   3  11   4         20.33         19.21         1.82 o                         
   4  11   4         33.52         23.53         1.65 o                         
   5  11   4        112.41         99.99         5.62 o                         
  -5  12   4         60.50         43.10         2.73 o                         
  -4  12   4          6.44          5.26         1.10 o                         
  -3  12   4        140.37        145.11         4.08 o                         
  -2  12   4          5.58          7.68         1.85 o                         
  -1  12   4          2.50          3.09         1.07 o                         
   0  12   4          1.28          3.26         3.08 o                         
   1  12   4         56.32         66.45         2.81 o                         
   2  12   4         69.85         69.12         2.28 o                         
   3  12   4        106.54        100.60         3.67 o                         
   4  12   4          0.18         -0.37         1.30 o                         
  -4  13   4         31.74         22.80         1.67 o                         
  -3  13   4         21.43         22.08         1.63 o                         
  -2  13   4          7.65         10.46         1.32 o                         
  -1  13   4         73.11         70.40         3.17 o                         
   0  13   4        105.36        104.32         4.12 o                         
   1  13   4         17.99         21.97         1.52 o                         
   2  13   4         24.23         25.50         1.66 o                         
   3  13   4         34.52         39.43         2.67 o                         
   4  13   4          0.74          3.25         2.36 o                         
  -3  14   4         76.65         73.95         3.74 o                         
  -2  14   4          1.74          1.33         1.50 o                         
  -1  14   4         97.66        107.18         4.14 o                         
   0  14   4          0.08         -1.07         1.53 o                         
   1  14   4         19.07         17.74         1.33 o                         
   2  14   4          0.02          1.13         1.68 o                         
   3  14   4         78.44         90.43         3.78 o                         
  -1  15   4         10.49          6.75         1.68 o                         
   0  15   4         54.90         55.53         3.20 o                         
   1  15   4          4.69          3.42         1.52 o                         
  -7   0   5         42.99         46.45         3.00 o                         
  -5   0   5        810.29        920.82        24.51 o                         
  -3   0   5        186.04        199.47         4.64 o                         
   1   0   5        345.72        342.15         9.97 o                         
   3   0   5       1177.78       1260.06        43.70 o                         
   5   0   5        439.61        452.43        21.39 o                         
   7   0   5         16.05         30.75         4.89 o                         
  -8   1   5         14.51         21.36         5.68 o                         
  -7   1   5          2.25          1.81         0.93 o                         
  -6   1   5         87.42         80.34         2.36 o                         
  -5   1   5         18.57         50.67         7.71 o                         
  -4   1   5         87.40        109.90         2.59 o                         
  -3   1   5         58.01         49.34         1.64 o                         
  -2   1   5        496.26        425.80         6.55 o                         
  -1   1   5        434.23        468.68         7.77 o                         
   0   1   5        592.19        551.30         9.34 o                         
   1   1   5         81.66         65.98         1.86 o                         
   2   1   5       2746.09       2703.97        49.95 o                         
   3   1   5        366.94        423.12        12.28 o                         
   4   1   5          6.72          6.26         0.90 o                         
   5   1   5         92.75        103.54         4.62 o                         
   6   1   5         28.15         18.40         2.16 o                         
   7   1   5         92.74         86.14         4.59 o                         
  -8   2   5         90.77         78.82         3.03 o                         
  -7   2   5          4.81         11.69         1.51 o                         
  -6   2   5        138.31        149.77         3.51 o                         
  -5   2   5        334.13        343.35         6.41 o                         
  -4   2   5        339.16        358.25         6.14 o                         
  -3   2   5        961.15        943.71        13.84 o                         
  -2   2   5         87.60         80.52         1.98 o                         
  -1   2   5       3260.95       3128.10        52.64 o                         
   0   2   5        793.41        829.07        14.33 o                         
   1   2   5         49.32         71.51         2.49 o                         
   2   2   5         32.59         41.59         1.67 o                         
   3   2   5        157.07        207.08         4.95 o                         
   4   2   5        251.75        259.48         7.26 o                         
   5   2   5        425.15        478.54        14.46 o                         
   6   2   5         31.49         33.72         3.42 o                         
   7   2   5          0.21         -1.91         2.23 o                         
  -8   3   5        133.87        143.43         5.25 o                         
  -7   3   5          4.46          5.02         0.95 o                         
  -4   3   5        424.48        395.00         7.58 o                         
  -3   3   5         32.72         28.32         1.44 o                         
  -2   3   5        527.80        554.47         8.88 o                         
  -1   3   5        642.39        595.17        10.09 o                         
   0   3   5       2042.22       1946.14        32.99 o                         
   1   3   5       6108.68       6112.98       125.50 o                         
   2   3   5        612.41        584.65        13.71 o                         
   3   3   5        968.73       1162.75        28.90 o                         
   4   3   5        801.22        808.39        20.49 o                         
   6   3   5          0.40          1.50         1.09 o                         
   7   3   5          0.09         -2.02         2.02 o                         
  -8   4   5        131.50        117.89         5.77 o                         
  -7   4   5         15.18         17.22         1.01 o                         
  -6   4   5         19.37         15.57         1.01 o                         
  -4   4   5        243.40        235.70         4.87 o                         
  -3   4   5        825.62        833.65        15.70 o                         
  -2   4   5         86.95         81.66         2.16 o                         
  -1   4   5       1330.95       1439.43        23.60 o                         
   0   4   5        664.85        722.34        13.26 o                         
   1   4   5       5767.08       5571.46       114.73 o                         
   2   4   5         24.98         45.26         2.39 o                         
   3   4   5        536.51        591.78        17.69 o                         
   4   4   5        131.22        133.48         3.69 o                         
   5   4   5         17.89         18.48         1.72 o                         
   6   4   5          6.92          5.42         1.11 o                         
   7   4   5          5.14          3.46         1.84 o                         
  -8   5   5          2.27          0.78         1.61 o                         
  -7   5   5         57.50         64.22         2.92 o                         
  -6   5   5         16.15         12.71         0.94 o                         
  -5   5   5         39.49         36.28         1.59 o                         
  -4   5   5         40.19         35.81         1.50 o                         
  -3   5   5        645.13        668.36        11.41 o                         
  -2   5   5          0.34          1.00         0.58 o                         
  -1   5   5          9.00         12.45         0.94 o                         
   0   5   5         55.99         33.38         1.61 o                         
   1   5   5        280.99        363.60         7.43 o                         
   2   5   5         92.22         90.35         3.39 o                         
   3   5   5        596.95        679.03        16.08 o                         
   4   5   5         38.64         38.35         2.04 o                         
   6   5   5         76.22         77.22         2.88 o                         
   7   5   5         39.88         29.32         2.35 o                         
  -8   6   5          8.61          2.52         1.89 o                         
  -7   6   5         51.30         48.38         2.52 o                         
  -6   6   5          0.43          1.56         0.74 o                         
  -5   6   5        297.56        313.78         6.27 o                         
  -4   6   5         67.20         73.12         2.12 o                         
  -3   6   5         64.79         65.33         2.09 o                         
  -2   6   5        153.28        142.53         3.13 o                         
  -1   6   5       1970.00       1965.79        30.98 o                         
   0   6   5        702.09        696.76        13.53 o                         
   1   6   5         79.77         92.95         3.18 o                         
   2   6   5         36.81         33.59         2.07 o                         
   3   6   5        501.56        475.95        11.72 o                         
   4   6   5        255.15        263.70         6.52 o                         
   5   6   5         29.72         29.10         1.61 o                         
   6   6   5          5.76          7.20         0.89 o                         
   7   6   5          4.66          1.53         1.63 o                         
  -7   7   5          1.04         -0.52         1.13 o                         
  -6   7   5         35.94         35.95         1.95 o                         
  -5   7   5         40.26         39.28         1.54 o                         
  -4   7   5         62.17         62.54         2.00 o                         
  -3   7   5        312.17        319.43         6.48 o                         
  -2   7   5        590.80        580.73        11.01 o                         
  -1   7   5          7.99         26.02         5.26 o                         
   0   7   5        158.04        151.08         3.78 o                         
   2   7   5        466.16        482.02        11.76 o                         
   3   7   5         85.63         87.09         2.96 o                         
   4   7   5         82.07         92.00         2.87 o                         
   5   7   5        105.96        104.11         3.22 o                         
   6   7   5         13.91         15.30         1.67 o                         
  -7   8   5          3.58          0.61         1.35 o                         
  -6   8   5          8.94          7.33         1.24 o                         
  -5   8   5          7.28          4.95         0.94 o                         
  -4   8   5        921.13        965.70        17.93 o                         
  -3   8   5          7.30         10.45         0.93 o                         
  -2   8   5         83.32         89.10         2.94 o                         
  -1   8   5       1619.49       1672.41        30.07 o                         
   0   8   5         52.86         57.32         2.27 o                         
   1   8   5         92.74         92.16         2.87 o                         
   2   8   5          5.91          5.93         0.80 o                         
   3   8   5        152.09        152.61         4.25 o                         
   4   8   5          8.47          6.75         0.83 o                         
   5   8   5        216.10        222.74         5.55 o                         
   6   8   5         25.15         26.60         1.85 o                         
  -7   9   5          0.15         -1.44         2.24 o                         
  -6   9   5          1.28          0.09         1.10 o                         
  -5   9   5         29.30         26.39         1.52 o                         
  -4   9   5        166.87        175.94         4.36 o                         
  -3   9   5         13.88         16.63         1.16 o                         
  -2   9   5       1210.25       1230.37        23.59 o                         
  -1   9   5          0.09          0.21         0.79 o                         
   0   9   5         13.43         17.33         1.52 o                         
   1   9   5       2737.65       2862.74        56.25 o                         
   2   9   5          0.82          2.52         0.76 o                         
   3   9   5        931.34        987.96        19.30 o                         
   4   9   5        131.25        132.50         3.60 o                         
   5   9   5         12.26         13.25         1.22 o                         
   6   9   5          2.40         -0.02         1.48 o                         
  -6  10   5         16.08         12.57         1.74 o                         
  -5  10   5         69.96         67.26         2.81 o                         
  -3  10   5         85.32         86.24         2.85 o                         
  -2  10   5         36.34         43.49         2.20 o                         
  -1  10   5       1484.11       1575.24        29.84 o                         
   0  10   5       1209.11       1259.96        26.99 o                         
   1  10   5       1889.00       1970.95        39.08 o                         
   2  10   5         51.05         47.40         2.20 o                         
   3  10   5         45.83         48.66         2.19 o                         
   4  10   5         72.13         69.90         2.92 o                         
   5  10   5          8.41          2.35         1.30 o                         
  -6  11   5          3.01          0.55         2.53 o                         
  -5  11   5          2.37          0.85         1.41 o                         
  -4  11   5         38.52         32.54         1.83 o                         
  -3  11   5         60.91         64.92         2.54 o                         
  -2  11   5         34.01         25.83         1.88 o                         
  -1  11   5        215.17        213.40         6.05 o                         
   0  11   5         12.45         18.48         2.58 o                         
   1  11   5        197.06        197.73         5.54 o                         
   2  11   5          7.24         11.47         1.87 o                         
   3  11   5        341.63        335.62         7.37 o                         
   4  11   5          2.19          2.70         1.40 o                         
   5  11   5          2.81          1.25         1.75 o                         
  -5  12   5         14.12          8.79         1.64 o                         
  -4  12   5         37.49         35.05         3.25 o                         
  -3  12   5          3.84          4.14         1.29 o                         
  -2  12   5          2.40          0.41         1.07 o                         
  -1  12   5         68.00         68.56         3.66 o                         
   0  12   5        192.16        206.23         5.47 o                         
   1  12   5        146.72        143.64         4.18 o                         
   2  12   5          2.87          0.97         0.90 o                         
   3  12   5          0.18         -0.42         1.32 o                         
   4  12   5         90.73         90.22         4.04 o                         
  -4  13   5         94.37         93.48         5.26 o                         
  -3  13   5         27.82         27.23         1.58 o                         
  -2  13   5        161.76        164.50         4.85 o                         
  -1  13   5         29.12         25.83         1.81 o                         
   0  13   5         58.68         53.81         2.47 o                         
   1  13   5          1.32          0.42         1.14 o                         
   2  13   5         78.66         70.95         3.02 o                         
   3  13   5          0.20          6.28         2.53 o                         
  -3  14   5          0.66          0.40         1.65 o                         
  -2  14   5         20.46         22.87         2.15 o                         
  -1  14   5         49.94         54.88         3.32 o                         
   0  14   5         11.21          9.85         1.69 o                         
   1  14   5         68.48         75.00         3.69 o                         
   2  14   5         19.49         14.70         1.67 o                         
  -1  15   5          0.13          0.42         2.44 o                         
   0  15   5          4.33         -0.96         1.64 o                         
  -8   0   6          0.15         -1.97         1.97 o                         
  -6   0   6         32.33         47.08         2.59 o                         
  -4   0   6          8.53          5.17         0.98 o                         
  -2   0   6          0.45          1.68         0.97 o                         
   0   0   6        253.52        230.90         5.93 o                         
   2   0   6         18.74         11.62         1.23 o                         
   4   0   6        630.05        660.45        42.81 o                         
  -8   1   6         24.15         19.22         1.69 o                         
  -7   1   6          9.09          7.57         0.90 o                         
  -6   1   6         74.01         75.66         2.30 o                         
  -5   1   6         89.35         85.32         2.26 o                         
  -4   1   6        421.13        425.22         6.94 o                         
  -3   1   6         98.82        103.10         2.37 o                         
  -2   1   6       1023.37       1005.63        14.67 o                         
  -1   1   6       1638.10       1642.47        25.93 o                         
   0   1   6       1659.57       1643.07        27.97 o                         
   1   1   6        777.19        812.39        15.39 o                         
   2   1   6       1276.95       1260.68        24.92 o                         
   3   1   6        130.03        101.09         3.01 o                         
   4   1   6         46.71         93.20         8.07 o                         
   5   1   6        193.07        204.72         7.84 o                         
   6   1   6         33.37         42.74         3.08 o                         
   7   1   6          3.47         -1.78         1.78 o                         
  -8   2   6          2.05         -0.81         1.50 o                         
  -7   2   6         35.68         42.31         2.06 o                         
  -6   2   6         10.36         17.37         1.18 o                         
  -5   2   6        314.21        324.95         5.75 o                         
  -4   2   6          4.24          3.96         0.61 o                         
  -3   2   6        475.43        480.49         7.91 o                         
  -2   2   6         40.88         47.86         1.74 o                         
  -1   2   6       1548.21       1531.73        24.23 o                         
   0   2   6        297.74        315.24         6.17 o                         
   1   2   6       1451.81       1531.84        30.19 o                         
   2   2   6        768.79        839.74        16.87 o                         
   3   2   6        785.73        798.56        17.25 o                         
   4   2   6         46.45         46.29         2.35 o                         
   5   2   6        160.60        160.50         5.57 o                         
   6   2   6         79.66         79.25         3.75 o                         
   7   2   6          0.12         -1.55         1.86 o                         
  -8   3   6         12.90          6.75         1.34 o                         
  -7   3   6        152.03        161.91         3.69 o                         
  -6   3   6          2.58          1.73         0.68 o                         
  -5   3   6          1.54          2.42         0.61 o                         
  -4   3   6         64.65         58.55         1.88 o                         
  -3   3   6        258.44        249.96         4.39 o                         
  -2   3   6        356.51        366.05         6.17 o                         
  -1   3   6        945.47        980.74        16.30 o                         
   0   3   6        832.48        842.60        14.64 o                         
   1   3   6        574.44        563.09        11.64 o                         
   2   3   6        212.99        196.82         4.81 o                         
   3   3   6        351.61        360.99        10.00 o                         
   4   3   6         44.31         98.64         5.79 o                         
   5   3   6         15.27         15.18         1.79 o                         
   6   3   6          0.81          2.38         1.38 o                         
   7   3   6         18.53         24.80         2.95 o                         
  -8   4   6          0.31         -0.37         1.60 o                         
  -7   4   6         16.79         13.22         1.01 o                         
  -6   4   6         57.26         52.05         1.87 o                         
  -5   4   6        135.32        160.25         3.54 o                         
  -4   4   6        252.61        256.01         4.80 o                         
  -3   4   6        560.61        549.89         9.61 o                         
  -2   4   6        110.34         90.32         2.34 o                         
  -1   4   6         41.69         30.19         1.65 o                         
   0   4   6        399.84        368.01         7.55 o                         
   1   4   6          9.77          5.44         0.78 o                         
   2   4   6         48.52         42.69         1.86 o                         
   3   4   6        188.56        184.89         6.09 o                         
   4   4   6         57.09         53.51         2.10 o                         
   5   4   6         13.88         14.27         1.28 o                         
   6   4   6         51.47         52.53         3.36 o                         
  -8   5   6          0.19          0.03         2.04 o                         
  -7   5   6          0.41         -1.00         1.00 o                         
  -6   5   6         17.45         13.83         0.93 o                         
  -5   5   6        116.66        116.08         2.83 o                         
  -4   5   6        411.93        440.89         8.73 o                         
  -3   5   6         43.94         35.94         1.52 o                         
  -2   5   6        355.21        352.82         6.41 o                         
  -1   5   6        105.97        117.73         3.48 o                         
   0   5   6       1815.72       1799.64        32.09 o                         
   1   5   6          1.40          2.79         0.60 o                         
   2   5   6        138.77        135.63         4.69 o                         
   3   5   6        457.15        470.86        12.51 o                         
   4   5   6        975.34       1003.53        23.27 o                         
   5   5   6         11.03         11.63         1.41 o                         
   6   5   6         11.14          3.97         1.41 o                         
  -7   6   6          9.68          5.11         1.04 o                         
  -6   6   6          2.12          7.01         0.82 o                         
  -5   6   6        107.77        129.71         3.01 o                         
  -4   6   6         20.18         22.56         1.39 o                         
  -3   6   6         60.95         64.78         1.94 o                         
  -2   6   6        114.98        101.07         2.48 o                         
  -1   6   6        258.72        253.65         6.60 o                         
   0   6   6        386.86        411.84         8.39 o                         
   1   6   6        420.99        418.05         8.92 o                         
   2   6   6        212.94        220.01         7.11 o                         
   3   6   6         52.47         57.06         2.64 o                         
   4   6   6        262.42        279.38         7.38 o                         
   5   6   6        177.78        173.98         5.48 o                         
   6   6   6          6.92          6.83         1.42 o                         
  -7   7   6          8.96          4.22         1.12 o                         
  -6   7   6        134.07        149.30         3.47 o                         
  -5   7   6        160.07        164.89         3.84 o                         
  -4   7   6          0.02         39.71         8.52 o                         
  -3   7   6         34.84         34.26         1.54 o                         
  -2   7   6        309.21        325.60         6.95 o                         
  -1   7   6        203.04        190.79         3.99 o                         
   0   7   6         13.16         16.23         1.37 o                         
   1   7   6        211.45        221.01         4.87 o                         
   2   7   6        520.47        513.12        12.53 o                         
   3   7   6        381.56        388.63        10.56 o                         
   4   7   6          7.95          7.23         0.84 o                         
   5   7   6          9.42          7.73         0.97 o                         
   6   7   6          0.95          0.32         1.12 o                         
  -7   8   6          0.14          2.46         1.40 o                         
  -6   8   6         22.26         26.89         2.27 o                         
  -5   8   6        118.93        111.85         3.04 o                         
  -3   8   6        658.13        683.01        13.62 o                         
  -2   8   6          3.12          6.02         0.74 o                         
  -1   8   6        589.59        605.25        12.12 o                         
   0   8   6        274.90        289.74         6.57 o                         
   1   8   6       1305.74       1325.78        26.62 o                         
   2   8   6        233.67        228.14         6.69 o                         
   3   8   6         10.59          8.41         0.86 o                         
   4   8   6         15.48         16.52         1.55 o                         
   5   8   6        100.35         95.57         3.49 o                         
   6   8   6         17.05         14.41         2.05 o                         
  -7   9   6         13.55          9.14         2.79 o                         
  -6   9   6          3.61          2.91         1.56 o                         
  -5   9   6         14.81         14.93         1.08 o                         
  -4   9   6         12.60         14.20         1.16 o                         
  -3   9   6         24.96         31.51         2.02 o                         
  -2   9   6        251.26        241.26         5.85 o                         
  -1   9   6        144.92        155.76         4.02 o                         
   0   9   6        264.64        266.13         6.54 o                         
   1   9   6        247.77        227.59         6.65 o                         
   2   9   6        214.03        216.17         6.01 o                         
   3   9   6          0.80          1.48         0.85 o                         
   4   9   6          0.02          1.05         1.18 o                         
   5   9   6          0.48         -0.48         1.34 o                         
  -6  10   6         51.93         39.40         2.65 o                         
  -5  10   6         14.12         11.82         1.30 o                         
  -4  10   6         59.25         53.94         2.25 o                         
  -3  10   6         23.32         22.86         2.31 o                         
  -2  10   6         26.62         32.05         1.92 o                         
  -1  10   6        190.89        200.67         5.79 o                         
   0  10   6        408.42        432.41        10.11 o                         
   1  10   6        215.84        227.50         5.77 o                         
   2  10   6         26.85         28.92         1.64 o                         
   3  10   6          0.10         -0.90         0.96 o                         
   4  10   6          0.83          0.83         1.18 o                         
   5  10   6         19.35         20.09         2.18 o                         
  -5  11   6         15.62         13.46         2.03 o                         
  -4  11   6        161.60        170.11         4.96 o                         
  -3  11   6          7.14         10.02         1.12 o                         
  -2  11   6          9.65          9.32         1.19 o                         
   0  11   6        160.79        178.12         4.90 o                         
   1  11   6         33.73         36.96         2.03 o                         
   2  11   6        233.30        233.68         5.67 o                         
   3  11   6         15.85         13.34         1.16 o                         
   4  11   6        238.91        229.98         6.38 o                         
  -5  12   6         76.74         64.87         3.96 o                         
  -4  12   6          6.67          6.56         1.79 o                         
  -3  12   6         34.70         35.74         2.09 o                         
  -2  12   6          0.68          0.51         1.26 o                         
  -1  12   6        285.88        306.69         8.25 o                         
   1  12   6          0.22          1.12         0.78 o                         
   2  12   6         38.10         39.50         2.37 o                         
   3  12   6         94.97        112.84         4.42 o                         
   4  12   6         18.96         16.29         2.12 o                         
  -3  13   6          8.26          4.78         1.50 o                         
  -2  13   6         16.02         16.71         1.96 o                         
  -1  13   6         13.50         12.02         1.54 o                         
   0  13   6         34.96         37.21         2.11 o                         
   1  13   6          1.17          1.24         1.21 o                         
   2  13   6          2.08          0.96         1.35 o                         
   3  13   6         32.76         25.15         1.87 o                         
  -3  14   6        101.10        115.15         5.44 o                         
  -2  14   6          1.47         -0.96         1.70 o                         
  -1  14   6         21.01         17.69         1.74 o                         
   0  14   6          1.25          1.30         1.89 o                         
   1  14   6        133.08        139.12         4.43 o                         
   2  14   6          0.94         -0.32         1.30 o                         
  -7   0   7        146.24        152.24         5.70 o                         
  -5   0   7         26.43         31.71         2.08 o                         
  -3   0   7        611.72        644.90        13.43 o                         
  -1   0   7          6.08          2.80         1.02 o                         
   1   0   7       1890.73       1907.67        50.23 o                         
   3   0   7        443.75        531.19        16.67 o                         
   5   0   7          0.58          1.89         1.47 o                         
   7   0   7          1.81         -0.92         3.90 o                         
  -8   1   7          3.56         -1.38         1.38 o                         
  -7   1   7          9.51          8.83         0.99 o                         
  -6   1   7          1.64         16.23         4.44 o                         
  -5   1   7         16.94         22.80         1.14 o                         
  -4   1   7        191.11        185.90         3.93 o                         
  -3   1   7          5.27          3.71         0.67 o                         
  -2   1   7        584.53        567.39         8.92 o                         
  -1   1   7        786.60        816.44        13.28 o                         
   0   1   7       5669.61       5277.12        88.68 o                         
   1   1   7        427.38        483.65         9.52 o                         
   2   1   7         72.63         56.41         2.03 o                         
   3   1   7        179.39        195.51         4.61 o                         
   4   1   7        468.82        485.25        14.58 o                         
   6   1   7         42.59         29.14         3.23 o                         
   7   1   7          3.22         -0.13         2.28 o                         
  -8   2   7          0.12          2.85         2.47 o                         
  -7   2   7          0.10          6.44         6.21 o                         
  -6   2   7         94.09         99.40         2.55 o                         
  -5   2   7        129.90        122.50         2.82 o                         
  -3   2   7       2239.80       2418.31        35.61 o                         
  -2   2   7       1414.34       1472.83        21.93 o                         
  -1   2   7         30.47         46.67         1.86 o                         
   0   2   7        530.01        576.18        10.29 o                         
   1   2   7       1547.13       1718.78        33.86 o                         
   2   2   7         10.29         30.37         6.16 o                         
   3   2   7        258.75        270.40         6.34 o                         
   4   2   7         61.34         60.13         2.64 o                         
   5   2   7         27.90         85.13         9.56 o                         
   6   2   7          5.89          5.04         1.43 o                         
   7   2   7          0.80          2.07         2.32 o                         
  -8   3   7          0.11         -0.05         2.66 o                         
  -7   3   7          0.49          3.26         1.04 o                         
  -6   3   7         98.27        113.61         2.69 o                         
  -5   3   7        149.67        150.62         3.26 o                         
  -4   3   7         20.22         22.68         1.34 o                         
  -3   3   7        445.40        463.20         9.89 o                         
  -2   3   7       1631.45       1582.17        23.48 o                         
  -1   3   7       8026.89       7550.32       165.59 o                         
   0   3   7         28.70         30.41         1.75 o                         
   1   3   7        528.37        688.76        14.98 o                         
   2   3   7       1908.80       1905.95        39.85 o                         
   3   3   7         28.18         58.44         6.53 o                         
   4   3   7          1.94         72.25         5.62 o                         
   6   3   7        330.28        354.82        11.08 o                         
   7   3   7          0.45         -2.46         2.46 o                         
  -8   4   7          4.70          3.58         1.85 o                         
  -7   4   7          7.21          4.95         0.96 o                         
  -6   4   7          7.00          6.67         0.75 o                         
  -5   4   7         60.85         58.02         1.76 o                         
  -4   4   7         31.92         31.48         1.40 o                         
  -3   4   7       1964.57       2112.88        34.62 o                         
  -2   4   7        301.35        343.11         6.29 o                         
  -1   4   7       3573.89       3636.87        61.26 o                         
   0   4   7         12.38         16.94         1.31 o                         
   1   4   7        243.50        302.78         6.70 o                         
   3   4   7         72.01         66.75         2.52 o                         
   4   4   7          1.47          4.20         0.69 o                         
   5   4   7         43.85         40.85         2.55 o                         
   7   4   7          0.00          1.54         2.86 o                         
  -8   5   7          0.22         -0.27         1.84 o                         
  -7   5   7         22.11         13.51         1.06 o                         
  -6   5   7         11.81         13.94         0.88 o                         
  -5   5   7        612.17        685.37        13.66 o                         
  -4   5   7        115.84        128.40         3.54 o                         
  -3   5   7        182.83        193.14         4.30 o                         
  -1   5   7         61.43         34.73         1.61 o                         
   0   5   7         25.27         22.31         1.45 o                         
   1   5   7        257.62        291.37         6.50 o                         
   2   5   7        142.88        139.79         4.06 o                         
   3   5   7        295.93        308.06         8.68 o                         
   4   5   7        281.71        302.93         7.27 o                         
   5   5   7         42.69         41.24         1.59 o                         
  -7   6   7         52.09         46.97         2.40 o                         
  -6   6   7         10.49         13.10         0.97 o                         
  -5   6   7         28.45         38.44         1.95 o                         
  -3   6   7        341.82        334.21         6.49 o                         
  -2   6   7          6.18         26.74         6.07 o                         
  -1   6   7         78.25         84.54         2.71 o                         
   0   6   7        116.72        114.08         3.24 o                         
   1   6   7        442.96        444.83         9.07 o                         
   2   6   7        543.19        557.06        11.72 o                         
   3   6   7        294.58        312.36        10.71 o                         
   4   6   7         18.27         20.41         1.53 o                         
   5   6   7          5.25          3.81         0.89 o                         
  -7   7   7          3.89         -0.18         1.29 o                         
  -6   7   7         14.11         13.35         1.11 o                         
  -5   7   7        260.13        294.03         6.33 o                         
  -4   7   7         20.67         18.40         1.19 o                         
  -1   7   7          8.59         43.96         4.32 o                         
   0   7   7       1899.59       1918.19        36.01 o                         
   1   7   7        810.60        795.09        15.54 o                         
   2   7   7        159.46        164.16         5.33 o                         
   3   7   7        355.51        364.12         9.46 o                         
   4   7   7         52.95         49.06         2.24 o                         
   5   7   7         25.69         20.83         1.94 o                         
   6   7   7         29.64         20.93         1.51 o                         
  -7   8   7          4.70          3.71         1.66 o                         
  -6   8   7        225.83        219.91         5.19 o                         
  -5   8   7          7.47         12.78         1.10 o                         
  -4   8   7         20.84         17.87         1.33 o                         
  -3   8   7       1371.17       1427.25        27.27 o                         
  -2   8   7       1107.62       1137.41        20.81 o                         
  -1   8   7        562.25        563.00        11.43 o                         
   0   8   7        276.33        274.11         6.35 o                         
   1   8   7        351.85        365.35         7.53 o                         
   3   8   7        281.81        291.58         6.94 o                         
   4   8   7         31.74         23.38         2.02 o                         
   5   8   7          0.89          0.26         1.24 o                         
   6   8   7         38.37         26.55         3.39 o                         
  -6   9   7         50.70         47.68         2.79 o                         
  -5   9   7        111.89        108.47         3.15 o                         
  -4   9   7        134.72        132.39         3.59 o                         
  -3   9   7         85.75         87.33         2.96 o                         
  -2   9   7         34.29         42.77         1.88 o                         
  -1   9   7       3050.65       3152.37        59.13 o                         
   0   9   7        329.68        318.28         9.42 o                         
   1   9   7        568.82        590.27        12.54 o                         
   2   9   7        146.80        155.95         4.28 o                         
   3   9   7         86.84         97.13         3.78 o                         
   4   9   7         19.78         23.61         2.15 o                         
   5   9   7          0.87          1.14         1.42 o                         
  -6  10   7          0.91         -1.18         2.16 o                         
  -5  10   7         14.74         11.83         1.23 o                         
  -4  10   7         21.84         23.07         1.54 o                         
  -3  10   7       1227.97       1307.63        26.70 o                         
  -2  10   7        193.11        202.42         4.56 o                         
  -1  10   7        942.92        991.90        19.36 o                         
   1  10   7         12.06          9.99         1.28 o                         
   2  10   7        196.29        199.65         4.66 o                         
   3  10   7         17.11         18.28         1.79 o                         
   4  10   7          0.44          1.92         1.40 o                         
   5  10   7         40.25         37.60         2.65 o                         
  -5  11   7        193.83        200.15         5.92 o                         
  -3  11   7        129.54        124.97         3.97 o                         
  -2  11   7         18.02         17.09         1.34 o                         
  -1  11   7          2.81         39.44         6.71 o                         
   0  11   7         28.44         26.47         1.79 o                         
   1  11   7         25.97         20.72         1.66 o                         
   2  11   7          3.23          5.34         1.11 o                         
   3  11   7        113.93        114.23         3.70 o                         
   4  11   7          0.45         -0.53         1.66 o                         
  -5  12   7          6.29          1.57         1.95 o                         
  -4  12   7          6.58         26.11        11.06 o                         
  -3  12   7         64.62         57.64         3.27 o                         
  -2  12   7          0.06          1.95         1.25 o                         
  -1  12   7         65.81         55.97         2.58 o                         
   0  12   7          0.52          1.70         1.22 o                         
   1  12   7          6.01          6.52         1.43 o                         
   2  12   7         93.27         96.02         3.78 o                         
   3  12   7         94.17         93.67         4.33 o                         
  -4  13   7          5.74          5.83         3.59 o                         
  -3  13   7          5.43          4.61         2.23 o                         
  -2  13   7         61.64         64.12         3.96 o                         
  -1  13   7          7.01          3.97         1.46 o                         
   0  13   7        156.76        165.33         5.20 o                         
   1  13   7         27.83         39.72         2.64 o                         
   2  13   7         24.72         28.09         2.22 o                         
  -2  14   7         81.49         86.26         6.63 o                         
  -1  14   7         61.21         64.58         3.93 o                         
   0  14   7          6.58          8.53         1.51 o                         
   1  14   7         12.22          9.88         1.66 o                         
  -8   0   8         28.01         24.06         2.49 o                         
  -6   0   8         35.68         32.38         2.26 o                         
  -4   0   8        667.71        733.66        18.45 o                         
  -2   0   8          1.55          2.59         0.93 o                         
   0   0   8        429.43        400.65        10.54 o                         
   2   0   8        163.97        177.92         8.33 o                         
   4   0   8        130.98        133.72         7.96 o                         
   6   0   8        116.73        128.04        10.35 o                         
  -7   1   8         19.74         10.68         1.04 o                         
  -6   1   8         21.55         22.47         1.33 o                         
  -5   1   8          5.32         18.16         3.01 o                         
  -4   1   8        194.14        205.66         4.28 o                         
  -3   1   8         75.17         65.97         2.07 o                         
  -2   1   8        974.85       1040.60        16.84 o                         
  -1   1   8         46.95         37.55         1.69 o                         
   0   1   8        934.98        941.22        16.44 o                         
   1   1   8        261.71        242.34         5.24 o                         
   2   1   8        394.69        382.45         8.39 o                         
   3   1   8          6.53          4.71         0.69 o                         
   4   1   8        402.97        417.27        13.20 o                         
   5   1   8          0.54         15.77         3.90 o                         
   6   1   8         32.96         31.11         4.08 o                         
   7   1   8          0.27          0.29         2.58 o                         
  -8   2   8          0.50         -1.07         1.60 o                         
  -7   2   8         15.79         11.64         1.05 o                         
  -6   2   8         10.82         16.32         0.91 o                         
  -5   2   8         91.57        101.76         2.72 o                         
  -3   2   8         91.97         93.71         2.48 o                         
  -2   2   8        571.72        570.60         9.63 o                         
  -1   2   8        214.72        201.16         4.11 o                         
   0   2   8         79.75         92.51         2.78 o                         
   1   2   8        448.22        446.21         8.52 o                         
   2   2   8        499.95        491.36        10.31 o                         
   3   2   8        304.26        305.21         6.77 o                         
   4   2   8        249.18        256.46         7.47 o                         
   5   2   8         14.95         34.12        10.19 o                         
   6   2   8         12.21          6.62         2.18 o                         
   7   2   8         25.52         26.49         4.60 o                         
  -8   3   8          1.09         -1.39         1.88 o                         
  -7   3   8         21.18         23.30         1.33 o                         
  -6   3   8         10.30         10.74         0.77 o                         
  -5   3   8         95.57         95.43         2.76 o                         
  -4   3   8         54.14         59.56         1.92 o                         
  -3   3   8         48.77         45.59         1.80 o                         
  -2   3   8         30.13         28.82         1.57 o                         
  -1   3   8        246.69        270.11         5.42 o                         
   0   3   8        128.25        125.64         3.20 o                         
   1   3   8          0.99          0.75         0.61 o                         
   2   3   8        148.93        136.70         3.64 o                         
   3   3   8          9.76         16.64         3.49 o                         
   4   3   8          0.02          2.27         2.09 o                         
   5   3   8         30.49         33.15         2.95 o                         
   6   3   8          0.47          5.35         6.62 o                         
  -8   4   8          9.60         13.08         4.36 o                         
  -7   4   8          6.98          8.58         1.12 o                         
  -6   4   8        138.72        158.83         4.37 o                         
  -5   4   8          0.39          1.46         0.70 o                         
  -4   4   8         47.81         43.70         1.91 o                         
  -3   4   8        190.19        198.90         3.96 o                         
  -2   4   8        877.50        855.87        15.16 o                         
  -1   4   8        537.89        537.68        10.29 o                         
   0   4   8        119.50        102.56         3.12 o                         
   1   4   8        208.03        212.69         5.10 o                         
   2   4   8        455.93        470.65        10.04 o                         
   3   4   8          1.66          2.00         0.60 o                         
   4   4   8         16.86         42.25         5.44 o                         
   5   4   8         85.70         75.73         4.91 o                         
   6   4   8         48.83         58.61         4.77 o                         
  -7   5   8          1.61          4.27         1.47 o                         
  -6   5   8          0.01          0.19         0.91 o                         
  -5   5   8         47.02         60.06         2.46 o                         
  -4   5   8         32.87         34.10         1.49 o                         
  -3   5   8        743.47        768.49        13.79 o                         
  -2   5   8        389.62        371.10         6.72 o                         
  -1   5   8         30.42         31.05         1.45 o                         
   0   5   8        221.42        209.82         5.71 o                         
   1   5   8          9.23         52.30         5.94 o                         
   2   5   8        729.73        682.50        14.16 o                         
   3   5   8        145.09        149.88         4.69 o                         
   4   5   8         64.12         66.55         2.43 o                         
   6   5   8         69.67         68.13         5.76 o                         
  -7   6   8        139.07        141.83         4.58 o                         
  -6   6   8          2.39          2.47         0.96 o                         
  -5   6   8        342.00        355.17         7.43 o                         
  -4   6   8        219.91        214.14         4.77 o                         
  -3   6   8        139.36        134.01         3.86 o                         
  -1   6   8         91.22         86.90         2.52 o                         
   0   6   8        772.88        829.35        16.06 o                         
   1   6   8        324.32        340.34         7.15 o                         
   2   6   8        129.91        137.91         4.10 o                         
   3   6   8         21.53         15.48         1.12 o                         
   4   6   8         13.66         13.63         1.36 o                         
   5   6   8         27.43         23.21         1.59 o                         
  -7   7   8         99.09         83.49         4.22 o                         
  -6   7   8         20.68         20.94         1.29 o                         
  -5   7   8          2.18          8.25         4.90 o                         
  -4   7   8         44.30         43.97         1.90 o                         
  -3   7   8         10.92         52.57         7.80 o                         
  -2   7   8         22.52         74.33         9.25 o                         
  -1   7   8         21.98         19.78         1.57 o                         
   0   7   8        410.32        424.86         9.78 o                         
   1   7   8          0.02          0.22         0.68 o                         
   2   7   8         81.65         87.74         3.89 o                         
   3   7   8         83.96         82.08         3.11 o                         
   4   7   8         47.93         52.70         2.74 o                         
   5   7   8          7.67          5.97         1.14 o                         
  -7   8   8          2.33          1.43         1.68 o                         
  -6   8   8          6.90          4.65         1.32 o                         
  -5   8   8        180.46        203.58         4.90 o                         
  -4   8   8         13.44         22.51         1.73 o                         
  -3   8   8         33.38         35.37         1.52 o                         
  -2   8   8        200.30        202.86         4.54 o                         
  -1   8   8        349.01        355.76         8.00 o                         
   0   8   8         58.90         59.63         2.38 o                         
   1   8   8         11.45         15.29         4.67 o                         
   2   8   8         61.00         70.09         2.29 o                         
   3   8   8        269.43        268.35         6.92 o                         
   4   8   8         51.71         53.21         3.30 o                         
   5   8   8         11.23          5.15         1.42 o                         
  -6   9   8         11.97         13.58         2.14 o                         
  -5   9   8         60.24         60.93         2.31 o                         
  -4   9   8         77.07         69.01         2.45 o                         
  -2   9   8          1.25         16.68         3.08 o                         
  -1   9   8         70.01         61.04         2.72 o                         
   0   9   8         96.13        100.64         3.20 o                         
   1   9   8         12.02          9.62         1.40 o                         
   2   9   8          7.32         10.91         1.19 o                         
   3   9   8          3.11          2.71         1.01 o                         
   4   9   8          0.01         -0.39         1.23 o                         
   5   9   8         49.00         33.47         2.34 o                         
  -6  10   8         23.28         19.56         2.60 o                         
  -5  10   8          0.32         -1.25         1.38 o                         
  -4  10   8         10.60         14.85         1.31 o                         
  -3  10   8        285.37        294.52         7.04 o                         
  -2  10   8        381.25        385.75         8.21 o                         
  -1  10   8          3.54          2.62         0.99 o                         
   0  10   8         73.05         63.34         2.54 o                         
   1  10   8         49.31         46.19         2.72 o                         
   2  10   8         79.97         81.08         2.54 o                         
   3  10   8        119.41        113.65         3.78 o                         
   4  10   8         19.82         14.98         1.61 o                         
  -5  11   8         16.67          9.48         1.76 o                         
  -4  11   8         39.13         26.50         2.41 o                         
  -3  11   8         69.72         67.93         2.98 o                         
  -2  11   8          4.99          7.29         1.03 o                         
  -1  11   8          0.88          2.55         1.12 o                         
   0  11   8        111.86        107.69         3.57 o                         
   1  11   8         36.07         36.89         2.43 o                         
   2  11   8         78.23         72.85         2.99 o                         
   3  11   8        134.47        128.33         4.77 o                         
   4  11   8         45.78         32.89         3.50 o                         
  -3  12   8        115.13        117.98         5.97 o                         
  -2  12   8         42.92         40.60         2.85 o                         
  -1  12   8         37.95         34.78         2.12 o                         
   0  12   8         32.23         28.26         1.80 o                         
   1  12   8        300.09        341.87         7.90 o                         
   2  12   8          0.27          3.35         1.41 o                         
   3  12   8          3.62          3.23         1.73 o                         
  -3  13   8          1.87          5.56         2.14 o                         
  -2  13   8          0.56         -1.05         1.72 o                         
  -1  13   8         42.29         35.39         2.93 o                         
   0  13   8          3.35          0.18         1.38 o                         
   1  13   8          0.21         -1.43         1.43 o                         
   2  13   8          0.06          0.52         1.77 o                         
  -1  14   8         84.91         80.16         4.31 o                         
   0  14   8          2.77         -0.20         1.56 o                         
  -7   0   9          2.42          4.96         2.47 o                         
  -5   0   9         11.00         12.94         1.30 o                         
  -3   0   9         36.04         25.44         1.76 o                         
  -1   0   9          3.56          9.06         1.13 o                         
   1   0   9        192.93        231.49         7.30 o                         
   3   0   9        214.43        231.53         9.39 o                         
   5   0   9         60.15         58.47         7.48 o                         
  -8   1   9          0.03          2.83         2.12 o                         
  -7   1   9         15.78          9.85         1.24 o                         
  -6   1   9         19.29         21.60         1.28 o                         
  -5   1   9         65.03         68.98         2.18 o                         
  -4   1   9        129.75        138.73         3.23 o                         
  -3   1   9        281.99        287.79         5.59 o                         
  -2   1   9       1924.61       1953.71        30.97 o                         
  -1   1   9        224.00        243.66         4.77 o                         
   0   1   9        301.11        288.71         5.92 o                         
   1   1   9         35.85         27.67         1.47 o                         
   2   1   9       1111.34       1127.93        25.63 o                         
   3   1   9        131.58        124.93         3.72 o                         
   4   1   9        214.22        242.25         7.28 o                         
   5   1   9         67.21         68.75         3.69 o                         
   6   1   9        140.25        141.96         6.51 o                         
  -8   2   9         15.60          6.03         2.08 o                         
  -7   2   9          0.27          0.59         1.33 o                         
  -6   2   9         17.33         15.24         0.98 o                         
  -5   2   9        279.55        274.32         5.47 o                         
  -4   2   9        494.82        501.70         8.75 o                         
  -2   2   9        608.90        642.11        11.18 o                         
  -1   2   9        326.31        354.28         6.54 o                         
   0   2   9        122.55        129.82         3.35 o                         
   1   2   9         17.75         38.68         4.10 o                         
   2   2   9       1082.61       1103.76        22.20 o                         
   3   2   9        567.59        621.64        12.72 o                         
   4   2   9         86.54         87.66         3.18 o                         
   5   2   9          0.95          0.48         1.34 o                         
   6   2   9         64.24         65.74         4.23 o                         
  -8   3   9          3.31          1.22         2.91 o                         
  -7   3   9         57.67         45.13         2.13 o                         
  -6   3   9          2.46          4.66         1.09 o                         
  -5   3   9         31.70         35.98         1.70 o                         
  -4   3   9        147.26        142.91         3.48 o                         
  -3   3   9        988.55       1154.65        18.74 o                         
  -2   3   9          7.04         30.46         6.44 o                         
   0   3   9       1121.24       1129.74        20.73 o                         
   1   3   9        703.23        709.57        13.88 o                         
   2   3   9        104.46        113.84         3.03 o                         
   4   3   9        876.84        879.03        19.28 o                         
   5   3   9          3.89          2.96         1.19 o                         
   6   3   9         94.31         91.22         6.19 o                         
  -8   4   9          0.93          2.05         2.50 o                         
  -7   4   9          4.21          0.97         1.37 o                         
  -6   4   9         14.01         10.51         0.96 o                         
  -5   4   9        335.68        368.78         8.07 o                         
  -3   4   9        207.62        234.65         4.54 o                         
  -2   4   9        103.06        103.21         2.75 o                         
  -1   4   9        169.98        131.10         3.33 o                         
   1   4   9         46.89         43.14         1.86 o                         
   2   4   9          0.34          1.03         0.65 o                         
   3   4   9         63.15         62.24         2.23 o                         
   4   4   9        131.85        143.68         4.03 o                         
   6   4   9        114.84        106.89         5.67 o                         
  -7   5   9         98.64         89.49         3.84 o                         
  -6   5   9         33.85         36.89         2.15 o                         
  -5   5   9         42.24         40.13         1.82 o                         
  -4   5   9         16.41         11.57         0.92 o                         
  -3   5   9        279.26        270.36         5.27 o                         
  -2   5   9         74.03         72.73         2.16 o                         
  -1   5   9         19.76         69.80         6.71 o                         
   0   5   9          1.59         19.22         4.71 o                         
   1   5   9        718.77        697.00        13.74 o                         
   2   5   9        109.06        101.58         3.34 o                         
   3   5   9          2.30          0.67         0.80 o                         
   4   5   9          4.96          2.24         1.02 o                         
   5   5   9        268.46        275.87         6.02 o                         
   6   5   9         78.36         77.59         4.60 o                         
  -7   6   9          5.43          5.65         1.66 o                         
  -6   6   9          0.66         -0.14         1.08 o                         
  -5   6   9         11.77          6.72         0.76 o                         
  -4   6   9        103.07        101.90         2.75 o                         
  -2   6   9          5.50         25.29         5.80 o                         
  -1   6   9          4.92         16.03         4.91 o                         
   0   6   9          7.01         49.76         6.07 o                         
   1   6   9        452.89        464.29         9.50 o                         
   2   6   9          4.89         41.61         4.35 o                         
   5   6   9         12.80         13.64         1.13 o                         
  -7   7   9         29.31         24.06         2.00 o                         
  -6   7   9         27.57         18.52         1.50 o                         
  -5   7   9          1.84          1.30         1.21 o                         
  -2   7   9        755.64        750.51        14.19 o                         
  -1   7   9        856.79        822.29        18.14 o                         
   0   7   9          0.69         22.85         5.08 o                         
   1   7   9        125.31        117.84         3.46 o                         
   2   7   9        112.17        120.03         3.41 o                         
   3   7   9          8.62          8.79         1.03 o                         
   4   7   9        207.26        215.13         5.35 o                         
  -6   8   9         56.77         57.23         3.03 o                         
  -5   8   9        257.21        259.49         6.06 o                         
  -4   8   9        812.78        826.72        15.64 o                         
  -3   8   9        371.64        378.13         7.33 o                         
  -2   8   9        277.58        274.97         5.86 o                         
  -1   8   9         29.39         32.85         2.16 o                         
   0   8   9          2.63          3.25         1.29 o                         
   1   8   9         32.27         26.41         2.09 o                         
   2   8   9        698.80        682.48        14.47 o                         
   3   8   9         35.40         31.45         2.56 o                         
   4   8   9         66.40         60.47         3.30 o                         
  -6   9   9          4.20          3.30         1.57 o                         
  -5   9   9         35.83         39.07         2.51 o                         
  -4   9   9         33.19         34.20         2.03 o                         
  -3   9   9        594.03        612.31        12.57 o                         
  -2   9   9        414.49        407.97         8.68 o                         
  -1   9   9         37.44         32.69         1.58 o                         
   1   9   9        207.37        197.57         5.25 o                         
   2   9   9          5.20          4.93         0.92 o                         
   3   9   9          7.93          6.95         1.24 o                         
   4   9   9         68.56         56.79         3.48 o                         
  -5  10   9        248.35        254.86         7.22 o                         
  -4  10   9          4.16         33.09         9.34 o                         
  -3  10   9         73.57         73.67         2.81 o                         
  -2  10   9         37.45         34.59         1.97 o                         
  -1  10   9          5.42          6.13         1.11 o                         
   0  10   9         82.72         70.28         2.51 o                         
   1  10   9         42.57         46.51         2.20 o                         
   2  10   9          5.83          9.12         1.04 o                         
   3  10   9         36.22         35.04         2.07 o                         
   4  10   9         11.07          3.68         1.59 o                         
  -5  11   9         20.15         10.93         1.92 o                         
  -3  11   9         23.04         21.10         1.49 o                         
  -2  11   9         20.95         20.08         1.35 o                         
  -1  11   9         61.68         55.13         2.96 o                         
   0  11   9         11.13         10.06         1.11 o                         
   1  11   9        224.68        218.33         5.51 o                         
   2  11   9         39.75         38.97         2.60 o                         
   3  11   9          4.90          6.37         1.52 o                         
  -4  12   9         52.90         42.94         3.67 o                         
  -3  12   9          4.00          4.65         3.61 o                         
  -2  12   9          1.65          2.04         1.53 o                         
  -1  12   9          9.30          8.89         1.33 o                         
   0  12   9          1.43          2.52         1.56 o                         
   1  12   9        151.23        156.42         4.84 o                         
   2  12   9          0.00         -1.09         1.58 o                         
  -3  13   9          3.66         12.27         4.66 o                         
  -2  13   9         63.58         50.08         4.00 o                         
  -1  13   9         26.96         25.03         2.08 o                         
   0  13   9         25.73         23.75         1.86 o                         
   1  13   9         34.39         34.53         3.00 o                         
  -8   0  10          2.79          3.35        12.24 o                         
  -6   0  10        314.50        347.64        10.93 o                         
  -4   0  10         82.95         86.01         3.57 o                         
  -2   0  10        318.43        353.30         9.77 o                         
   0   0  10        182.09        177.88         6.41 o                         
   2   0  10        133.90        138.24         8.93 o                         
   4   0  10        328.43        329.85        12.79 o                         
   6   0  10         12.18         18.09         3.81 o                         
  -8   1  10          6.44          1.29         1.97 o                         
  -7   1  10         11.73         16.29         1.49 o                         
  -6   1  10          0.05         -0.03         0.97 o                         
  -5   1  10          0.16          3.11         0.80 o                         
  -4   1  10        238.99        260.81         5.24 o                         
  -3   1  10        287.61        277.93         5.47 o                         
  -2   1  10        164.71        159.53         3.65 o                         
  -1   1  10        197.54        192.55         4.00 o                         
   0   1  10        349.72        345.72         6.99 o                         
   1   1  10        729.34        753.55        14.74 o                         
   2   1  10       1066.49       1072.56        23.01 o                         
   3   1  10         20.06         20.38         1.43 o                         
   4   1  10         49.05         50.80         2.22 o                         
   5   1  10         20.99         16.68         2.76 o                         
   6   1  10          5.91         -0.86         2.09 o                         
  -8   2  10          3.23          2.29         3.10 o                         
  -7   2  10          4.29          5.19         2.64 o                         
  -6   2  10         34.00         28.59         1.79 o                         
  -5   2  10          5.35          7.15         0.82 o                         
  -4   2  10        341.20        344.40         6.60 o                         
  -3   2  10        102.39        110.22         2.77 o                         
  -2   2  10         13.07         40.40         4.80 o                         
  -1   2  10         16.89         20.46         1.25 o                         
   0   2  10        708.33        729.53        14.33 o                         
   1   2  10         71.93         66.07         2.11 o                         
   2   2  10         29.92         28.39         1.53 o                         
   3   2  10        111.66        109.92         3.77 o                         
   4   2  10         40.47         46.03         2.52 o                         
   5   2  10        118.72        121.45         5.32 o                         
   6   2  10          9.29          5.24         2.03 o                         
  -7   3  10          6.87         21.73         6.46 o                         
  -6   3  10         11.01          7.98         0.94 o                         
  -5   3  10         24.83         32.93         1.72 o                         
  -4   3  10         45.29         52.61         1.99 o                         
  -1   3  10        654.44        651.69        16.62 o                         
   0   3  10          1.64          2.23         0.92 o                         
   1   3  10        116.33        102.92         3.22 o                         
   2   3  10          7.98          7.82         0.83 o                         
   3   3  10        439.04        472.93         9.67 o                         
   4   3  10          0.47          1.65         0.99 o                         
   6   3  10         32.66         21.28         2.82 o                         
  -7   4  10          8.89          3.98         1.67 o                         
  -6   4  10         75.03         78.45         2.45 o                         
  -5   4  10         27.08         37.38         1.68 o                         
  -4   4  10        269.68        271.56         5.23 o                         
  -3   4  10         39.77         41.95         1.56 o                         
  -2   4  10         32.08         26.67         1.45 o                         
  -1   4  10         30.93         25.42         1.60 o                         
   0   4  10        919.53        944.44        18.86 o                         
   1   4  10         10.89         70.80         6.98 o                         
   2   4  10          4.44          7.05         0.80 o                         
   3   4  10        175.57        175.00         4.48 o                         
   4   4  10        115.65        116.95         4.06 o                         
  -7   5  10         33.93         33.10         2.13 o                         
  -6   5  10          0.03          1.76         0.94 o                         
  -5   5  10        236.12        228.24         4.95 o                         
  -4   5  10          0.39          1.87         1.10 o                         
  -3   5  10        118.36        104.38         2.64 o                         
   0   5  10         83.33         71.89         2.56 o                         
   1   5  10        287.03        310.81         7.08 o                         
   2   5  10        219.83        203.74         5.03 o                         
   3   5  10         32.09         36.75         1.88 o                         
   4   5  10         33.89         37.22         1.98 o                         
   5   5  10         33.36         43.80         3.55 o                         
  -7   6  10        171.15        145.98         6.32 o                         
  -6   6  10         89.69         85.74         3.60 o                         
  -5   6  10         44.41         41.59         1.95 o                         
  -4   6  10          3.62          3.68         0.75 o                         
  -3   6  10         23.72         23.00         1.28 o                         
  -2   6  10        371.71        388.43         8.11 o                         
  -1   6  10         93.57         98.78         2.87 o                         
   0   6  10         50.63         80.73         6.89 o                         
   1   6  10         29.70         72.76         5.89 o                         
   2   6  10         97.52        103.65         3.27 o                         
   3   6  10        160.33        154.88         4.34 o                         
   4   6  10         12.44         60.01         9.52 o                         
   5   6  10          0.01          8.88         6.80 o                         
  -7   7  10          1.18          0.49         2.14 o                         
  -6   7  10         10.50          8.18         1.54 o                         
  -5   7  10         16.74         13.84         1.07 o                         
  -4   7  10         79.78         80.33         2.40 o                         
  -3   7  10         64.46         58.82         2.02 o                         
  -2   7  10         16.87         25.45         2.43 o                         
   0   7  10        135.96        126.52         3.67 o                         
   1   7  10        560.67        578.50        11.69 o                         
   2   7  10        129.18        108.84         3.48 o                         
   3   7  10         14.94         13.57         1.68 o                         
   4   7  10         34.99         31.51         1.92 o                         
   5   7  10         39.27         31.52         1.98 o                         
  -6   8  10          1.61         -0.74         1.45 o                         
  -5   8  10         11.82         10.87         1.09 o                         
  -4   8  10         31.22         33.60         1.94 o                         
  -3   8  10         20.41         20.81         1.23 o                         
  -2   8  10         34.92         34.68         1.69 o                         
  -1   8  10         77.49         76.92         2.70 o                         
   0   8  10         71.63         62.95         2.76 o                         
   1   8  10         22.13         26.04         1.58 o                         
   2   8  10          7.07          6.74         0.99 o                         
   4   8  10         56.71         42.74         2.24 o                         
  -6   9  10         21.91         15.62         2.55 o                         
  -5   9  10         28.45         26.42         1.47 o                         
  -4   9  10         18.77         21.78         1.34 o                         
  -2   9  10          0.11         10.34         7.07 o                         
  -1   9  10          6.13          5.61         0.82 o                         
   0   9  10         86.54         87.07         3.60 o                         
   1   9  10          0.84          2.45         1.10 o                         
   2   9  10          7.08          5.25         1.27 o                         
   3   9  10        201.25        209.38         5.86 o                         
   4   9  10         55.30         57.08         3.51 o                         
  -5  10  10         82.95         67.82         3.40 o                         
  -4  10  10         38.94         31.88         2.12 o                         
  -3  10  10         45.20         44.18         2.49 o                         
  -2  10  10         69.28         67.20         3.22 o                         
  -1  10  10         83.61         75.01         2.59 o                         
   0  10  10        259.34        262.19         7.64 o                         
   1  10  10        110.80         96.61         3.62 o                         
   2  10  10        110.16        104.55         4.29 o                         
   3  10  10         42.41         25.78         1.90 o                         
  -3  11  10          6.56          6.09         1.52 o                         
  -1  11  10         71.41         80.99         3.65 o                         
   0  11  10         17.85         12.97         1.30 o                         
   1  11  10         39.38         44.70         3.03 o                         
   2  11  10         72.52         65.46         3.13 o                         
   3  11  10         13.65         15.17         2.21 o                         
  -3  12  10         18.67         10.27         1.92 o                         
  -2  12  10          8.95         13.72         3.60 o                         
  -1  12  10        192.44        215.99         6.35 o                         
   0  12  10         30.93         24.06         2.33 o                         
   1  12  10          7.80          7.87         1.84 o                         
   2  12  10          8.85          7.81         2.09 o                         
  -2  13  10          0.01         -1.31         2.45 o                         
  -1  13  10          2.67          1.73         1.64 o                         
   0  13  10          0.02         -0.43         1.82 o                         
  -7   0  11         55.82         39.72         4.20 o                         
  -5   0  11        116.37        122.08         4.53 o                         
  -3   0  11        204.67        223.44         6.43 o                         
  -1   0  11        418.58        389.30        10.70 o                         
   1   0  11       1087.87       1151.62        31.40 o                         
   3   0  11         20.58         16.43         1.79 o                         
   5   0  11          0.61         -2.37         2.37 o                         
  -7   1  11          0.01         -0.41         1.75 o                         
  -6   1  11          3.36          3.17         1.20 o                         
  -5   1  11         59.50         59.82         2.13 o                         
  -4   1  11        143.70        154.54         3.57 o                         
  -3   1  11        552.21        577.95        10.41 o                         
  -2   1  11        268.33        277.66         5.48 o                         
  -1   1  11        160.81        161.64         3.70 o                         
   0   1  11        487.60        498.53         9.73 o                         
   1   1  11         65.28         68.97         2.35 o                         
   2   1  11        387.22        415.28         9.14 o                         
   3   1  11        297.64        313.11         7.40 o                         
   4   1  11        179.25        170.84         4.98 o                         
   5   1  11        107.45        112.31         5.22 o                         
   6   1  11          7.92          3.73         2.33 o                         
  -7   2  11         29.04         22.80         2.11 o                         
  -6   2  11         66.82         60.71         3.49 o                         
  -5   2  11         46.19         57.56         2.02 o                         
  -4   2  11         57.99         66.39         2.24 o                         
  -2   2  11        151.82        152.86         3.46 o                         
  -1   2  11         12.05         12.81         1.00 o                         
   0   2  11       2085.63       2073.98        38.05 o                         
   1   2  11        663.18        706.28        13.29 o                         
   2   2  11        167.96        163.63         4.00 o                         
   3   2  11        164.12        172.09         4.68 o                         
   5   2  11        144.48        163.57         5.99 o                         
  -7   3  11          0.78          6.68         3.74 o                         
  -6   3  11         10.26          5.98         1.05 o                         
  -5   3  11          7.70         10.02         1.20 o                         
  -4   3  11          9.43          6.28         0.81 o                         
  -3   3  11         23.59         47.32         9.43 o                         
  -1   3  11        395.87        405.75         9.82 o                         
   0   3  11        146.45        155.45         3.88 o                         
   1   3  11        144.52        140.12         3.83 o                         
   2   3  11        797.21        746.10        14.09 o                         
   3   3  11          3.55          4.19         0.78 o                         
   4   3  11         92.69         89.09         3.14 o                         
   5   3  11          1.96          1.00         1.47 o                         
  -7   4  11          4.77          1.18         1.57 o                         
  -6   4  11         14.60         13.88         1.11 o                         
  -5   4  11         13.65         11.72         0.96 o                         
  -4   4  11         19.31         15.97         0.94 o                         
  -3   4  11        179.17        170.08         3.93 o                         
  -2   4  11         34.31         23.63         1.30 o                         
  -1   4  11         27.88         24.20         1.36 o                         
   0   4  11        111.51        101.30         2.97 o                         
   1   4  11         85.68         90.93         3.01 o                         
   2   4  11        430.04        444.92         8.82 o                         
   3   4  11          0.45          0.88         0.84 o                         
   4   4  11        188.05        173.98         5.61 o                         
   5   4  11        197.67        194.36         6.08 o                         
  -7   5  11          1.06          9.11         3.56 o                         
  -6   5  11          0.66          3.51         3.42 o                         
  -5   5  11         83.35         76.56         2.77 o                         
  -4   5  11         36.06         36.39         1.60 o                         
  -3   5  11         95.42         88.62         2.34 o                         
  -1   5  11        413.71        450.06         8.93 o                         
   0   5  11          0.07         32.64         5.35 o                         
   1   5  11         60.28         63.53         2.22 o                         
   2   5  11         81.78         70.90         2.38 o                         
   3   5  11        538.36        514.77        10.57 o                         
   4   5  11         34.20         25.82         1.52 o                         
   5   5  11         24.01         16.79         2.12 o                         
  -7   6  11          2.08          3.52         3.19 o                         
  -6   6  11         40.94         36.47         1.74 o                         
  -5   6  11         24.69         19.24         1.17 o                         
  -4   6  11          0.10          1.74         0.82 o                         
  -3   6  11         57.87         66.80         2.55 o                         
  -2   6  11        181.46        164.20         4.09 o                         
  -1   6  11         95.56        103.02         2.95 o                         
   0   6  11          0.57          3.08         2.45 o                         
   1   6  11        154.87        141.00         3.89 o                         
   2   6  11         69.54         65.90         2.35 o                         
   3   6  11         37.55         42.40         2.11 o                         
   4   6  11         10.72          9.83         1.19 o                         
   5   6  11          4.17         -0.93         1.27 o                         
  -6   7  11          3.29         -0.97         1.47 o                         
  -5   7  11          0.01         -0.96         0.96 o                         
  -4   7  11         14.50         11.63         0.94 o                         
  -3   7  11        253.06        250.93         5.28 o                         
  -2   7  11         13.32         44.24         8.61 o                         
  -1   7  11          2.75          3.07         0.96 o                         
   0   7  11         51.20         49.77         2.20 o                         
   1   7  11         95.93         93.92         3.16 o                         
   2   7  11        188.71        176.37         4.37 o                         
   3   7  11          5.85         14.64         3.52 o                         
   4   7  11         12.39         11.36         1.37 o                         
  -6   8  11        110.40         72.59         3.88 o                         
  -5   8  11         76.76         71.51         2.99 o                         
  -4   8  11        106.47        117.26         3.20 o                         
  -2   8  11         66.25         61.31         2.15 o                         
   0   8  11        820.48        745.64        16.77 o                         
   1   8  11         14.55         16.52         1.07 o                         
   2   8  11          7.37         22.85         5.44 o                         
   4   8  11         97.36        100.23         4.38 o                         
  -5   9  11         18.31         12.35         1.76 o                         
  -4   9  11         26.73         25.04         1.48 o                         
  -3   9  11          0.52         24.84         9.79 o                         
  -2   9  11         19.24         11.41         0.88 o                         
  -1   9  11         21.07         15.82         1.31 o                         
   0   9  11         25.11         15.81         1.42 o                         
   1   9  11         54.30         56.68         2.82 o                         
   3   9  11          0.89         19.67         5.80 o                         
  -5  10  11          0.17         -1.16         2.65 o                         
  -4  10  11         25.72         26.30         2.17 o                         
  -3  10  11          0.02          0.39         1.27 o                         
  -2  10  11          5.30          4.10         1.18 o                         
  -1  10  11          5.36          8.24         1.18 o                         
   0  10  11         20.21         19.14         1.70 o                         
   1  10  11         10.93         13.15         1.51 o                         
   2  10  11         29.21         23.45         1.67 o                         
   3  10  11         28.68         27.38         3.02 o                         
  -4  11  11          8.48         13.12         4.87 o                         
  -3  11  11         25.48         18.07         1.66 o                         
  -2  11  11         13.02          9.49         1.47 o                         
  -1  11  11        154.12        157.41         5.26 o                         
   0  11  11         52.51         49.83         3.06 o                         
   1  11  11         83.30         76.98         4.71 o                         
   2  11  11          4.24         19.04         6.16 o                         
  -3  12  11          0.13         -0.37         2.27 o                         
  -2  12  11         30.86         31.69         2.78 o                         
  -1  12  11          6.68          6.47         1.58 o                         
   0  12  11          3.32          4.68         2.12 o                         
   1  12  11         20.42         16.66         3.51 o                         
  -6   0  12          1.75          0.23         1.45 o                         
  -4   0  12        204.11        222.44         6.54 o                         
  -2   0  12       1597.11       1607.98        39.62 o                         
   0   0  12        111.03        115.41         4.66 o                         
   2   0  12        580.67        563.85        16.11 o                         
   4   0  12         28.44         23.89         2.02 o                         
  -7   1  12          2.24         -1.26         2.04 o                         
  -6   1  12          0.22         -1.01         1.03 o                         
  -5   1  12        129.61        157.27         3.98 o                         
  -4   1  12        142.92        169.36         3.72 o                         
  -3   1  12         19.65         59.01        10.34 o                         
  -2   1  12        310.21        310.85         6.31 o                         
  -1   1  12       1370.96       1382.95        25.30 o                         
   0   1  12       1771.18       1720.41        31.04 o                         
   1   1  12        205.97        214.37         5.32 o                         
   2   1  12          2.87          3.12         0.92 o                         
   3   1  12        114.71        115.14         3.44 o                         
   4   1  12         64.99         63.85         2.81 o                         
   5   1  12          0.50         -0.62         1.95 o                         
  -7   2  12         20.18         21.79         2.77 o                         
  -6   2  12         28.26         20.07         1.95 o                         
  -5   2  12         60.69         71.81         2.99 o                         
  -4   2  12        126.25        140.68         3.26 o                         
  -3   2  12        176.89        197.56         4.28 o                         
  -2   2  12        987.79       1047.08        17.91 o                         
  -1   2  12        259.71        261.08         5.69 o                         
   0   2  12         45.52         47.88         1.91 o                         
   1   2  12        122.26        109.11         3.33 o                         
   2   2  12        191.49        204.47         4.90 o                         
   3   2  12        129.12        127.11         3.89 o                         
   4   2  12         23.19         26.82         2.01 o                         
   5   2  12         11.69          8.42         1.98 o                         
  -7   3  12          0.98         -0.15         1.65 o                         
  -6   3  12          2.11         25.56         5.64 o                         
  -5   3  12          1.41          2.71         1.00 o                         
  -4   3  12          1.65          8.34         5.26 o                         
  -3   3  12        121.57        132.98         3.24 o                         
  -2   3  12         57.91         50.34         2.12 o                         
  -1   3  12         65.91         54.65         2.29 o                         
   0   3  12        133.79        131.09         3.44 o                         
   1   3  12       1078.99       1069.88        20.72 o                         
   2   3  12          0.36          0.59         0.77 o                         
   3   3  12         34.95         33.47         1.83 o                         
   4   3  12         18.79         21.20         1.51 o                         
   5   3  12         26.13         24.32         2.32 o                         
  -7   4  12          5.77          7.10         1.88 o                         
  -6   4  12         54.53         42.12         2.56 o                         
  -5   4  12          0.18         -0.24         0.95 o                         
  -4   4  12        223.08        221.00         4.51 o                         
  -3   4  12          0.14          7.07         4.08 o                         
  -2   4  12        405.30        420.13         8.17 o                         
   0   4  12         45.86         55.04         1.99 o                         
   1   4  12         19.03         15.16         1.25 o                         
   2   4  12         78.00         85.75         2.55 o                         
   3   4  12         21.31         19.68         1.31 o                         
   4   4  12         83.45         86.54         3.62 o                         
   5   4  12          0.60         19.95         7.98 o                         
  -7   5  12         45.91         24.47         2.15 o                         
  -6   5  12         30.68         26.40         1.89 o                         
  -5   5  12        143.95        153.11         3.99 o                         
  -4   5  12         34.09         35.75         1.60 o                         
  -3   5  12          5.96         20.22         6.62 o                         
  -1   5  12         89.83         92.42         2.87 o                         
   0   5  12        210.27        179.72         5.38 o                         
   1   5  12         10.44         14.66         1.09 o                         
   2   5  12         27.56         23.22         1.41 o                         
   3   5  12        102.52        110.27         3.45 o                         
   4   5  12          2.94          6.27         2.29 o                         
  -6   6  12          0.46          5.42         4.62 o                         
  -5   6  12          0.92          3.92         1.40 o                         
  -4   6  12         99.69         96.86         2.89 o                         
  -3   6  12         41.44         38.19         1.72 o                         
  -2   6  12        247.13        228.16         6.35 o                         
  -1   6  12          7.60         50.98         5.87 o                         
   0   6  12         10.50         17.30         2.03 o                         
   1   6  12        136.07        130.18         3.38 o                         
   2   6  12          7.19          3.95         0.99 o                         
   3   6  12          6.68          7.65         1.30 o                         
   4   6  12          2.70          3.70         2.08 o                         
  -6   7  12         10.94         19.79         3.17 o                         
  -5   7  12          0.14         -1.17         1.17 o                         
  -4   7  12         31.58         29.29         1.68 o                         
  -3   7  12          7.43          9.95         0.93 o                         
  -2   7  12         81.03         70.44         2.31 o                         
  -1   7  12        773.72        762.13        16.03 o                         
   0   7  12         91.07         65.21         2.43 o                         
   1   7  12         65.16         53.71         2.22 o                         
   2   7  12         47.64         41.49         2.51 o                         
   3   7  12         87.25         96.50         3.83 o                         
   4   7  12         54.58         39.26         2.59 o                         
  -5   8  12          8.83          7.13         1.22 o                         
  -4   8  12          3.23          8.41         3.54 o                         
  -3   8  12        149.65        138.61         3.64 o                         
  -2   8  12         77.53         72.21         2.44 o                         
  -1   8  12         30.52         23.09         1.72 o                         
   0   8  12          0.66          5.58         3.45 o                         
   1   8  12          5.08          3.34         1.07 o                         
   2   8  12        108.81         92.83         3.17 o                         
   3   8  12          9.70          6.86         1.49 o                         
  -5   9  12          0.69          2.03         1.88 o                         
  -4   9  12          0.09          1.03         1.79 o                         
  -3   9  12          6.68          4.41         1.01 o                         
  -2   9  12         42.86         31.61         1.87 o                         
  -1   9  12         18.16          9.71         1.32 o                         
   0   9  12        104.34         93.85         3.16 o                         
   1   9  12        122.61        127.08         5.21 o                         
   2   9  12         50.60         55.96         3.12 o                         
   3   9  12          0.32         13.09         6.71 o                         
  -4  10  12         11.14         19.98         5.03 o                         
  -3  10  12         13.68         13.13         2.21 o                         
  -2  10  12         45.52         35.85         3.28 o                         
  -1  10  12          6.64          5.98         1.16 o                         
   0  10  12         98.12         98.23         3.70 o                         
   1  10  12          5.06          6.39         2.65 o                         
   2  10  12         79.32         80.86         3.56 o                         
  -3  11  12         23.53         20.16         1.74 o                         
  -2  11  12         99.52        104.95         4.47 o                         
  -1  11  12          1.80          6.52         2.60 o                         
   0  11  12          0.77         -0.81         1.87 o                         
   1  11  12         50.97         30.95         3.94 o                         
  -1  12  12          6.65          3.46         2.18 o                         
  -7   0  13         79.06         48.12         3.22 o                         
  -5   0  13         93.41         94.14         3.89 o                         
  -3   0  13         46.04         47.78         2.90 o                         
  -1   0  13        984.31       1053.35        29.12 o                         
   1   0  13          0.08          1.44         1.58 o                         
   3   0  13        125.36        126.40         5.31 o                         
   5   0  13          0.23         -0.68         3.16 o                         
  -7   1  13          4.67          6.27         2.33 o                         
  -6   1  13          1.04          3.00         1.23 o                         
  -5   1  13        154.72        171.14         4.02 o                         
  -4   1  13         36.08         44.16         2.00 o                         
  -3   1  13         31.69         34.81         1.82 o                         
  -2   1  13         30.20         39.02         1.77 o                         
  -1   1  13         45.26         45.64         1.99 o                         
   0   1  13         84.52         86.79         2.86 o                         
   1   1  13        353.69        351.43         7.60 o                         
   2   1  13          7.46          2.51         1.00 o                         
   3   1  13        133.61        130.45         3.41 o                         
   4   1  13         52.88         56.37         2.71 o                         
   5   1  13         24.97         14.65         2.70 o                         
  -7   2  13         31.66         22.53         1.96 o                         
  -6   2  13          8.93          7.50         1.31 o                         
  -5   2  13          1.68          7.30         1.14 o                         
  -4   2  13         74.32         82.16         2.38 o                         
  -3   2  13         31.34         33.25         1.61 o                         
  -2   2  13        418.77        425.14         7.96 o                         
  -1   2  13         24.64         27.70         1.75 o                         
   0   2  13         17.30         47.59         6.62 o                         
   1   2  13        249.61        271.96         5.80 o                         
   2   2  13         53.14         56.80         2.31 o                         
   3   2  13        191.18        188.35         4.98 o                         
   4   2  13          0.18          1.21         1.19 o                         
  -7   3  13          0.16         -1.58         2.45 o                         
  -6   3  13          5.14          3.88         1.22 o                         
  -5   3  13         12.26         12.41         1.23 o                         
  -4   3  13         12.98         13.30         1.05 o                         
  -3   3  13          2.37          1.83         0.79 o                         
  -2   3  13          0.35          0.46         0.74 o                         
  -1   3  13         88.77         99.34         3.18 o                         
   0   3  13         12.95          8.43         0.83 o                         
   2   3  13          1.18          2.97         0.98 o                         
   3   3  13          0.78          7.24         2.65 o                         
   4   3  13         63.50         51.55         3.06 o                         
  -6   4  13         11.30         11.38         1.51 o                         
  -5   4  13          3.36          2.42         0.99 o                         
  -4   4  13         90.13         95.72         2.69 o                         
  -3   4  13         61.62         64.75         2.18 o                         
  -2   4  13         36.55         36.23         1.79 o                         
  -1   4  13        117.66        115.58         3.23 o                         
   0   4  13         79.66         71.73         2.47 o                         
   1   4  13         25.39         23.04         1.58 o                         
   2   4  13         73.02         57.09         2.50 o                         
   3   4  13         48.33         43.21         2.27 o                         
   4   4  13         74.22         74.60         3.64 o                         
  -6   5  13          2.11         -0.09         1.44 o                         
  -5   5  13         30.98         31.74         1.79 o                         
  -4   5  13          1.34          0.92         0.85 o                         
  -3   5  13        148.00        148.09         3.33 o                         
  -2   5  13         19.06         45.35         6.55 o                         
  -1   5  13         80.82         70.85         2.39 o                         
   0   5  13        107.61         97.77         3.82 o                         
   1   5  13        187.47        184.55         4.57 o                         
   2   5  13         52.52         66.24         3.13 o                         
   3   5  13         87.91         86.97         3.49 o                         
   4   5  13          4.51         20.22         6.89 o                         
  -6   6  13          1.58         -1.55         1.70 o                         
  -5   6  13         47.38         42.44         2.07 o                         
  -4   6  13         24.60         22.25         1.17 o                         
  -3   6  13          2.63          2.70         1.02 o                         
  -2   6  13          0.00          1.11         0.96 o                         
  -1   6  13        189.61        203.42         5.56 o                         
   0   6  13        356.32        351.93         9.22 o                         
   2   6  13          0.88          4.40         1.74 o                         
   3   6  13         12.44         13.22         1.40 o                         
   4   6  13         21.75         10.66         1.78 o                         
  -5   7  13         12.68          5.82         1.35 o                         
  -4   7  13          9.46          6.48         1.25 o                         
  -3   7  13          0.00          4.96         2.10 o                         
  -2   7  13         36.81         41.83         2.11 o                         
  -1   7  13         60.64         64.48         2.95 o                         
   0   7  13         20.97         17.04         1.21 o                         
   1   7  13         71.80         62.74         2.71 o                         
   2   7  13          0.96         26.38         6.07 o                         
   3   7  13         10.51         53.57         8.70 o                         
  -5   8  13          1.49         -0.82         1.89 o                         
  -4   8  13         17.97         12.67         1.24 o                         
  -3   8  13         23.57         24.22         1.51 o                         
  -2   8  13        196.60        199.09         4.39 o                         
  -1   8  13         11.04          5.12         0.92 o                         
   0   8  13          1.22          2.06         1.25 o                         
   1   8  13          5.89         12.70         1.74 o                         
   2   8  13        237.72        243.63         6.82 o                         
  -4   9  13         17.60         12.53         1.35 o                         
  -3   9  13         36.16         27.69         1.95 o                         
  -2   9  13          7.15          4.30         1.15 o                         
  -1   9  13         26.32         20.87         1.94 o                         
   0   9  13         80.61         85.78         3.49 o                         
   1   9  13         15.95         19.88         1.57 o                         
  -3  10  13         18.71         75.84        25.34 o                         
  -2  10  13         18.93         11.46         1.24 o                         
  -1  10  13          1.60          6.89         2.44 o                         
   0  10  13         32.25         27.33         2.93 o                         
   1  10  13         11.62         11.09         1.93 o                         
  -2  11  13         16.19         15.26         2.49 o                         
  -1  11  13        107.44         93.07         4.93 o                         
   0  11  13          1.77         -0.14         2.19 o                         
  -6   0  14        145.91        124.58         6.38 o                         
  -4   0  14        567.32        610.75        15.25 o                         
  -2   0  14        835.21        893.61        23.02 o                         
   0   0  14        133.99        111.70         4.68 o                         
   2   0  14          0.01          0.67         1.49 o                         
   4   0  14         18.51         17.10         2.58 o                         
  -6   1  14        105.79        117.69         4.55 o                         
  -5   1  14          0.30          2.81         1.14 o                         
  -4   1  14        311.61        342.90         6.85 o                         
  -3   1  14        606.34        673.11        11.71 o                         
  -2   1  14        462.57        445.70         8.75 o                         
  -1   1  14        245.02        231.06         5.56 o                         
   0   1  14        203.94        216.37         5.52 o                         
   1   1  14        127.88        135.39         3.66 o                         
   2   1  14         48.12         49.19         3.23 o                         
   3   1  14         37.03         45.51         2.33 o                         
   4   1  14          0.16          1.46         1.64 o                         
  -6   2  14        146.39        166.63         6.16 o                         
  -5   2  14        144.08        164.33         4.21 o                         
  -4   2  14        308.16        312.28         6.08 o                         
  -3   2  14        432.42        468.15         8.49 o                         
  -2   2  14          5.46         30.19         7.62 o                         
  -1   2  14         56.06         42.92         2.17 o                         
   0   2  14         72.00         69.29         2.32 o                         
   1   2  14          0.07          4.62         3.35 o                         
   2   2  14        262.84        276.29         6.38 o                         
   3   2  14         32.73         24.40         1.62 o                         
   4   2  14          0.45          1.41         1.48 o                         
  -6   3  14          0.12          1.67         1.38 o                         
  -5   3  14          9.86          8.87         1.18 o                         
  -4   3  14          1.44          0.86         0.95 o                         
  -3   3  14         64.25         57.92         2.11 o                         
  -2   3  14         65.56         65.42         2.27 o                         
  -1   3  14        489.05        488.31         9.89 o                         
   1   3  14         73.39         69.82         2.56 o                         
   3   3  14         55.83         58.47         3.17 o                         
   4   3  14          3.02          3.77         1.38 o                         
  -6   4  14         64.54         55.61         2.82 o                         
  -5   4  14         67.82         70.26         2.72 o                         
  -4   4  14         91.37         94.37         2.71 o                         
  -3   4  14        106.26        104.52         2.92 o                         
  -2   4  14        106.25         99.95         3.49 o                         
   0   4  14          1.86          4.44         3.90 o                         
   2   4  14        142.92        161.38         4.49 o                         
   3   4  14         63.94         49.75         2.82 o                         
  -6   5  14         15.82          9.82         1.65 o                         
  -5   5  14          1.04          0.60         1.27 o                         
  -4   5  14          0.76         -1.01         1.01 o                         
  -3   5  14        124.33        122.70         4.40 o                         
  -2   5  14         45.36         34.30         1.84 o                         
  -1   5  14         16.63          7.72         1.09 o                         
   0   5  14        103.49        113.93         3.57 o                         
   1   5  14         11.30         16.39         1.25 o                         
   2   5  14          9.27          9.26         1.18 o                         
   3   5  14          0.29          3.05         1.57 o                         
  -5   6  14         13.29         10.50         1.42 o                         
  -4   6  14         50.88         53.16         2.99 o                         
  -3   6  14          0.11         16.67         4.93 o                         
  -2   6  14         36.77         25.57         2.01 o                         
  -1   6  14         21.71         16.19         1.21 o                         
   0   6  14          0.28          5.73         1.26 o                         
   1   6  14          1.09          6.08         2.88 o                         
   2   6  14          1.84         31.73         7.25 o                         
   3   6  14          0.37          3.71         1.53 o                         
  -5   7  14          7.32          5.67         1.63 o                         
  -4   7  14         30.94         23.14         1.56 o                         
  -3   7  14        145.83        143.11         4.32 o                         
  -2   7  14          0.07          1.99         1.92 o                         
  -1   7  14         35.01         28.09         1.79 o                         
   0   7  14          2.49          4.25         1.27 o                         
   1   7  14        118.71        121.40         4.65 o                         
   2   7  14         44.46         33.73         2.02 o                         
   3   7  14         54.08         35.61         3.02 o                         
  -4   8  14         16.06         11.32         1.89 o                         
  -3   8  14         28.85         25.03         1.67 o                         
  -2   8  14          0.92          4.47         1.78 o                         
  -1   8  14          0.06          0.51         1.06 o                         
   0   8  14         21.60         14.54         1.34 o                         
   1   8  14         43.79         51.53         2.91 o                         
   2   8  14         32.47         35.38         3.48 o                         
  -4   9  14          0.65          3.06         2.58 o                         
  -3   9  14         10.41         12.60         4.60 o                         
  -2   9  14         87.93         63.53         3.34 o                         
  -1   9  14          4.85         11.87         2.71 o                         
   0   9  14          6.84          2.51         1.41 o                         
   1   9  14          1.09          1.85         2.27 o                         
  -2  10  14         24.32         16.17         1.59 o                         
  -1  10  14          7.13          5.12         1.57 o                         
   0  10  14         54.32         34.66         3.07 o                         
  -5   0  15          1.64          0.60         2.74 o                         
  -3   0  15         58.24         62.02         4.17 o                         
  -1   0  15         29.85         28.10         2.53 o                         
   1   0  15        353.30        353.56        12.25 o                         
   3   0  15         35.24         40.64         3.72 o                         
  -6   1  15          0.00         -1.90         1.90 o                         
  -5   1  15         19.91         15.02         1.53 o                         
  -4   1  15         15.20         17.93         1.26 o                         
  -3   1  15          1.88          3.21         1.24 o                         
  -2   1  15         26.64         28.52         2.23 o                         
  -1   1  15         11.00          8.99         1.04 o                         
   0   1  15         65.17         69.78         3.09 o                         
   1   1  15         40.02         32.41         2.18 o                         
   2   1  15         49.02         41.78         3.06 o                         
   3   1  15         67.51         55.71         3.51 o                         
  -6   2  15          2.53         -1.39         1.73 o                         
  -5   2  15         17.84         20.67         1.57 o                         
  -4   2  15         14.69         14.47         1.24 o                         
  -3   2  15          8.59          9.51         0.99 o                         
  -2   2  15          0.62          1.39         1.10 o                         
  -1   2  15        132.87        141.54         3.91 o                         
   0   2  15        142.17        137.70         3.80 o                         
   1   2  15          2.85          1.26         1.16 o                         
   2   2  15          0.80          0.79         1.33 o                         
   3   2  15         40.72         32.73         2.37 o                         
  -6   3  15         28.95         17.46         1.79 o                         
  -5   3  15         18.24         13.97         1.44 o                         
  -4   3  15          6.90          5.50         1.26 o                         
  -3   3  15         16.49         15.83         1.13 o                         
  -2   3  15        178.14        191.51         4.59 o                         
  -1   3  15          1.05          6.46         1.13 o                         
   0   3  15          2.01          2.64         1.05 o                         
   1   3  15          9.40          9.44         1.21 o                         
   2   3  15         80.04         76.10         3.61 o                         
   3   3  15         26.76         20.18         2.08 o                         
  -5   4  15         37.88         27.85         1.58 o                         
  -4   4  15         16.66         13.16         1.19 o                         
  -3   4  15          6.60          8.45         1.31 o                         
  -2   4  15          4.01          1.97         1.04 o                         
  -1   4  15         81.26         80.10         2.74 o                         
   0   4  15          0.01          1.89         1.09 o                         
   1   4  15          6.15          9.20         1.43 o                         
   2   4  15         60.54         54.89         2.76 o                         
   3   4  15          4.06          2.07         1.66 o                         
  -5   5  15         31.27         20.66         1.48 o                         
  -4   5  15          0.56         -0.76         1.14 o                         
  -3   5  15          6.66         10.11         2.05 o                         
  -2   5  15          9.02          8.12         1.24 o                         
  -1   5  15          7.76          8.80         1.33 o                         
   0   5  15         49.53         58.27         2.92 o                         
   1   5  15        155.37        147.44         3.90 o                         
   2   5  15         36.41         33.96         3.08 o                         
   3   5  15         23.67         21.34         1.77 o                         
  -5   6  15          1.58          4.19         2.22 o                         
  -4   6  15          0.01          2.72         1.89 o                         
  -3   6  15         47.83         62.58         2.87 o                         
  -2   6  15         80.16         57.23         3.14 o                         
  -1   6  15         89.73         74.32         3.67 o                         
   0   6  15          0.43          1.30         2.06 o                         
   1   6  15         50.41         45.39         2.48 o                         
   2   6  15         62.02         51.75         2.84 o                         
  -4   7  15         58.95         43.62         3.34 o                         
  -3   7  15          3.13          1.93         1.39 o                         
  -2   7  15          6.47          7.64         1.63 o                         
  -1   7  15         26.88         22.77         1.51 o                         
   0   7  15         72.85         82.76         4.02 o                         
   1   7  15          9.17          8.75         1.55 o                         
   2   7  15          4.61         12.45         2.88 o                         
  -3   8  15         11.58          8.84         1.71 o                         
  -2   8  15          0.99          0.57         1.56 o                         
  -1   8  15          9.45          5.41         1.24 o                         
   0   8  15         98.87         95.25         3.65 o                         
   1   8  15         11.92         14.56         1.95 o                         
  -2   9  15         80.38         64.49         4.18 o                         
  -1   9  15         34.15         22.72         1.81 o                         
   0   9  15          0.01         -1.43         1.43 o                         
  -4   0  16        211.59        244.94         9.19 o                         
  -2   0  16          2.70          5.86         1.82 o                         
   0   0  16        221.44        240.62        11.43 o                         
   2   0  16          2.76         14.05         5.35 o                         
  -5   1  16         57.65         39.73         2.01 o                         
  -4   1  16          2.83          4.04         1.27 o                         
  -3   1  16         36.34         29.85         2.01 o                         
  -2   1  16         32.18         31.01         2.07 o                         
  -1   1  16         57.41         52.59         2.93 o                         
   0   1  16          2.96          2.56         1.24 o                         
   1   1  16        157.73        164.68         4.83 o                         
   2   1  16        102.09        108.65         4.24 o                         
   3   1  16          7.42          4.75         1.78 o                         
  -5   2  16         87.60        102.14         4.41 o                         
  -4   2  16          4.83          8.51         1.62 o                         
  -3   2  16          1.47          4.88         1.28 o                         
  -2   2  16          0.01          1.96         1.62 o                         
  -1   2  16        144.78        149.09         4.83 o                         
   0   2  16        111.72        118.73         4.69 o                         
   1   2  16          6.40          6.44         1.40 o                         
   2   2  16         11.75         19.28         2.58 o                         
  -5   3  16          4.80          2.39         1.56 o                         
  -4   3  16          7.84          9.39         1.32 o                         
  -3   3  16          6.36          9.51         1.32 o                         
  -2   3  16          0.41          2.41         1.50 o                         
  -1   3  16          4.92          2.34         1.12 o                         
   0   3  16         39.06         33.33         2.07 o                         
   1   3  16         47.71         44.80         2.84 o                         
   2   3  16         16.41         18.64         1.69 o                         
  -5   4  16         44.18         27.89         2.64 o                         
  -4   4  16         22.16         16.84         1.37 o                         
  -3   4  16         18.06         21.34         1.51 o                         
  -2   4  16          5.36          5.77         1.57 o                         
  -1   4  16         25.60         26.46         1.63 o                         
   0   4  16         73.48         72.48         3.34 o                         
   1   4  16         84.17         73.06         3.98 o                         
   2   4  16          0.21          2.91         1.80 o                         
  -4   5  16          0.80          0.07         1.40 o                         
  -3   5  16          9.00         10.81         1.86 o                         
  -2   5  16         42.08         47.57         2.85 o                         
  -1   5  16          0.18          1.92         1.27 o                         
   0   5  16         24.91         21.27         1.57 o                         
   1   5  16          8.15          5.42         1.41 o                         
   2   5  16         27.03         21.31         2.35 o                         
  -4   6  16         33.95         27.74         2.20 o                         
  -3   6  16         67.69         53.11         3.16 o                         
  -2   6  16          0.17         -0.49         1.56 o                         
  -1   6  16          0.06          0.55         1.56 o                         
   0   6  16          3.18          6.51         1.99 o                         
   1   6  16         42.83         40.78         3.37 o                         
  -3   7  16         19.18         18.32         2.12 o                         
  -2   7  16         20.89         22.86         1.82 o                         
  -1   7  16         36.21         26.51         2.00 o                         
   0   7  16         22.50         21.67         2.68 o                         
  -2   8  16          0.04          3.74         1.73 o                         
  -1   8  16         32.35         29.06         2.10 o                         
  -5   0  17          0.24          5.41         3.90 o                         
  -3   0  17         39.39         64.69         5.27 o                         
  -1   0  17         41.16         37.50         3.75 o                         
   1   0  17         83.52         93.07         4.66 o                         
  -5   1  17          6.59          8.52         2.45 o                         
  -4   1  17         34.60         28.52         2.10 o                         
  -3   1  17          0.24          3.78         1.66 o                         
  -2   1  17        104.75         95.75         4.31 o                         
  -1   1  17          0.96          2.92         1.81 o                         
   0   1  17          3.56          3.07         1.44 o                         
   2   1  17         49.74         41.05         3.82 o                         
  -4   2  17         11.02          6.14         1.66 o                         
  -3   2  17         51.26         34.99         2.59 o                         
  -2   2  17          1.30          1.00         1.77 o                         
  -1   2  17         20.08         17.42         1.46 o                         
   0   2  17          1.16          0.93         1.69 o                         
   1   2  17         46.45         65.84         4.29 o                         
  -4   3  17         33.57         25.18         2.50 o                         
  -3   3  17          0.08          5.75         1.89 o                         
  -2   3  17          2.72          1.11         1.39 o                         
  -1   3  17          5.16          8.18         1.52 o                         
   0   3  17        128.64        123.23         5.74 o                         
   1   3  17          8.97          6.23         2.58 o                         
  -4   4  17          2.34          5.53         3.26 o                         
  -3   4  17         46.03         37.44         2.24 o                         
  -2   4  17          9.30         11.87         2.17 o                         
  -1   4  17         23.31         21.14         1.84 o                         
   0   4  17          0.08          0.36         1.48 o                         
   1   4  17          5.24          5.21         1.64 o                         
  -3   5  17          0.82          0.49         1.74 o                         
  -2   5  17          0.58          2.42         1.90 o                         
  -1   5  17         74.56         56.02         3.44 o                         
   0   5  17         12.40         13.62         1.75 o                         
  -2   6  17          0.03          1.77         2.41 o                         
  -1   6  17         13.10         16.60         2.04 o                         
  -2   0  18        178.51        179.58        13.31 o                         
   0   0  18         14.15         23.69         5.35 o                         
  -3   1  18          2.88         11.34         2.47 o                         
  -2   1  18         21.63         15.55         2.30 o                         
  -1   1  18         56.28         45.81         2.90 o                         
   0   1  18        118.02        134.44         5.51 o                         
  -3   2  18         61.40         37.32         3.40 o                         
  -2   2  18          2.47          4.37         1.93 o                         
  -1   2  18          0.18          0.45         2.14 o                         
   0   2  18          0.96          9.16         6.16 o                         
  -3   3  18          1.40          9.14         3.05 o                         
  -2   3  18          0.15          1.57         2.26 o                         
  -1   3  18          2.21          4.22         2.15 o                         
   0   3  18         15.17         21.13         2.52 o                         
  -2   4  18          9.18          4.00         1.87 o                         
  -1   4  18         21.41         14.17         1.85 o                         
                                                                                
